# Supplementary material for: Distinct Concentration-Dependent Molecular Pathways Regulate Bone Cell Responses to Cobalt and Chromium Exposure from Joint Replacement Prostheses
Source: Int J Mol Sci. 2021 May 14;22(10):5225. doi: 10.3390/ijms22105225 (PMC8156984; doi:10.3390/ijms22105225)
Supplement: Supplementary file 1 [file ijms-22-05225-s001.zip]

Archive with 16 entries (15 files):
- ijms--supplementary v1/Supplementary tables/
- ijms--supplementary v1/Supplementary tables/Supplementary Table_1.xlsx
- ijms--supplementary v1/Supplementary tables/Supplementary Table_10.xlsx
- ijms--supplementary v1/Supplementary tables/Supplementary Table_11.xlsx
- ijms--supplementary v1/Supplementary tables/Supplementary Table_12 HAvsGB Ions.xlsx
- ijms--supplementary v1/Supplementary tables/Supplementary Table_13 HAvsTi ions.xlsx
- ijms--supplementary v1/Supplementary tables/Supplementary Table_14 HAvsGB NP.xlsx
- ijms--supplementary v1/Supplementary tables/Supplementary Table_15 HAvsTi NP.xlsx
- ijms--supplementary v1/Supplementary tables/Supplementary Table_2.xlsx
- ijms--supplementary v1/Supplementary tables/Supplementary Table_3.xlsx
- ijms--supplementary v1/Supplementary tables/Supplementary Table_4.xlsx
- ijms--supplementary v1/Supplementary tables/Supplementary Table_5.xlsx
- ijms--supplementary v1/Supplementary tables/Supplementary Table_6.xlsx
- ijms--supplementary v1/Supplementary tables/Supplementary Table_7.xlsx
- ijms--supplementary v1/Supplementary tables/Supplementary Table_8.xlsx
- ijms--supplementary v1/Supplementary tables/Supplementary Table_9.xlsx
