# Supplementary material for: Distinct Concentration-Dependent Molecular Pathways Regulate Bone Cell Responses to Cobalt and Chromium Exposure from Joint Replacement Prostheses
Source: Int J Mol Sci. 2021 May 14;22(10):5225. doi: 10.3390/ijms22105225 (PMC8156984; doi:10.3390/ijms22105225)
Supplement: Supplementary file 1 [file ijms-22-05225-s001.zip › ijms--supplementary v1/Supplementary tables/Supplementary Table_1.xlsx]

## Sheet: masigPro_OB_results
Cluster	ProbeID	p.value	R.squared	TargetID	GeneSymbol	GeneName
1	A_24_P37441	4.58526e-05	0.964208	NM_002610	PDK1	pyruvate dehydrogenase kinase 1
1	A_33_P3419785	0.000365331	0.928513	NM_004052	BNIP3	BCL2 interacting protein 3
1	A_24_P236091	0.000443513	0.923739	NM_001975	ENO2	enolase 2
1	A_23_P113393	0.00116833	0.894677	NM_017413	APLN	apelin
1	A_23_P343935	0.00149884	0.885558	NM_022051	EGLN1	egl-9 family hypoxia inducible factor 1
1	A_24_P362904	0.00159203	0.883234	NM_004567	PFKFB4	6-phosphofructo-2-kinase/fructose-2,6-biphosphatase 4
1	A_23_P76823	0.00173601	0.879815	NM_199165	ADSSL1	adenylosuccinate synthase like 1
1	A_24_P237586	0.00188941	0.876374	NM_181726	ANKRD37	ankyrin repeat domain 37
1	A_23_P35414	0.0019037	0.876063	NM_005398	PPP1R3C	protein phosphatase 1 regulatory subunit 3C
1	A_24_P261259	0.00369068	0.845462	NM_004566	PFKFB3	6-phosphofructo-2-kinase/fructose-2,6-biphosphatase 3
1	A_23_P571	0.00648381	0.81353	NM_006516	SLC2A1	solute carrier family 2 member 1
1	A_32_P95067	0.00661175	0.812311	NM_001005353	AK4	adenylate kinase 4
1	A_23_P153964	0.00684069	0.810169	NM_002193	INHBB	inhibin subunit beta B
1	A_32_P108655	0.00712916	0.807538	NM_001005353	AK4	adenylate kinase 4
1	A_32_P214925	0.00719227	0.806971	NM_173678	TCAF2	TRPM8 channel associated factor 2
1	A_22_P00022010	0.00750099	0.804248	NM_004112	FGF11	fibroblast growth factor 11
1	A_23_P134744	0.00808696	0.799278	NM_024787	RNF122	ring finger protein 122
1	A_23_P43476	0.00930891	0.789638	NM_003383	VLDLR	very low density lipoprotein receptor
1	A_23_P349406	0.0100552	0.784161	NM_173642	RIMKLA	ribosomal modification protein rimK like family member A
1	A_21_P0013984	0.0107663	0.779188	NM_001005353	AK4	adenylate kinase 4
1	A_23_P70398	0.0153954	0.751231	NM_001025370	VEGFA	vascular endothelial growth factor A
1	A_23_P132027	0.0242615	0.710506	NM_003116	SPAG4	sperm associated antigen 4
1	A_24_P268676	0.0251684	0.706943	NM_003670	BHLHE40	basic helix-loop-helix family member e40
2	A_23_P134925	7.69876e-05	0.957459	NM_004331	BNIP3L	BCL2 interacting protein 3 like
2	A_23_P88963	0.000114938	0.951379	NM_001365307	LOC112694756	uncharaterized LOC112694756
2	A_23_P52031	0.000343286	0.929981	NM_002633	PGM1	phosphoglucomutase 1
2	A_23_P208698	0.000555042	0.917818	NM_002103	GYS1	glycogen synthase 1
2	A_23_P256542	0.000704061	0.911038	NM_014367	FAM162A	family with sequence similarity 162 member A
2	A_23_P125829	0.00113756	0.89561	NM_000291	PGK1	phosphoglycerate kinase 1
2	A_33_P3214481	0.00123975	0.892573	NM_001142595	P4HA1	prolyl 4-hydroxylase subunit alpha 1
2	A_21_P0011675	0.00126721	0.891786	ENST00000431702	NA	NA
2	A_32_P95739	0.00164366	0.881985	NM_000365	TPI1	triosephosphate isomerase 1
2	A_23_P91619	0.00179094	0.87856	NM_002415	MIF	macrophage migration inhibitory factor
2	A_33_P3317850	0.00201847	0.873621	NM_003831	RIOK3	RIO kinase 3
2	A_23_P20022	0.0022783	0.868416	NM_013332	HILPDA	hypoxia inducible lipid droplet associated
2	A_23_P68072	0.00261717	0.862191	NM_032118	WDR54	WD repeat domain 54
2	A_23_P3823	0.00306366	0.854762	NM_001122957	BCKDK	branched chain ketoacid dehydrogenase kinase
2	A_33_P3531857	0.00352465	0.847815	NM_001349	DARS	aspartyl-tRNA synthetase
2	A_24_P358328	0.00408797	0.840105	NR_002187	TPI1P2	triosephosphate isomerase 1 pseudogene 2
2	A_33_P3344831	0.00419457	0.838727	NM_001363876	TMEM45A	transmembrane protein 45A
2	A_33_P3286318	0.00457675	0.83397	ENST00000534819	NA	NA
2	A_23_P69437	0.0049406	0.829682	NM_018023	YEATS2	YEATS domain containing 2
2	A_33_P3351894	0.00681729	0.810386	NR_038911	MIF-AS1	MIF antisense RNA 1
2	A_33_P3268334	0.00792058	0.800664	NM_002629	PGAM1	phosphoglycerate mutase 1
2	A_33_P3359753	0.00815158	0.798745	NM_145257	CCSAP	centriole, cilia and spindle associated protein
2	A_33_P3319920	0.00888696	0.792866	NM_015015	KDM4B	lysine demethylase 4B
2	A_23_P104318	0.0124289	0.768361	NM_019058	DDIT4	DNA damage inducible transcript 4
2	A_23_P20248	0.0128395	0.765838	NM_002755	MAP2K1	mitogen-activated protein kinase kinase 1
2	A_33_P3368636	0.0189878	0.733217	ENST00000513369	NA	NA
2	A_23_P158725	0.0202964	0.727224	NM_001042422	SLC16A3	solute carrier family 16 member 3
2	A_23_P388433	0.0204011	0.726756	NM_001170330	C4orf3	chromosome 4 open reading frame 3
2	A_33_P3285824	0.0263057	0.702594	NM_001170330	C4orf3	chromosome 4 open reading frame 3
3	A_22_P00005732	0.00013985	0.948094	lnc-EMILIN1-1:1	lnc-EMILIN1-1	lnc-EMILIN1-1:1
3	A_21_P0002250	0.000411676	0.925609	lnc-KCMF1-1:1	lnc-KCMF1-1	lnc-KCMF1-1:1
3	A_23_P129334	0.000558819	0.917632	NM_001287	CLCN7	chloride voltage-gated channel 7
3	A_33_P3357397	0.00119699	0.893823	ENST00000422143	NA	NA
3	A_22_P00022296	0.00257789	0.862884	lnc-TMEM74-1:3	lnc-TMEM74-1	lnc-TMEM74-1:3
3	A_21_P0010908	0.00269486	0.860841	ENST00000643056	C10orf143	chromosome 10 open reading frame 143
3	A_22_P00017829	0.00277106	0.859541	lnc-ZC3H12D-4:1	lnc-ZC3H12D-4	lnc-ZC3H12D-4:1
3	A_21_P0004903	0.00295712	0.856466	lnc-TPBG-3:1	lnc-TPBG-3	lnc-TPBG-3:1
3	A_33_P3709150	0.0033166	0.85087	NM_003181	TBXT	T-box transcription factor T
3	A_22_P00003789	0.00333069	0.850659	lnc-CDK5R1-3:1	lnc-CDK5R1-3	lnc-CDK5R1-3:1
3	A_21_P0007073	0.00345133	0.848878	lnc-SCD-1:6	lnc-SCD-1	lnc-SCD-1:6
3	A_23_P66543	0.00557516	0.822682	NM_014308	PIK3R5	phosphoinositide-3-kinase regulatory subunit 5
3	A_21_P0000159	0.00636662	0.81466	NM_001204838	ZNF568	zinc finger protein 568
3	A_22_P00016022	0.00664789	0.81197	lnc-TFEC-5:1	lnc-TFEC-5	lnc-TFEC-5:1
3	A_21_P0004246	0.00703444	0.808394	lnc-AC114947.1.1-2:3	lnc-AC114947.1.1-2	lnc-AC114947.1.1-2:3
3	A_21_P0009189	0.00747102	0.804509	lnc-MYO19-1:1	lnc-MYO19-1	lnc-MYO19-1:1
3	A_22_P00009919	0.00809633	0.7992	lnc-MGST1-3:1	NA	NA
3	A_33_P3254267	0.00869593	0.794361	ENST00000413613	NA	NA
3	A_33_P3315169	0.00896507	0.792261	ENST00000531492	NA	NA
3	A_22_P00006816	0.00928244	0.789838	lnc-GABRA5-1:1	lnc-GABRA5-1	lnc-GABRA5-1:1
3	A_21_P0003279	0.00990393	0.785249	lnc-WNT7A-1:3	lnc-WNT7A-1	lnc-WNT7A-1:3
3	A_22_P00009357	0.0101054	0.783802	ENST00000450290	NA	NA
3	A_24_P358381	0.0104167	0.781605	NM_012227	GTPBP6	GTP binding protein 6 (putative)
3	A_23_P83098	0.0106288	0.780132	NM_000689	ALDH1A1	aldehyde dehydrogenase 1 family member A1
3	A_22_P00016558	0.0115423	0.774006	lnc-TNFRSF10B-2:1	lnc-TNFRSF10B-2	lnc-TNFRSF10B-2:1
3	A_33_P3252974	0.0120429	0.770784	NM_033129	SCRT2	scratch family transcriptional repressor 2
3	A_21_P0003331	0.0120752	0.77058	ENST00000602641	NA	NA
3	A_23_P207354	0.0123116	0.769092	NM_016438	HIGD1B	HIG1 hypoxia inducible domain family member 1B
3	A_21_P0011887	0.0132813	0.763183	NM_001351305	CROCC2	ciliary rootlet coiled-coil, rootletin family member 2
3	A_22_P00014814	0.0132821	0.763178	NR_110877	LOC102723517	uncharacterized LOC102723517
3	A_22_P00007374	0.0134206	0.762358	ENST00000566840	NA	NA
3	A_23_P90626	0.0142173	0.757745	NM_004288	CYTIP	cytohesin 1 interacting protein
3	A_22_P00002456	0.015518	0.750572	ENST00000555864	NA	NA
3	A_21_P0013405	0.0159963	0.748035	lnc-SPAM1-2:2	lnc-SPAM1-2	lnc-SPAM1-2:2
3	A_23_P90944	0.0160268	0.747875	NM_002976	SCN7A	sodium voltage-gated channel alpha subunit 7
3	A_21_P0004221	0.0168816	0.74347	XR_925752	LOC105374643	uncharacterized LOC105374643
3	A_23_P117662	0.0176181	0.739793	NM_002112	HDC	histidine decarboxylase
3	A_24_P309069	0.017868	0.738568	NM_001098834	GBX1	gastrulation brain homeobox 1
3	A_33_P3247689	0.0183372	0.736299	NA	NA	NA
3	A_33_P3251412	0.0201899	0.727702	NA	NA	NA
3	A_23_P100022	0.0215915	0.721541	NM_014848	SV2B	synaptic vesicle glycoprotein 2B
3	A_22_P00001557	0.0218264	0.720535	ENST00000562869	NA	NA
3	A_22_P00024867	0.0223029	0.718516	ENST00000450850	NA	NA
3	A_23_P22660	0.0223492	0.718321	NM_006639	CYSLTR1	cysteinyl leukotriene receptor 1
3	A_22_P00012450	0.0224078	0.718076	lnc-PRPF18-5:1	lnc-PRPF18-5	lnc-PRPF18-5:1
3	A_21_P0006955	0.0225776	0.717365	lnc-KLF6-3:1	lnc-KLF6-3	lnc-KLF6-3:1
3	A_21_P0006965	0.0236383	0.713007	lnc-C10orf31-10:4	lnc-C10orf31-10	lnc-C10orf31-10:4
3	A_21_P0013172	0.0237368	0.712608	TCONS_l2_00025652	XLOC_l2_013277	NA
3	A_22_P00016433	0.024609	0.709131	NR_147846	LOC107105282	uncharacterized LOC107105282
3	A_22_P00010767	0.0249973	0.707609	lnc-NKPD1-1:1	lnc-NKPD1-1	lnc-NKPD1-1:1
3	A_33_P3320619	0.0250609	0.707361	NM_001321230	HDAC6	histone deacetylase 6
3	A_23_P208400	0.026878	0.700453	NM_024876	COQ8B	coenzyme Q8B
4	A_23_P314835	0.00168339	0.881042	NM_178456	C20orf85	chromosome 20 open reading frame 85
4	A_22_P00011457	0.00184317	0.877391	lnc-PAPOLG-1:1	lnc-PAPOLG-1	lnc-PAPOLG-1:1
4	A_33_P3234550	0.00361255	0.84656	NM_001322103	LINC02054	long intergenic non-protein coding RNA 2054
4	A_22_P00024058	0.00477333	0.831626	ENST00000432994	NA	NA
4	A_33_P3213797	0.00483607	0.830892	NM_005714	KCNK7	potassium two pore domain channel subfamily K member 7
4	A_23_P108157	0.00797376	0.800219	NM_001267560	TJP3	tight junction protein 3
4	A_33_P3391542	0.00998231	0.784684	ENST00000480924	NA	NA
4	A_22_P00012306	0.011699	0.772987	lnc-PPP4R1-5:1	lnc-PPP4R1-5	lnc-PPP4R1-5:1
4	A_21_P0009273	0.0127827	0.766184	lnc-CDR2L-1:2	lnc-CDR2L-1	lnc-CDR2L-1:2
4	A_33_P3414477	0.0129859	0.764952	ENST00000562009	PPIAP46	peptidylprolyl isomerase A pseudogene 46
4	A_22_P00000593	0.0131449	0.763996	NR_146497	ATXN2-AS	ATXN2 antisense RNA
4	A_33_P3401243	0.0135119	0.76182	NM_001347700	OLFML2B	olfactomedin like 2B
4	A_21_P0012142	0.0137373	0.760503	NR_045983	ZNF663P	zinc finger protein 663, pseudogene
4	A_33_P3221129	0.01454	0.755926	NM_203422	LRRN4CL	LRRN4 C-terminal like
4	A_22_P00006387	0.0149153	0.753844	ENST00000542627	NA	NA
4	A_23_P137689	0.0150482	0.753115	NM_015441	OLFML2B	olfactomedin like 2B
4	A_22_P00008075	0.0155681	0.750304	lnc-IKZF1-2:1	lnc-IKZF1-2	lnc-IKZF1-2:1
4	A_22_P00011399	0.0166348	0.744727	NR_134233	LOC105374516	uncharacterized LOC105374516
4	A_23_P134113	0.0177723	0.739035	NM_052831	SLC18B1	solute carrier family 18 member B1
4	A_22_P00017870	0.017996	0.737945	lnc-ZDHHC6-1:1	lnc-ZDHHC6-1	lnc-ZDHHC6-1:1
4	A_33_P3764744	0.0187193	0.73448	THC2596880	NA	NA
4	A_32_P132860	0.0193058	0.731736	NR_024280	UNQ6494	uncharacterized LOC100129066
4	A_23_P306987	0.0196843	0.729994	NM_031439	SOX7	SRY-box 7
4	A_21_P0014644	0.0199996	0.72856	ENST00000522486	NA	NA
4	A_23_P845	0.0201213	0.728011	NM_032174	TOMM40L	translocase of outer mitochondrial membrane 40 like
4	A_33_P3343737	0.0203145	0.727143	NM_005747	CELA3A	chymotrypsin like elastase family member 3A
4	A_24_P406334	0.0208835	0.724619	NM_012449	STEAP1	STEAP family member 1
4	A_22_P00002093	0.0223947	0.71813	lnc-BMP6-7:1	lnc-BMP6-7	lnc-BMP6-7:1
4	A_23_P85903	0.0232979	0.714391	NM_003268	TLR5	toll like receptor 5
4	A_21_P0012699	0.0234572	0.713741	TCONS_l2_00021467	XLOC_l2_011407	NA
4	A_33_P3241891	0.0244039	0.709941	ENST00000377823	CUBN	cubilin
4	A_33_P3269428	0.024436	0.709814	ENST00000470655	C1QTNF6	C1q and TNF related 6
4	A_33_P3254844	0.0248408	0.70822	NM_006890	CEACAM7	carcinoembryonic antigen related cell adhesion molecule 7
4	A_21_P0003818	0.0260777	0.703456	lnc-SORBS2-2:1	lnc-SORBS2-2	lnc-SORBS2-2:1
5	A_33_P3333232	0.000747977	0.909226	ENST00000621947	CCDC162P	coiled-coil domain containing 162, pseudogene
5	A_21_P0014594	0.00173383	0.879865	lnc-PDCD11-1:1	NA	NA
5	A_24_P109644	0.00228328	0.86832	ENST00000542775	NA	NA
5	A_24_P932305	0.00263911	0.861807	AY358807	NA	NA
5	A_22_P00009269	0.00265649	0.861504	NR_046832	MLIP-IT1	MLIP intronic transcript 1
5	A_21_P0000598	0.00324685	0.851923	NM_001323541	FBXW4	F-box and WD repeat domain containing 4
5	A_32_P81357	0.00327646	0.851474	NM_016044	FAHD2A	fumarylacetoacetate hydrolase domain containing 2A
5	A_22_P00014213	0.00334137	0.8505	NR_039982	LINC00639	long intergenic non-protein coding RNA 639
5	A_33_P3315134	0.00380543	0.843877	NR_026597	DIRC3	disrupted in renal carcinoma 3
5	A_24_P113960	0.00395705	0.84183	NM_032526	NT5C1A	5'-nucleotidase, cytosolic IA
5	A_33_P3265254	0.00471815	0.832278	NA	NA	NA
5	A_21_P0007806	0.00539321	0.824633	NR_033834	FZD10-DT	FZD10 divergent transcript
5	A_22_P00007910	0.00594328	0.818862	lnc-HSPA4-3:2	lnc-HSPA4-3	lnc-HSPA4-3:2
5	A_22_P00008313	0.00602187	0.818067	ENST00000418086	LINC00466	long intergenic non-protein coding RNA 466
5	A_24_P386746	0.00698719	0.808824	NM_031491	RBP5	retinol binding protein 5
5	A_33_P3230526	0.00763513	0.803088	NM_001364716	MPRIP	myosin phosphatase Rho interacting protein
5	A_21_P0000757	0.00944704	0.788603	NR_038300	LOC100507377	uncharacterized LOC100507377
5	A_22_P00003148	0.00963759	0.787191	XR_930068	LOC105376123	uncharacterized LOC105376123
5	A_33_P3354792	0.0105831	0.780448	NR_149041	LOC441179	uncharacterized LOC441179
5	A_21_P0012542	0.0109236	0.778118	NR_104116	LINC00877	long intergenic non-protein coding RNA 877
5	A_22_P00011966	0.011511	0.77421	lnc-PKP4-2:1	lnc-PKP4-2	lnc-PKP4-2:1
5	A_22_P00010466	0.0125206	0.767793	ENST00000412439	NA	NA
5	A_33_P3301871	0.0135442	0.76163	NM_005309	GPT	glutamic--pyruvic transaminase
5	A_21_P0014404	0.0149987	0.753386	NM_001278655	SMIM25	small integral membrane protein 25
5	A_21_P0007918	0.0161905	0.74702	ENST00000422609	NA	NA
5	A_33_P3243214	0.0173405	0.741167	NM_017622	BORCS6	BLOC-1 related complex subunit 6
5	A_33_P3353431	0.017627	0.739749	NA	NA	NA
5	A_22_P00015427	0.0180141	0.737857	lnc-SSBP3-1:1	lnc-SSBP3-1	lnc-SSBP3-1:1
5	A_24_P259607	0.0182341	0.736795	NM_017982	SUSD4	sushi domain containing 4
5	A_33_P3422043	0.018238	0.736776	NM_001353611	PRSS48	serine protease 48
5	A_21_P0002336	0.0185071	0.735488	lnc-CASP10-1:1	lnc-CASP10-1	lnc-CASP10-1:1
5	A_22_P00012209	0.0188297	0.733959	lnc-PPAPDC3-1:1	lnc-PPAPDC3-1	lnc-PPAPDC3-1:1
5	A_22_P00013856	0.0193561	0.731503	lnc-RPL7-2:1	NA	NA
5	A_21_P0012864	0.019461	0.731019	ENST00000506862	LINC01411	long intergenic non-protein coding RNA 1411
5	A_23_P344194	0.0200198	0.728469	NM_001013635	CCDC184	coiled-coil domain containing 184
5	A_33_P3415475	0.0200522	0.728322	NM_001008777	FBXO47	F-box protein 47
5	A_21_P0003041	0.0202129	0.727598	XR_924577	LOC105374153	uncharacterized LOC105374153
5	A_22_P00007555	0.0202302	0.727521	lnc-HAS2-1:1	lnc-HAS2-1	lnc-HAS2-1:1
5	A_22_P00004015	0.0207953	0.725007	lnc-CHMP4C-5:1	lnc-CHMP4C-5	lnc-CHMP4C-5:1
5	A_23_P420692	0.0213463	0.722599	NM_001304331	PPFIA4	PTPRF interacting protein alpha 4
5	A_23_P344988	0.0215562	0.721693	NM_016513	ICK	intestinal cell kinase
5	A_22_P00011698	0.0221968	0.718963	lnc-PDRG1-1:1	NA	NA
5	A_19_P00321722	0.0223925	0.718139	lnc-CCDC71L-1:3	lnc-CCDC71L-1	lnc-CCDC71L-1:3
5	A_23_P46215	0.0232144	0.714732	NM_025058	TRIM46	tripartite motif containing 46
5	A_22_P00006277	0.0244379	0.709806	ENST00000422010	NA	NA
5	A_23_P29638	0.0269094	0.700336	NM_184231	NCKIPSD	NCK interacting protein with SH3 domain
6	A_33_P3282597	0.000520592	0.919555	NM_001318834	TMEM241	transmembrane protein 241
6	A_33_P3224882	0.000646094	0.91355	ENST00000444775	NA	NA
6	A_22_P00014981	0.000850485	0.905255	lnc-SMC1A-2:1	lnc-SMC1A-2	lnc-SMC1A-2:1
6	A_23_P80718	0.001294	0.891029	NM_144642	SYNPR	synaptoporin
6	A_33_P3671734	0.00183582	0.877554	BM925662	NA	NA
6	A_21_P0003034	0.00200265	0.873952	lnc-UBA5-1:5	lnc-UBA5-1	lnc-UBA5-1:5
6	A_23_P356425	0.00261009	0.862315	NM_144696	AXDND1	axonemal dynein light chain domain containing 1
6	A_33_P3780572	0.00267998	0.861097	ENST00000510832	LINC01060	long intergenic non-protein coding RNA 1060
6	A_33_P3846114	0.00275784	0.859765	NR_038968	LINC01281	long intergenic non-protein coding RNA 1281
6	A_22_P00009727	0.00350366	0.848118	NR_120321	LINC02207	long intergenic non-protein coding RNA 2207
6	A_23_P142590	0.00373275	0.844877	NM_030768	ILKAP	ILK associated serine/threonine phosphatase
6	A_21_P0002390	0.00435638	0.836679	lnc-CMPK2-4:10	lnc-CMPK2-4	lnc-CMPK2-4:10
6	A_21_P0008471	0.00508242	0.828068	lnc-GALC-6:1	lnc-GALC-6	lnc-GALC-6:1
6	A_21_P0010355	0.00523545	0.826359	NR_134617	LINC01640	long intergenic non-protein coding RNA 1640
6	A_22_P00003473	0.00565892	0.821799	lnc-CCDC7-2:1	lnc-CCDC7-2	lnc-CCDC7-2:1
6	A_22_P00024569	0.00576687	0.820673	lnc-OTX2-2:1	lnc-OTX2-2	lnc-OTX2-2:1
6	A_21_P0006817	0.00580609	0.820267	lnc-AKR1E2-5:1	lnc-AKR1E2-5	lnc-AKR1E2-5:1
6	A_22_P00020356	0.00606398	0.817644	ENST00000553487	NA	NA
6	A_22_P00023309	0.00607691	0.817515	lnc-NDFIP2-1:1	lnc-NDFIP2-1	lnc-NDFIP2-1:1
6	A_22_P00007990	0.00626756	0.815626	XR_002957397	LOC112268089	uncharacterized LOC112268089
6	A_23_P130020	0.00650062	0.813368	NM_016001	UTP18	UTP18, small subunit processome component
6	A_21_P0007848	0.00716818	0.807187	NR_126333	LOC101929058	uncharacterized LOC101929058
6	A_33_P3421664	0.00752584	0.804032	NM_001199085	TDRD5	tudor domain containing 5
6	A_22_P00001642	0.00762795	0.80315	lnc-ASB2-2:1	lnc-ASB2-2	lnc-ASB2-2:1
6	A_33_P3342300	0.00833455	0.79725	NM_001256272	VSX1	visual system homeobox 1
6	A_21_P0007456	0.00879679	0.793569	lnc-IFITM2-1:1	lnc-IFITM2-1	lnc-IFITM2-1:1
6	A_24_P191833	0.00892829	0.792546	NM_139168	SREK1	splicing regulatory glutamic acid and lysine rich protein 1
6	A_22_P00002509	0.00968594	0.786836	XR_001752139	LOC102724859	uncharacterized LOC102724859
6	A_22_P00009989	0.00971561	0.786619	lnc-MLH3-1:1	lnc-MLH3-1	lnc-MLH3-1:1
6	A_21_P0013103	0.0100775	0.784002	TCONS_l2_00024953	XLOC_l2_013149	NA
6	A_22_P00007193	0.0104532	0.78135	lnc-GP9-1:1	NA	NA
6	A_22_P00022626	0.0106912	0.779703	lnc-STARD4-2:1	lnc-STARD4-2	lnc-STARD4-2:1
6	A_21_P0004912	0.0117332	0.772767	XR_002956382	LOC107984041	uncharacterized LOC107984041
6	A_23_P18598	0.0123606	0.768786	NM_018323	PI4K2B	phosphatidylinositol 4-kinase type 2 beta
6	A_23_P233	0.0123753	0.768695	NM_001461	FMO5	flavin containing monooxygenase 5
6	A_21_P0009139	0.0129849	0.764957	ENST00000599841	NA	NA
6	A_21_P0010688	0.0132857	0.763156	TCONS_l2_00001953	XLOC_l2_000018	NA
6	A_22_P00013453	0.0134036	0.762458	NR_126397	LINC01177	long intergenic non-protein coding RNA 1177
6	A_22_P00022012	0.0134707	0.762062	NR_146890	LINC01675	long intergenic non-protein coding RNA 1675
6	A_21_P0008278	0.013566	0.761502	NR_135238	LINC02274	long intergenic non-protein coding RNA 2274
6	A_33_P3323238	0.0139093	0.759507	NM_001289036	CLUL1	clusterin like 1
6	A_21_P0011583	0.0162579	0.746669	TCONS_l2_00011163	XLOC_l2_006036	NA
6	A_22_P00019388	0.0163102	0.746398	XR_243718	LOC101927253	uncharacterized LOC101927253
6	A_22_P00006256	0.0163333	0.746278	lnc-FAM65C-1:1	lnc-FAM65C-1	lnc-FAM65C-1:1
6	A_23_P367628	0.0169028	0.743363	NM_014802	C2CD5	C2 calcium dependent domain containing 5
6	A_24_P363802	0.0169549	0.7431	NM_005047	PSMD5	proteasome 26S subunit, non-ATPase 5
6	A_33_P3232290	0.0170349	0.742696	NM_001030013	NPS	neuropeptide S
6	A_21_P0008978	0.0174053	0.740845	NR_104660	LINC01229	long intergenic non-protein coding RNA 1229
6	A_23_P59877	0.0176253	0.739757	NM_001444	FABP5	fatty acid binding protein 5
6	A_23_P150595	0.0178656	0.73858	NM_004179	TPH1	tryptophan hydroxylase 1
6	A_23_P365327	0.0185568	0.735251	ENST00000369746	UBE3D	ubiquitin protein ligase E3D
6	A_33_P3213408	0.0187598	0.734289	NM_001004134	OR10AD1	olfactory receptor family 10 subfamily AD member 1
6	A_23_P411335	0.0195722	0.730508	NM_152524	SGO2	shugoshin 2
6	A_24_P910060	0.0199423	0.728819	ENST00000397390	NA	NA
6	A_33_P3218258	0.0204542	0.726519	NA	NA	NA
6	A_22_P00018039	0.0205904	0.725913	ENST00000440148	NA	NA
6	A_22_P00002899	0.0206533	0.725634	NR_033311	CSN1S2BP	casein alpha s2-like B, pseudogene
6	A_33_P3326647	0.0214731	0.722051	ENST00000342528	OTOG	otogelin
6	A_22_P00014102	0.0217709	0.720772	lnc-SAYSD1-1:2	lnc-SAYSD1-1	lnc-SAYSD1-1:2
6	A_23_P167882	0.0218307	0.720517	NM_052872	IL17F	interleukin 17F
6	A_33_P3525377	0.0220652	0.71952	NR_148199	LOC105374338	uncharacterized LOC105374338
6	A_32_P15512	0.0222433	0.718767	NM_001122961	C1orf194	chromosome 1 open reading frame 194
6	A_23_P59807	0.0224616	0.71785	NM_003391	WNT2	Wnt family member 2
6	A_21_P0012158	0.0224897	0.717732	lnc-C20orf197-4:1	lnc-C20orf197-4	lnc-C20orf197-4:1
6	A_21_P0013555	0.0233583	0.714144	ENST00000428006	NA	NA
6	A_22_P00019539	0.023388	0.714023	lnc-AC092295.7.1-2:1	lnc-AC092295.7.1-2	lnc-AC092295.7.1-2:1
6	A_22_P00004221	0.0233904	0.714013	lnc-CLUL1-1:1	lnc-CLUL1-1	lnc-CLUL1-1:1
6	A_21_P0005054	0.0242438	0.710577	lnc-ZUFSP-1:1	lnc-ZUFSP-1	lnc-ZUFSP-1:1
6	A_21_P0003486	0.0245142	0.709505	lnc-PPP3CA-2:1	lnc-PPP3CA-2	lnc-PPP3CA-2:1
6	A_21_P0001008	0.0246965	0.708786	ENST00000417218	NA	NA
6	A_23_P356684	0.0254631	0.705804	NM_018685	ANLN	anillin actin binding protein
6	A_21_P0003193	0.0254824	0.70573	lnc-DNAJC19-2:2	lnc-DNAJC19-2	lnc-DNAJC19-2:2
6	A_33_P3359408	0.0261547	0.703164	NA	NA	NA
6	A_22_P00011644	0.0264357	0.702105	ENST00000443792	NA	NA
6	A_21_P0000495	0.0264809	0.701935	NR_004390	SNORA57	small nucleolar RNA, H/ACA box 57
6	A_32_P37592	0.0268109	0.700702	NR_003003	SCARNA17	small Cajal body-specific RNA 17
7	A_23_P212617	0.000267303	0.935583	NM_003234	TFRC	transferrin receptor
7	A_22_P00002306	0.000363669	0.928621	NR_038262	MIR210HG	MIR210 host gene
7	A_23_P32279	0.00116107	0.894896	NM_021570	BARX1	BARX homeobox 1
7	A_22_P00018504	0.00116306	0.894836	NR_110076	LOC101927356	uncharacterized LOC101927356
7	A_22_P00008952	0.00172156	0.880149	NR_021489	KRTAP5-AS1	KRTAP5-1/KRTAP5-2 antisense RNA 1
7	A_23_P253597	0.00220605	0.869822	NM_030891	LRRC3	leucine rich repeat containing 3
7	A_22_P00005076	0.00272729	0.860285	NR_120369	LINC01586	long intergenic non-protein coding RNA 1586
7	A_23_P121082	0.00297965	0.856102	NM_000158	GBE1	1,4-alpha-glucan branching enzyme 1
7	A_33_P3211862	0.00541093	0.824441	NA	NA	NA
7	A_21_P0005865	0.0078622	0.801155	lnc-DCAF4L2-1:1	lnc-DCAF4L2-1	lnc-DCAF4L2-1:1
7	A_23_P146077	0.00793508	0.800542	NM_018660	ZNF395	zinc finger protein 395
7	A_33_P3265359	0.0080344	0.799714	NM_018645	HES6	hes family bHLH transcription factor 6
7	A_33_P3286046	0.00878015	0.793699	NM_001329743	DPCD	deleted in primary ciliary dyskinesia homolog (mouse)
7	A_22_P00019925	0.00890365	0.792737	XR_428890	LOC101928316	uncharacterized LOC101928316
7	A_23_P218317	0.00907583	0.791409	NM_001038618	NARF	nuclear prelamin A recognition factor
7	A_23_P66719	0.0114858	0.774375	NM_144683	DHRS13	dehydrogenase/reductase 13
7	A_23_P331560	0.0115426	0.774004	NM_000441	SLC26A4	solute carrier family 26 member 4
7	A_33_P3363245	0.0123209	0.769034	NM_007224	NXPH4	neurexophilin 4
7	A_21_P0009574	0.0124663	0.768129	ENST00000581862	LOC400655	uncharacterized LOC400655
7	A_22_P00001883	0.0127761	0.766224	lnc-B3GAT2-1:1	lnc-B3GAT2-1	lnc-B3GAT2-1:1
7	A_23_P100704	0.0130937	0.764303	NM_139033	MAPK7	mitogen-activated protein kinase 7
7	A_22_P00005210	0.0141711	0.758008	NR_047664	MEG9	maternally expressed 9
7	A_23_P58521	0.0142228	0.757714	NM_001007233	ERCC8	ERCC excision repair 8, CSA ubiquitin ligase complex subunit
7	A_33_P3786807	0.0144209	0.756594	CA436475	SNAR-E	small NF90 (ILF3) associated RNA E
7	A_32_P138042	0.0145037	0.756129	LF206126	NA	NA
7	A_33_P3418662	0.0145282	0.755992	ENST00000643789	SLC35D2	solute carrier family 35 member D2
7	A_23_P904	0.0147201	0.754922	NM_024603	BEND5	BEN domain containing 5
7	A_33_P3244274	0.0150064	0.753344	BC016958	RNF208	ring finger protein 208
7	A_24_P116017	0.0155704	0.750292	NM_002813	PSMD9	proteasome 26S subunit, non-ATPase 9
7	A_21_P0013217	0.0157411	0.749382	TCONS_l2_00025938	XLOC_l2_013448	NA
7	A_23_P313550	0.015913	0.748473	NM_173637	SLC25A41	solute carrier family 25 member 41
7	A_22_P00022395	0.0160868	0.747561	NM_007219	RNF24	ring finger protein 24
7	A_33_P3274209	0.0171102	0.742317	NA	NA	NA
7	A_33_P3222549	0.0171559	0.742088	ENST00000437648	NA	NA
7	A_33_P3247175	0.0171582	0.742077	NM_001114357	C4orf47	chromosome 4 open reading frame 47
7	A_21_P0014103	0.017952	0.738159	NR_157573	ITGA6-AS1	ITGA6 antisense RNA 1
7	A_21_P0005694	0.0193994	0.731303	NR_105002	LOC101929268	uncharacterized LOC101929268
7	A_21_P0001253	0.0202673	0.727354	lnc-MIB2-1:1	lnc-MIB2-1	lnc-MIB2-1:1
7	A_33_P3336248	0.020552	0.726084	AK127397	NA	NA
7	A_33_P3231670	0.0217026	0.721065	NM_031297	RNF208	ring finger protein 208
7	A_22_P00017597	0.0228123	0.716389	lnc-WDR73-1:1	lnc-WDR73-1	lnc-WDR73-1:1
7	A_21_P0009626	0.0228423	0.716265	lnc-CDH2-1:2	NA	NA
7	A_33_P3308292	0.0238748	0.712052	NM_001135196	C10orf71	chromosome 10 open reading frame 71
7	A_33_P3414574	0.024359	0.710119	NM_005880	DNAJA2	DnaJ heat shock protein family (Hsp40) member A2
7	A_21_P0001582	0.024373	0.710063	lnc-MEF2D-1:1	lnc-MEF2D-1	lnc-MEF2D-1:1
7	A_23_P87791	0.0244697	0.709681	NM_001093	ACACB	acetyl-CoA carboxylase beta
7	A_33_P3352906	0.0251935	0.706846	NR_002813	KCNIP4-IT1	KCNIP4 intronic transcript 1
7	A_22_P00013356	0.0260659	0.7035	ENST00000521725	LOC105379391	uncharacterized LOC105379391
7	A_24_P359246	0.0260771	0.703458	NR_033923	LINC00619	long intergenic non-protein coding RNA 619
8	A_32_P132477	0.000135332	0.948659	THC2539563	NA	NA
8	A_33_P3242623	0.000365358	0.928511	NM_014331	SLC7A11	solute carrier family 7 member 11
8	A_23_P47116	0.000485349	0.921413	NM_003475	RASSF7	Ras association domain family member 7
8	A_21_P0005073	0.000564184	0.91737	lnc-NOX3-3:1	lnc-NOX3-3	lnc-NOX3-3:1
8	A_21_P0003958	0.000738743	0.909601	ENST00000514474	LINC01020	long intergenic non-protein coding RNA 1020
8	A_24_P288754	0.00131582	0.89042	NM_002641	PIGA	phosphatidylinositol glycan anchor biosynthesis class A
8	A_22_P00001853	0.00159251	0.883222	NR_110150	ADAMTS9-AS1	ADAMTS9 antisense RNA 1
8	A_23_P57370	0.00199597	0.874093	NM_033070	HDHD5	haloacid dehalogenase like hydrolase domain containing 5
8	A_23_P61707	0.00322342	0.85228	NM_021828	HPSE2	heparanase 2 (inactive)
8	A_21_P0003797	0.004642	0.833185	XR_939463	LOC105377540	uncharacterized LOC105377540
8	A_33_P3333282	0.00495162	0.829556	NM_004112	FGF11	fibroblast growth factor 11
8	A_33_P3379669	0.00505127	0.82842	NM_031297	RNF208	ring finger protein 208
8	A_23_P78108	0.00510903	0.827768	NM_005165	ALDOC	aldolase, fructose-bisphosphate C
8	A_22_P00004425	0.00587052	0.819605	ENST00000515670	NA	NA
8	A_33_P3353996	0.00612232	0.817061	NM_001145115	PPP1R3G	protein phosphatase 1 regulatory subunit 3G
8	A_23_P26124	0.00614132	0.816872	NM_134260	RORA	RAR related orphan receptor A
8	A_23_P49842	0.00650705	0.813307	NM_005148	UNC119	unc-119 lipid binding chaperone
8	A_33_P3393766	0.00685137	0.81007	NM_001130677	EPOP	elongin BC and polycomb repressive complex 2 associated protein
8	A_33_P3396951	0.00685763	0.810013	NM_004331	BNIP3L	BCL2 interacting protein 3 like
8	A_22_P00015695	0.00698191	0.808872	lnc-SYNE1-1:1	lnc-SYNE1-1	lnc-SYNE1-1:1
8	A_33_P3318414	0.00906418	0.791498	NM_012292	ARHGAP45	Rho GTPase activating protein 45
8	A_33_P3214899	0.0105529	0.780657	NM_001136504	SYT2	synaptotagmin 2
8	A_33_P3419032	0.0106092	0.780268	ENST00000398301	DLG2	discs large MAGUK scaffold protein 2
8	A_24_P280029	0.011496	0.774308	NM_020315	PDXP	pyridoxal phosphatase
8	A_32_P171061	0.0120142	0.770967	NM_005170	ASCL2	achaete-scute family bHLH transcription factor 2
8	A_22_P00000515	0.013341	0.762828	NR_122074	ACOXL-AS1	ACOXL antisense RNA 1
8	A_33_P3408320	0.0135235	0.761752	NM_198207	CERS1	ceramide synthase 1
8	A_33_P3339696	0.0146342	0.7554	NA	NA	NA
8	A_21_P0004118	0.0148727	0.754078	ENST00000507876	LINC02064	long intergenic non-protein coding RNA 2064
8	A_23_P16743	0.0152817	0.751845	NM_002410	MGAT5	alpha-1,6-mannosylglycoprotein 6-beta-N-acetylglucosaminyltransferase
8	A_21_P0007916	0.0154586	0.75089	NR_132117	DNAJC3-DT	DNAJC3 divergent transcript
8	A_33_P3238148	0.0155352	0.75048	ENST00000343318	LRRD1	leucine rich repeats and death domain containing 1
8	A_21_P0003956	0.0156893	0.749657	NR_026994	LINC01020	long intergenic non-protein coding RNA 1020
8	A_24_P396167	0.0158766	0.748665	NM_001335	CTSW	cathepsin W
8	A_24_P49190	0.0164698	0.745573	NM_181655	C17orf58	chromosome 17 open reading frame 58
8	A_22_P00004314	0.0170152	0.742795	ENST00000435441	NA	NA
8	A_22_P00009190	0.0192694	0.731905	NR_046414	RB1-DT	RB1 divergent transcript
8	A_24_P918907	0.0200448	0.728356	NM_001365427	TCAF2	TRPM8 channel associated factor 2
8	A_22_P00005242	0.0209016	0.724539	lnc-DLX2-4:3	lnc-DLX2-4	lnc-DLX2-4:3
8	A_23_P20035	0.0214942	0.72196	NM_138445	GPR146	G protein-coupled receptor 146
8	A_19_P00321656	0.0221566	0.719133	NM_001134445	DDAH1	dimethylarginine dimethylaminohydrolase 1
8	A_23_P406385	0.0258105	0.704472	NM_153350	FBXL16	F-box and leucine rich repeat protein 16
8	A_21_P0006812	0.0262592	0.702769	ENST00000438753	NA	NA
9	A_22_P00016011	0.00264592	0.861688	lnc-TFDP2-1:1	lnc-TFDP2-1	lnc-TFDP2-1:1
9	A_21_P0012103	0.00373935	0.844786	ENST00000598349	NA	NA
9	A_21_P0014750	0.00383902	0.843419	XR_001739969	LOC107986003	uncharacterized LOC107986003
9	A_33_P3798989	0.0045706	0.834045	NR_145484	LOC399975	uncharacterized LOC399975
9	A_21_P0006665	0.0052888	0.825772	ENST00000450581	NA	NA
9	A_33_P3562810	0.00625196	0.815779	NR_132986	MIR3150BHG	MIR3150B host gene
9	A_33_P3352961	0.00675829	0.810934	NM_001306137	TDRD15	tudor domain containing 15
9	A_33_P3406962	0.00724036	0.806542	NM_001308094	GATA4	GATA binding protein 4
9	A_21_P0014018	0.00754998	0.803823	NR_103767	LINC01311	long intergenic non-protein coding RNA 1311
9	A_24_P334845	0.0105049	0.78099	NR_001578	TDH	L-threonine dehydrogenase (pseudogene)
9	A_23_P52336	0.0131725	0.763831	NM_170744	UNC5B	unc-5 netrin receptor B
9	A_32_P160883	0.0142021	0.757831	NM_198400	NEDD4	neural precursor cell expressed, developmentally down-regulated 4, E3 ubiquitin protein ligase
9	A_23_P112260	0.0151951	0.752314	NM_001017998	GNG10	G protein subunit gamma 10
9	A_23_P205531	0.0152366	0.752089	NM_001282192	RNASE4	ribonuclease A family member 4
9	A_23_P216935	0.0154787	0.750782	NR_026677	MIR600HG	MIR600 host gene
9	A_23_P202737	0.015751	0.74933	NM_003772	JRKL	JRK like
9	A_22_P00019469	0.0159221	0.748426	lnc-ANKRD35-1:1	lnc-ANKRD35-1	lnc-ANKRD35-1:1
9	A_22_P00014440	0.0168824	0.743466	ENST00000519185	NA	NA
9	A_24_P918266	0.0175572	0.740093	NM_181783	TMTC3	transmembrane and tetratricopeptide repeat containing 3
9	A_22_P00022143	0.0181391	0.737253	ENST00000447864	NA	NA
9	A_33_P3489629	0.019102	0.732683	NM_001252657	PP2D1	protein phosphatase 2C like domain containing 1
9	A_23_P1361	0.019817	0.729388	NM_002860	ALDH18A1	aldehyde dehydrogenase 18 family member A1
9	A_23_P329798	0.0201173	0.728028	NM_005454	CER1	cerberus 1, DAN family BMP antagonist
9	A_33_P3356502	0.0203467	0.726999	NM_002881	RALB	RAS like proto-oncogene B
9	A_22_P00014647	0.0204915	0.726353	NR_149019	LOC729968	spore coat protein SP96
9	A_22_P00001425	0.020526	0.726199	lnc-APITD1-1:2	lnc-APITD1-1	lnc-APITD1-1:2
9	A_32_P227605	0.0208026	0.724975	NM_207391	RGS9BP	regulator of G protein signaling 9 binding protein
9	A_23_P392402	0.0213323	0.72266	NM_002062	GLP1R	glucagon like peptide 1 receptor
9	A_21_P0007226	0.0221768	0.719047	lnc-LRP5-1:4	lnc-LRP5-1	lnc-LRP5-1:4
9	A_22_P00025175	0.0223646	0.718257	ENST00000427824	NA	NA
9	A_22_P00009103	0.0237294	0.712638	NR_102750	EGFLAM-AS2	EGFLAM antisense RNA 2
9	A_21_P0012085	0.0248679	0.708114	ENST00000420579	NA	NA
9	A_33_P3330413	0.0252558	0.706605	NA	NA	NA
9	A_21_P0006131	0.0257896	0.704552	ENST00000602614	NA	NA
9	A_21_P0012026	0.0259172	0.704065	ENST00000432608	TEX41	testis expressed 41
9	A_23_P111303	0.0264454	0.702068	NM_014892	SCAF8	SR-related CTD associated factor 8
9	A_23_P342934	0.026883	0.700434	NM_005078	TLE3	transducin like enhancer of split 3
9	A_23_P387537	0.0269037	0.700357	NM_024082	PRRG3	proline rich and Gla domain 3
