# Supplementary material for: Distinct Concentration-Dependent Molecular Pathways Regulate Bone Cell Responses to Cobalt and Chromium Exposure from Joint Replacement Prostheses
Source: Int J Mol Sci. 2021 May 14;22(10):5225. doi: 10.3390/ijms22105225 (PMC8156984; doi:10.3390/ijms22105225)
Supplement: Supplementary file 1 [file ijms-22-05225-s001.zip › ijms--supplementary v1/Supplementary tables/Supplementary Table_10.xlsx]

## Sheet: Sheet1
Genes altered in osteoblasts on Hydroxyapatite coated surfaces compared to Grit-blasted
Upregulated
ProbeID	logFC	P.Value	TargetID	GeneSymbol	GeneName
A_23_P7313	2.78279	0.00039	NM_001040058	SPP1	secreted phosphoprotein 1
A_33_P3237150	2.60228	4.71e-07	NM_001200	BMP2	bone morphogenetic protein 2
A_23_P152791	2.59263	0.000239	NM_004694	SLC16A6	solute carrier family 16 member 6
A_23_P212119	2.40293	0.00516839	NM_054110	GALNT15	polypeptide N-acetylgalactosaminyltransferase 15
A_22_P00010763	2.05788	0.0039626	lnc-NKD2-3:7	lnc-NKD2-3	lnc-NKD2-3:7
A_23_P41804	1.87575	0.00194152	NM_033120	NKD2	naked cuticle homolog 2
A_21_P0004750	1.69711	0.00917426	lnc-SUPT3H-1:5	lnc-SUPT3H-1	lnc-SUPT3H-1:5
A_23_P114947	1.69658	7.19e-07	NM_002923	RGS2	regulator of G protein signaling 2
A_23_P257971	1.60603	0.000747	NM_001353	AKR1C1	aldo-keto reductase family 1 member C1
A_21_P0010854	1.55593	6.48e-05	NR_027916	AKR1C8P	aldo-keto reductase family 1 member C8, pseudogene
A_33_P3323945	1.52537	0.0023607	NM_016564	CEND1	cell cycle exit and neuronal differentiation 1
A_24_P131589	1.50929	0.00785307	NM_006889	CD86	CD86 molecule
A_22_P00023014	1.50779	0.00865313	lnc-MFSD9-4:1	lnc-MFSD9-4	lnc-MFSD9-4:1
A_24_P152968	1.48919	0.000319	NM_001353	AKR1C1	aldo-keto reductase family 1 member C1
A_23_P118158	1.48461	0.00369348	NM_006043	HS3ST2	heparan sulfate-glucosamine 3-sulfotransferase 2
A_21_P0007321	1.46584	0.00784039	lnc-SOX6-1:1	lnc-SOX6-1	lnc-SOX6-1:1
A_19_P00809119	1.46442	0.00752214	NR_015410	CASC15	cancer susceptibility 15
A_23_P34915	1.42203	0.00999321	NM_001040619	ATF3	activating transcription factor 3
A_21_P0007070	1.40187	0.00699325	lnc-RPP30-2:1	lnc-RPP30-2	lnc-RPP30-2:1
A_23_P131208	1.30203	2.05e-05	NM_006186	NR4A2	nuclear receptor subfamily 4 group A member 2
A_23_P16523	1.29221	0.00910362	NM_004864	GDF15	growth differentiation factor 15
A_22_P00003469	1.28577	0.000622	lnc-CCDC68-1:1	lnc-CCDC68-1	lnc-CCDC68-1:1
A_23_P73632	1.28358	0.00245381	NM_000475	NR0B1	nuclear receptor subfamily 0 group B member 1
A_33_P3402615	1.27203	0.000567	NM_201649	SLC6A9	solute carrier family 6 member 9
A_22_P00015676	1.26683	0.00628693	ENST00000563268	NA	NA
A_21_P0000231	1.25896	0.000178	NR_001294	SNORD64	small nucleolar RNA, C/D box 64
A_21_P0001708	1.24906	0.00740035	lnc-HMCN1-2:2	lnc-HMCN1-2	lnc-HMCN1-2:2
A_21_P0007446	1.21576	0.00538092	XR_001748325	LOC105369428	uncharacterized LOC105369428
A_32_P37592	1.20671	0.000558	NR_003003	SCARNA17	small Cajal body-specific RNA 17
A_22_P00015927	1.15274	0.00907517	lnc-TCL1B-2:1	NA	NA
A_33_P3280157	1.14694	0.00270401	NR_001290	SNORD116-19	small nucleolar RNA, C/D box 116-19
A_33_P3294002	1.10482	0.00231883	NM_001318038	A4GALT	alpha 1,4-galactosyltransferase (P blood group)
A_24_P303145	1.10332	0.00223931	NM_054027	ANKH	ANKH inorganic pyrophosphate transport regulator
A_33_P3245178	1.10152	0.000157	NM_001168399	BEX2	brain expressed X-linked 2
A_21_P0000445	1.09769	0.000367	NR_003321	SNORD116-6	small nucleolar RNA, C/D box 116-6
A_23_P384044	1.08841	0.00272522	NM_152495	CNIH3	cornichon family AMPA receptor auxiliary protein 3
A_23_P21092	1.08726	0.00202879	NM_001740	CALB2	calbindin 2
A_33_P3269636	1.08035	0.000678	NM_001166034	SBSN	suprabasin
A_24_P236251	1.07081	0.00549561	NM_003836	DLK1	delta like non-canonical Notch ligand 1
A_19_P00322977	1.05309	0.00319127	NR_109854	LINC-PINT	long intergenic non-protein coding RNA, p53 induced transcript
A_23_P1863	1.04821	0.00464555	NM_001005323	OR5AK2	olfactory receptor family 5 subfamily AK member 2
A_33_P3259203	1.04702	0.000393	NM_182614	TMEM255B	transmembrane protein 255B
A_24_P243749	1.04566	0.00370889	NM_002612	PDK4	pyruvate dehydrogenase kinase 4
A_33_P3400993	1.04318	0.00431771	NR_135822	LYPLAL1-AS1	LYPLAL1 antisense RNA 1
A_19_P00321361	1.02279	0.000663	NR_109851	LINC-PINT	long intergenic non-protein coding RNA, p53 induced transcript
A_21_P0008515	1.01481	0.00747733	ENST00000557723	NA	NA
Downregulated
ProbeID	logFC	P.Value	TargetID	GeneSymbol	GeneName
A_23_P57379	-1.4918	0.00234676	NM_003504	CDC45	cell division cycle 45
A_33_P3313283	-1.41625	0.00129971	NM_153221	CILP2	cartilage intermediate layer protein 2
A_23_P212800	-1.4109	0.000813	NM_004464	FGF5	fibroblast growth factor 5
A_24_P399888	-1.3416	0.00987911	NM_001002876	CENPM	centromere protein M
A_19_P00325810	-1.33224	2.54e-05	NR_027005	KHDC1	KH domain containing 1
A_23_P118174	-1.28325	0.00568226	NM_005030	PLK1	polo like kinase 1
A_23_P206059	-1.27997	0.00358259	NM_003981	PRC1	protein regulator of cytokinesis 1
A_23_P34788	-1.27939	0.00504647	NM_006845	KIF2C	kinesin family member 2C
A_23_P7727	-1.27476	0.00998374	NM_001884	HAPLN1	hyaluronan and proteoglycan link protein 1
A_22_P00006419	-1.27075	0.00322319	ENST00000578889	DLGAP2	DLG associated protein 2
A_23_P118815	-1.2422	0.00538348	NM_001012271	BIRC5	baculoviral IAP repeat containing 5
A_23_P254507	-1.24046	0.00547083	NM_139211	HOPX	HOP homeobox
A_33_P3337485	-1.21781	0.00957931	NM_020404	CD248	CD248 molecule
A_23_P50096	-1.19103	0.00726235	NM_001071	TYMS	thymidylate synthetase
A_23_P107421	-1.16563	0.00306541	NM_003258	TK1	thymidine kinase 1
A_23_P51085	-1.16529	0.00403528	NM_020675	SPC25	SPC25, NDC80 kinetochore complex component
A_23_P55251	-1.15758	0.00269811	NM_002204	ITGA3	integrin subunit alpha 3
A_23_P88331	-1.14579	0.00330628	NM_014750	DLGAP5	DLG associated protein 5
A_23_P115872	-1.13194	0.00321999	NM_018131	CEP55	centrosomal protein 55
A_33_P3386262	-1.1301	0.00765604	NM_030928	CDT1	chromatin licensing and DNA replication factor 1
A_33_P3339212	-1.12479	0.00314149	NM_004237	TRIP13	thyroid hormone receptor interactor 13
A_23_P129209	-1.1194	0.00474143	NM_002168	IDH2	isocitrate dehydrogenase (NADP(+)) 2, mitochondrial
A_32_P150891	-1.11538	0.000215	NM_001042517	DIAPH3	diaphanous related formin 3
A_23_P70007	-1.11002	0.00399112	NM_012484	HMMR	hyaluronan mediated motility receptor
A_33_P3221284	-1.10399	0.000224	NM_199511	CCDC80	coiled-coil domain containing 80
A_33_P3321293	-1.07994	0.00862155	NM_178229	IQGAP3	IQ motif containing GTPase activating protein 3
A_23_P63789	-1.07419	0.0081255	NM_032997	ZWINT	ZW10 interacting kinetochore protein
A_23_P121637	-1.06892	0.000433	NM_003619	PRSS12	serine protease 12
A_33_P3238074	-1.06698	0.00507481	NM_001304564	MIEF1	mitochondrial elongation factor 1
A_23_P143958	-1.05767	0.00612728	NM_001099645	RPL22L1	ribosomal protein L22 like 1
A_23_P89509	-1.05657	0.00572667	NM_006461	SPAG5	sperm associated antigen 5
A_23_P133123	-1.05616	0.00650732	NM_032117	MND1	meiotic nuclear divisions 1
A_23_P389919	-1.05169	0.00297036	NM_133330	NSD2	nuclear receptor binding SET domain protein 2
A_33_P3317523	-1.04895	0.00819838	NM_203401	STMN1	stathmin 1
A_33_P3403075	-1.04593	0.00917238	NM_018304	PRR11	proline rich 11
A_21_P0005567	-1.04208	0.000147	lnc-LAT2-1:1	lnc-LAT2-1	lnc-LAT2-1:1
A_33_P3288159	-1.03497	0.00113981	NM_018136	ASPM	abnormal spindle microtubule assembly
A_33_P3374205	-1.03202	0.00425737	NM_002417	MKI67	marker of proliferation Ki-67
A_23_P57588	-1.01926	0.00623239	NM_016426	GTSE1	G2 and S-phase expressed 1
A_24_P419132	-1.00043	0.00159272	NM_006733	CENPI	centromere protein I
