# Supplementary material for: Distinct Concentration-Dependent Molecular Pathways Regulate Bone Cell Responses to Cobalt and Chromium Exposure from Joint Replacement Prostheses
Source: Int J Mol Sci. 2021 May 14;22(10):5225. doi: 10.3390/ijms22105225 (PMC8156984; doi:10.3390/ijms22105225)
Supplement: Supplementary file 1 [file ijms-22-05225-s001.zip › ijms--supplementary v1/Supplementary tables/Supplementary Table_11.xlsx]

## Sheet: Sheet1
Genes altered in osteoblasts on Titanium coated surfaces compared to Hydroxyapatite coated surfaces
Upregulated
ProbeID	logFC	P.Value	TargetID	GeneSymbol	GeneName
A_24_P335092	1.67961	0.00335259	NM_000331	SAA1	serum amyloid A1
A_23_P39955	1.29575	0.00902874	NM_001615	ACTG2	actin, gamma 2, smooth muscle, enteric
A_33_P3313283	1.20568	0.00389075	NM_153221	CILP2	cartilage intermediate layer protein 2
A_33_P3327041	1.0625	0.00421308	NR_033969	PLCE1-AS1	PLCE1 antisense RNA 1
A_23_P89431	1.05608	0.00969113	NM_002982	CCL2	C-C motif chemokine ligand 2
Downregulated
ProbeID	logFC	P.Value	TargetID	GeneSymbol	GeneName
A_33_P3237150	-2.4615	8.28e-07	NM_001200	BMP2	bone morphogenetic protein 2
A_23_P114947	-1.60151	1.28e-06	NM_002923	RGS2	regulator of G protein signaling 2
A_21_P0000445	-1.36096	5.97e-05	NR_003321	SNORD116-6	small nucleolar RNA, C/D box 116-6
A_22_P00011325	-1.06613	7.47e-05	NR_149018	LOC100129724	uncharacterized LOC100129724
A_33_P3294002	-1.69092	8.34e-05	NM_001318038	A4GALT	alpha 1,4-galactosyltransferase (P blood group)
A_23_P131208	-1.07205	0.000116	NM_006186	NR4A2	nuclear receptor subfamily 4 group A member 2
A_33_P3381851	-1.40241	0.000141	NM_181688	KRTAP10-10	keratin associated protein 10-10
A_21_P0000231	-1.29337	0.000142	NR_001294	SNORD64	small nucleolar RNA, C/D box 64
A_23_P26468	-1.64293	0.000211	NM_001318733	RHBDL1	rhomboid like 1
A_23_P7313	-2.95055	0.000243	NM_001040058	SPP1	secreted phosphoprotein 1
A_33_P3407601	-1.84147	0.00028	THC2753069	NA	NA
A_33_P3363515	-1.12651	0.000316	ENST00000557439	XRCC3	X-ray repair cross complementing 3
A_33_P3273000	-1.21605	0.000374	ENST00000397497	PTK2B	protein tyrosine kinase 2 beta
A_22_P00015375	-1.15907	0.000461	ENST00000430650	LINC01121	long intergenic non-protein coding RNA 1121
A_21_P0000102	-1.10125	0.00059	NM_001190470	MTRNR2L2	MT-RNR2 like 2
A_23_P124003	-1.031	0.000642	NM_170683	P2RX2	purinergic receptor P2X 2
A_23_P67529	-1.04721	0.000646	NM_002250	KCNN4	potassium calcium-activated channel subfamily N member 4
A_21_P0000447	-1.10864	0.000694	NR_003326	SNORD116-11	small nucleolar RNA, C/D box 116-11
A_22_P00003469	-1.26546	0.000703	lnc-CCDC68-1:1	lnc-CCDC68-1	lnc-CCDC68-1:1
A_33_P3279620	-1.18925	0.000706	AK094832	NA	NA
A_32_P37592	-1.10468	0.00108743	NR_003003	SCARNA17	small Cajal body-specific RNA 17
A_23_P109907	-1.108	0.00114125	NM_175924	ILDR1	immunoglobulin like domain containing receptor 1
A_24_P303145	-1.20785	0.00118217	NM_054027	ANKH	ANKH inorganic pyrophosphate transport regulator
A_24_P161581	-1.12531	0.00124481	NM_001145176	SHISA7	shisa family member 7
A_33_P3335624	-1.16217	0.0013853	ENST00000338548	PSMD10	proteasome 26S subunit, non-ATPase 10
A_21_P0009481	-1.0395	0.00154937	NM_004163	RAB27B	RAB27B, member RAS oncogene family
A_23_P384044	-1.17813	0.00157994	NM_152495	CNIH3	cornichon family AMPA receptor auxiliary protein 3
A_33_P3216438	-1.61685	0.00160605	NM_001353349	SPATA21	spermatogenesis associated 21
A_33_P3280157	-1.2342	0.00163348	NR_001290	SNORD116-19	small nucleolar RNA, C/D box 116-19
A_23_P102681	-1.23419	0.00184704	NR_125359	LINC01711	long intergenic non-protein coding RNA 1711
A_24_P152968	-1.16735	0.00198473	NM_001353	AKR1C1	aldo-keto reductase family 1 member C1
A_22_P00014892	-1.06103	0.00217468	XR_001745992	LOC105375624	uncharacterized LOC105375624
A_33_P3237574	-1.52574	0.00220956	NM_001242758	HLA-A	major histocompatibility complex, class I, A
A_22_P00005224	-1.01952	0.00295238	NR_146000	MEG8	maternally expressed 8, small nucleolar RNA host gene
A_24_P131589	-1.766	0.00296337	NM_006889	CD86	CD86 molecule
A_22_P00007594	-1.79542	0.00297801	ENST00000448987	HDDC3	HD domain containing 3
A_33_P3400993	-1.08897	0.00327639	NR_135822	LYPLAL1-AS1	LYPLAL1 antisense RNA 1
A_22_P00023014	-1.76521	0.00329923	lnc-MFSD9-4:1	lnc-MFSD9-4	lnc-MFSD9-4:1
A_24_P335092	1.67961	0.00335259	NM_000331	SAA1	serum amyloid A1
A_24_P922631	-1.13925	0.00341866	NM_001305395	C5orf58	chromosome 5 open reading frame 58
A_23_P73632	-1.19157	0.00399946	NM_000475	NR0B1	nuclear receptor subfamily 0 group B member 1
A_23_P152791	-1.75606	0.00414014	NM_004694	SLC16A6	solute carrier family 16 member 6
A_21_P0007446	-1.2629	0.0042461	XR_001748325	LOC105369428	uncharacterized LOC105369428
A_21_P0007070	-1.49943	0.00464769	lnc-RPP30-2:1	lnc-RPP30-2	lnc-RPP30-2:1
A_21_P0008515	-1.08745	0.00493258	ENST00000557723	NA	NA
A_23_P9496	-1.0261	0.00554167	NM_014564	LHX3	LIM homeobox 3
A_33_P3294524	-1.05799	0.00574565	NM_001204056	ANKRD12	ankyrin repeat domain 12
A_23_P257971	-1.18607	0.005914	NM_001353	AKR1C1	aldo-keto reductase family 1 member C1
A_19_P00800206	-1.41918	0.00599152	NR_036586	LINC02245	long intergenic non-protein coding RNA 2245
A_21_P0001923	-1.57525	0.00635194	ENST00000450667	NA	NA
A_21_P0005640	-1.12295	0.0070605	lnc-FBXO25-3:1	lnc-FBXO25-3	lnc-FBXO25-3:1
A_19_P00809119	-1.48003	0.0070692	NR_015410	CASC15	cancer susceptibility 15
A_24_P236251	-1.0226	0.00724081	NM_003836	DLK1	delta like non-canonical Notch ligand 1
A_21_P0001708	-1.25357	0.00724582	lnc-HMCN1-2:2	lnc-HMCN1-2	lnc-HMCN1-2:2
A_23_P41804	-1.52587	0.00727832	NM_033120	NKD2	naked cuticle homolog 2
A_33_P3327663	-1.6985	0.0075537	ENST00000342943	SUSD4	sushi domain containing 4
A_22_P00014057	-1.0296	0.0078523	ENST00000568471	NA	NA
A_21_P0010044	-1.0698	0.00787355	lnc-PLTP-1:1	lnc-PLTP-1	lnc-PLTP-1:1
A_23_P426305	-1.11515	0.00793293	NM_003734	AOC3	amine oxidase, copper containing 3
A_22_P00003981	-1.23097	0.00824557	ENST00000565153	LOC105371264	uncharacterized LOC105371264
A_22_P00009106	-1.79945	0.00825657	NR_046848	FAM155A-IT1	FAM155A intronic transcript 1
A_33_P3356811	-1.53537	0.00886402	NM_178353	LCE1E	late cornified envelope 1E
A_22_P00010763	-1.79938	0.008902	lnc-NKD2-3:7	lnc-NKD2-3	lnc-NKD2-3:7
A_22_P00017762	-1.4316	0.00898944	NR_036549	CCNT2-AS1	CCNT2 antisense RNA 1
A_33_P3212823	-1.12316	0.00933909	NM_001310137	NPIPB11	nuclear pore complex interacting protein family member B11
A_21_P0007321	-1.42041	0.00938451	lnc-SOX6-1:1	lnc-SOX6-1	lnc-SOX6-1:1
A_21_P0004750	-1.68947	0.00941057	lnc-SUPT3H-1:5	lnc-SUPT3H-1	lnc-SUPT3H-1:5
A_33_P3343090	-1.36573	0.00951452	NM_001308363	MAP1S	microtubule associated protein 1S
A_22_P00023257	-1.35663	0.00951481	NR_135301	SEMA3F-AS1	SEMA3F antisense RNA 1
