# Supplementary material for: Distinct Concentration-Dependent Molecular Pathways Regulate Bone Cell Responses to Cobalt and Chromium Exposure from Joint Replacement Prostheses
Source: Int J Mol Sci. 2021 May 14;22(10):5225. doi: 10.3390/ijms22105225 (PMC8156984; doi:10.3390/ijms22105225)
Supplement: Supplementary file 1 [file ijms-22-05225-s001.zip › ijms--supplementary v1/Supplementary tables/Supplementary Table_12 HAvsGB Ions.xlsx]

## Sheet: Sheet1
Genes altered in osteoblasts on Hydroxyapatite coated surfaces compared to Grit-blasted surfaces following 1000µg/L Co2+:Cr3+ exposure
Upregulated
ProbeID	logFC	P.Value	TargetID	GeneSymbol	GeneName
A_33_P3237150	2.66548	2.5604e-06	NM_001200	BMP2	bone morphogenetic protein 2
A_23_P114947	2.11575	2.02491e-05	NM_002923	RGS2	regulator of G protein signaling 2
A_23_P429998	1.41002	0.000122833	NM_006732	FOSB	FosB proto-oncogene, AP-1 transcription factor subunit
A_23_P7313	2.61234	0.000309295	NM_001040058	SPP1	secreted phosphoprotein 1
A_21_P0000231	1.11745	0.000404947	NR_001294	SNORD64	small nucleolar RNA, C/D box 64
A_24_P810290	1.68216	0.00045698	NM_001030059	PLPP4	phospholipid phosphatase 4
A_33_P3371718	1.27467	0.000632567	NM_002970	SAT1	spermidine/spermine N1-acetyltransferase 1
A_23_P137016	1.20207	0.00113988	NM_002970	SAT1	spermidine/spermine N1-acetyltransferase 1
A_23_P41804	1.56128	0.00132535	NM_033120	NKD2	naked cuticle homolog 2
A_23_P76136	1.08232	0.00151182	NM_001080509	TSPAN11	tetraspanin 11
A_32_P189781	1.312	0.00179748	NR_026796	LINC00520	long intergenic non-protein coding RNA 520
A_23_P152791	1.92646	0.00181081	NM_004694	SLC16A6	solute carrier family 16 member 6
A_23_P167599	1.41721	0.00193651	NM_001034850	RETREG1	reticulophagy regulator 1
A_23_P118158	1.80387	0.00221331	NM_006043	HS3ST2	heparan sulfate-glucosamine 3-sulfotransferase 2
A_21_P0010854	1.64873	0.00234567	NR_027916	AKR1C8P	aldo-keto reductase family 1 member C8, pseudogene
A_24_P931443	1.07455	0.00238467	NM_003485	GPR68	G protein-coupled receptor 68
A_23_P69810	1.05841	0.00247488	NM_032717	GPAT3	glycerol-3-phosphate acyltransferase 3
A_23_P21363	1.03951	0.00284442	NM_024060	AHNAK	AHNAK nucleoprotein
A_23_P102681	1.11802	0.00300984	NR_125359	LINC01711	long intergenic non-protein coding RNA 1711
A_23_P67529	1.05584	0.00349589	NM_002250	KCNN4	potassium calcium-activated channel subfamily N member 4
A_23_P34915	1.41417	0.00411911	NM_001040619	ATF3	activating transcription factor 3
A_23_P45011	1.14998	0.00492565	NM_030949	PPP1R14C	protein phosphatase 1 regulatory inhibitor subunit 14C
A_23_P257971	1.73922	0.00493792	NM_001353	AKR1C1	aldo-keto reductase family 1 member C1
A_23_P127781	1.70609	0.00511602	NM_006552	SCGB1D1	secretoglobin family 1D member 1
A_24_P227069	1.11183	0.00543336	NM_020918	GPAM	glycerol-3-phosphate acyltransferase, mitochondrial
A_24_P915692	1.13449	0.00601253	NM_007350	PHLDA1	pleckstrin homology like domain family A member 1
A_24_P303145	1.0809	0.00603063	NM_054027	ANKH	ANKH inorganic pyrophosphate transport regulator
A_23_P140748	1.10852	0.00603661	NM_022910	NDRG4	NDRG family member 4
A_19_P00318409	1.09262	0.0064851	NR_028272	NEAT1	nuclear paraspeckle assembly transcript 1
A_24_P152968	1.2286	0.00715345	NM_001353	AKR1C1	aldo-keto reductase family 1 member C1
A_23_P94397	1.15702	0.00734226	NM_005014	OMD	osteomodulin
A_23_P150555	1.41264	0.00855855	NM_006551	SCGB1D2	secretoglobin family 1D member 2
A_23_P26847	1.54582	0.00880157	NM_000346	SOX9	SRY-box 9
A_23_P19333	1.10664	0.0092976	NM_018643	TREM1	triggering receptor expressed on myeloid cells 1
A_23_P161659	1.43245	0.00939461	NM_020826	SYT13	synaptotagmin 13
Downregulated
ProbeID	logFC	P.Value	TargetID	GeneSymbol	GeneName
A_33_P3323939	-2.73254	0.00842369	NM_001102469	LIPN	lipase family member N
A_33_P3284019	-2.50856	0.00363306	NM_001012426	FOXP4	forkhead box P4
A_21_P0003951	-2.31976	0.00878946	NR_147000	LINC02162	long intergenic non-protein coding RNA 2162
A_19_P00812033	-2.25687	0.00263756	ENST00000520558	NA	NA
A_24_P274814	-1.76601	0.0050732	ENST00000411653	TBXAS1	thromboxane A synthase 1
A_22_P00016696	-1.76111	0.00455599	lnc-TRA2A-1:1	lnc-TRA2A-1	lnc-TRA2A-1:1
A_23_P206733	-1.64327	0.00941844	NM_001266	CES1	carboxylesterase 1
A_22_P00008781	-1.61988	0.00565483	lnc-KIF25-2:2	lnc-KIF25-2	lnc-KIF25-2:2
A_33_P3230073	-1.52241	0.00770227	ENST00000447259	NA	NA
A_22_P00014606	-1.5105	0.00865888	NR_110057	LINC02375	long intergenic non-protein coding RNA 2375
A_33_P3368540	-1.49721	0.00840247	ENST00000490889	SRGAP3	SLIT-ROBO Rho GTPase activating protein 3
A_23_P81859	-1.45519	0.00684753	NM_080596	HIST1H2AH	histone cluster 1 H2A family member h
A_33_P3297611	-1.44125	0.00906463	AI924184	NA	NA
A_24_P83738	-1.36679	0.000504733	NM_198188	ASTN2	astrotactin 2
A_33_P3234222	-1.36265	0.00751459	NM_001010873	TSPO2	translocator protein 2
A_22_P00017460	-1.35012	0.00866551	ENST00000422723	LINC01122	long intergenic non-protein coding RNA 1122
A_33_P3365963	-1.3496	0.00821922	NA	NA	NA
A_23_P54622	-1.33141	0.00113286	NM_007317	KIF22	kinesin family member 22
A_21_P0014871	-1.32959	0.00863296	ENST00000552481	NA	NA
A_33_P3303469	-1.32874	0.00310439	NA	NA	NA
A_23_P153022	-1.3282	0.00574262	NM_033184	KRTAP2-4	keratin associated protein 2-4
A_21_P0003290	-1.32104	0.00285393	lnc-MINA-3:2	lnc-MINA-3	lnc-MINA-3:2
A_23_P65757	-1.30777	0.00351253	NM_004701	CCNB2	cyclin B2
A_33_P3355944	-1.29518	0.00928906	ENST00000582452	LINC00908	long intergenic non-protein coding RNA 908
A_19_P00315967	-1.29334	0.00631765	ENST00000563248	NA	NA
A_22_P00008997	-1.29201	0.00466626	ENST00000430429	NA	NA
A_19_P00320434	-1.27842	0.00762286	NR_110163	LINC01806	long intergenic non-protein coding RNA 1806
A_23_P96331	-1.24223	0.00459398	NM_000377	WAS	Wiskott-Aldrich syndrome
A_24_P57898	-1.2409	0.00509158	NM_080606	BHLHE23	basic helix-loop-helix family member e23
A_33_P3323019	-1.23568	0.0030179	ENST00000451300	NA	NA
A_22_P00010775	-1.21801	0.0038515	ENST00000520375	NA	NA
A_24_P56689	-1.21698	0.00221424	NM_003456	ZNF205	zinc finger protein 205
A_22_P00017446	-1.21605	0.00150077	lnc-VPS4A-1:1	lnc-VPS4A-1	lnc-VPS4A-1:1
A_32_P150891	-1.19898	0.00747144	NM_001042517	DIAPH3	diaphanous related formin 3
A_21_P0012105	-1.18517	0.00396504	ENST00000440809	NA	NA
A_23_P88740	-1.18127	0.00550902	NM_018455	CENPN	centromere protein N
A_22_P00004211	-1.17369	0.00991013	NR_125810	LINC01511	long intergenic non-protein coding RNA 1511
A_33_P3245489	-1.16975	0.00104661	NM_213604	ADAMTSL5	ADAMTS like 5
A_21_P0002612	-1.16808	0.00789028	lnc-GPR39-2:3	lnc-GPR39-2	lnc-GPR39-2:3
A_24_P135391	-1.15833	0.00759799	ENST00000521313	NA	NA
A_33_P3340040	-1.15779	0.00734726	NM_032336	GINS4	GINS complex subunit 4
A_22_P00001218	-1.14824	0.00363443	XR_933890	LOC105371413	uncharacterized LOC105371413
A_22_P00016721	-1.13927	0.00864683	lnc-TRAPPC6B-1:1	lnc-TRAPPC6B-1	lnc-TRAPPC6B-1:1
A_22_P00022647	-1.1333	0.00568938	ENST00000446029	NA	NA
A_22_P00002956	-1.11517	0.00519007	lnc-C5orf52-1:1	lnc-C5orf52-1	lnc-C5orf52-1:1
A_33_P3222218	-1.1151	0.00967963	NM_001142651	NEURL1B	neuralized E3 ubiquitin protein ligase 1B
A_23_P200310	-1.10711	0.00166377	NM_017779	DEPDC1	DEP domain containing 1
A_23_P385861	-1.10519	0.00527898	NM_152562	CDCA2	cell division cycle associated 2
A_22_P00002558	-1.09524	0.00196455	NR_158152	LOC101928343	uncharacterized LOC101928343
A_22_P00023038	-1.0943	0.0084996	NM_145159	JAG2	jagged 2
A_22_P00012807	-1.09195	0.00342765	NR_148380	LOC105377342	uncharacterized LOC105377342
A_22_P00007064	-1.08056	0.00950063	NR_125740	LOC100505938	uncharacterized LOC100505938
A_33_P3342235	-1.07532	0.00682581	NM_145057	CDC42EP5	CDC42 effector protein 5
A_23_P20980	-1.06896	0.00374563	NM_001916	CYC1	cytochrome c1
A_23_P373119	-1.0675	0.00821212	NR_002165	HMGB3P1	high mobility group box 3 pseudogene 1
A_22_P00009777	-1.06432	0.000383625	ENST00000551940	NA	NA
A_33_P3400643	-1.06314	0.00383598	NR_038382	LINC00865	long intergenic non-protein coding RNA 865
A_33_P3555937	-1.06283	0.00623946	NM_001205315	STEAP4	STEAP4 metalloreductase
A_23_P161125	-1.06113	0.000414288	NM_020963	MOV10	Mov10 RISC complex RNA helicase
A_33_P3403082	-1.05845	0.00275897	ENST00000358393	C20orf204	chromosome 20 open reading frame 204
A_33_P3333648	-1.05774	0.00802202	NM_001004754	OR51I2	olfactory receptor family 51 subfamily I member 2
A_33_P3343206	-1.04847	0.00833595	ENST00000624628	NA	NA
A_33_P3351775	-1.04513	0.00920879	ENST00000412562	NA	NA
A_19_P00315543	-1.0418	0.00123237	NR_024478	LINC01512	long intergenic non-protein coding RNA 1512
A_21_P0005534	-1.03515	0.00771767	lnc-MRPS33-1:1	lnc-MRPS33-1	lnc-MRPS33-1:1
A_24_P647682	-1.02384	0.00644419	ENST00000416519	NA	NA
A_23_P350059	-1.01377	0.00651049	NR_003242	PFN1P2	profilin 1 pseudogene 2
A_22_P00016327	-1.01161	0.00725965	lnc-TMEM14C-1:1	lnc-TMEM14C-1	lnc-TMEM14C-1:1
A_33_P3411325	-1.00602	0.0065765	THC2668129	NA	NA
