# Supplementary material for: Distinct Concentration-Dependent Molecular Pathways Regulate Bone Cell Responses to Cobalt and Chromium Exposure from Joint Replacement Prostheses
Source: Int J Mol Sci. 2021 May 14;22(10):5225. doi: 10.3390/ijms22105225 (PMC8156984; doi:10.3390/ijms22105225)
Supplement: Supplementary file 1 [file ijms-22-05225-s001.zip › ijms--supplementary v1/Supplementary tables/Supplementary Table_13 HAvsTi ions.xlsx]

## Sheet: Sheet1
Genes altered in osteoblasts on Hydroxyapatite coated surfaces compared to Titaniumcoated surfaces following 1000µg/L Co2+:Cr3+ exposure
Upregulated
ProbeID	logFC	P.Value	TargetID	GeneSymbol	GeneName
A_23_P7313	3.04279	8.58421e-05	NM_001040058	SPP1	secreted phosphoprotein 1
A_33_P3237150	2.71706	2.11931e-06	NM_001200	BMP2	bone morphogenetic protein 2
A_33_P3361636	2.22718	0.00781767	NM_001190839	MGP	matrix Gla protein
A_23_P204286	2.14076	0.00791567	NM_000900	MGP	matrix Gla protein
A_23_P114947	2.09278	2.23977e-05	NM_002923	RGS2	regulator of G protein signaling 2
A_22_P00010763	2.08538	0.00707364	lnc-NKD2-3:7	lnc-NKD2-3	lnc-NKD2-3:7
A_23_P152791	2.04175	0.00119671	NM_004694	SLC16A6	solute carrier family 16 member 6
A_23_P41804	1.84986	0.000364832	NM_033120	NKD2	naked cuticle homolog 2
A_23_P257971	1.8214	0.00368881	NM_001353	AKR1C1	aldo-keto reductase family 1 member C1
A_21_P0010854	1.68824	0.00199435	NR_027916	AKR1C8P	aldo-keto reductase family 1 member C8, pseudogene
A_23_P19333	1.61121	0.000776568	NM_018643	TREM1	triggering receptor expressed on myeloid cells 1
A_23_P393620	1.52439	0.00200631	NM_006528	TFPI2	tissue factor pathway inhibitor 2
A_23_P150555	1.48628	0.00635963	NM_006551	SCGB1D2	secretoglobin family 1D member 2
A_24_P810290	1.47775	0.00121819	NM_001030059	PLPP4	phospholipid phosphatase 4
A_23_P118158	1.44609	0.00883325	NM_006043	HS3ST2	heparan sulfate-glucosamine 3-sulfotransferase 2
A_23_P107612	1.40279	9.70503e-05	NM_004163	RAB27B	RAB27B, member RAS oncogene family
A_23_P140748	1.39866	0.00129321	NM_022910	NDRG4	NDRG family member 4
A_23_P102681	1.34607	0.000810404	NR_125359	LINC01711	long intergenic non-protein coding RNA 1711
A_24_P152968	1.31774	0.00467996	NM_001353	AKR1C1	aldo-keto reductase family 1 member C1
A_33_P3371718	1.30278	0.000534438	NM_002970	SAT1	spermidine/spermine N1-acetyltransferase 1
A_24_P227069	1.29506	0.00201202	NM_020918	GPAM	glycerol-3-phosphate acyltransferase, mitochondrial
A_23_P137016	1.23996	0.000906598	NM_002970	SAT1	spermidine/spermine N1-acetyltransferase 1
A_21_P0009481	1.22828	0.00617845	NM_004163	RAB27B	RAB27B, member RAS oncogene family
A_23_P76136	1.19737	0.000719057	NM_001080509	TSPAN11	tetraspanin 11
A_32_P78491	1.16673	0.00413861	NM_004956	ETV1	ETS variant 1
A_24_P915692	1.16556	0.00509937	NM_007350	PHLDA1	pleckstrin homology like domain family A member 1
A_23_P134663	1.15741	0.00287863	NM_024812	BAALC	BAALC, MAP3K1 and KLF4 binding
A_23_P139912	1.12957	0.00039716	NM_002178	IGFBP6	insulin like growth factor binding protein 6
A_23_P92042	1.1249	0.00354818	NM_002222	ITPR1	inositol 1,4,5-trisphosphate receptor type 1
A_33_P3418668	1.11874	0.000516988	NR_022011	PWARSN	Prader Willi/Angelman region RNA, SNRPN neighbor
A_23_P69810	1.10802	0.00180695	NM_032717	GPAT3	glycerol-3-phosphate acyltransferase 3
A_24_P371628	1.10128	0.00393926	NM_054027	ANKH	ANKH inorganic pyrophosphate transport regulator
A_24_P931443	1.08767	0.00219561	NM_003485	GPR68	G protein-coupled receptor 68
A_23_P83134	1.08651	0.00301888	NM_002048	GAS1	growth arrest specific 1
A_32_P189781	1.07291	0.00660525	NR_026796	LINC00520	long intergenic non-protein coding RNA 520
A_23_P128698	1.06502	0.00552686	NM_005842	SPRY2	sprouty RTK signaling antagonist 2
A_23_P67529	1.05939	0.00342057	NM_002250	KCNN4	potassium calcium-activated channel subfamily N member 4
A_33_P3280157	1.05157	0.00990671	NR_001290	SNORD116-19	small nucleolar RNA, C/D box 116-19
A_33_P3338360	1.05049	0.00866287	NR_003002	SCARNA13	small Cajal body-specific RNA 13
A_24_P403561	1.04315	0.00494032	NM_002334	LRP4	LDL receptor related protein 4
A_23_P429998	1.03985	0.00135812	NM_006732	FOSB	FosB proto-oncogene, AP-1 transcription factor subunit
A_23_P379789	1.03641	0.00718756	NM_013305	ST8SIA5	ST8 alpha-N-acetyl-neuraminide alpha-2,8-sialyltransferase 5
A_23_P358597	1.02871	0.00491067	NM_022361	POPDC3	popeye domain containing 3
Downregulated
ProbeID	logFC	P.Value	TargetID	GeneSymbol	GeneName
A_24_P83738	-1.41583	0.000382159	NM_198188	ASTN2	astrotactin 2
A_33_P3240497	-1.03962	0.000600589	AK095730	NA	NA
A_33_P3245489	-1.25306	0.000623686	NM_213604	ADAMTSL5	ADAMTS like 5
A_21_P0007546	-1.14682	0.000903643	NR_125381	LOC100288798	uncharacterized LOC100288798
A_33_P3402350	-1.17444	0.0011218	ENST00000433816	NA	NA
A_23_P54622	-1.22063	0.00209763	NM_007317	KIF22	kinesin family member 22
A_24_P691826	-1.03893	0.00263738	ENST00000589777	WFDC21P	WAP four-disulfide core domain 21, pseudogene
A_33_P3351775	-1.26776	0.00280851	ENST00000412562	NA	NA
A_21_P0009969	-1.17534	0.00317833	lnc-ARFGEF2-2:7	lnc-ARFGEF2-2	lnc-ARFGEF2-2:7
A_21_P0008530	-1.02961	0.00322021	lnc-NOVA1-1:1	lnc-NOVA1-1	lnc-NOVA1-1:1
A_22_P00002166	-2.30521	0.00325828	NM_001167676	FAM229A	family with sequence similarity 229 member A
A_33_P3279379	-1.17235	0.003271	NR_033796	DSTNP2	destrin, actin depolymerizing factor pseudogene 2
A_21_P0011867	-1.6138	0.00337197	TCONS_l2_00014098	XLOC_l2_007656	NA
A_19_P00812033	-2.15571	0.00356714	ENST00000520558	NA	NA
A_22_P00006567	-1.02186	0.00366052	lnc-FLYWCH2-1:1	lnc-FLYWCH2-1	lnc-FLYWCH2-1:1
A_33_P3296852	-1.05406	0.003689	NR_146578	FAM239B	zinc finger protein 839 pseudogene
A_33_P3211078	-1.63707	0.00379601	NM_001300918	HMGA2	high mobility group AT-hook 2
A_22_P00006264	-1.13051	0.00385023	NR_044995	GAS6-AS1	GAS6 antisense RNA 1
A_21_P0014280	-1.00429	0.00410374	AK125272	NA	NA
A_19_P00800114	-1.02294	0.00424261	NM_001099668	HIGD1A	HIG1 hypoxia inducible domain family member 1A
A_33_P3223678	-1.2643	0.00433385	NM_001363746	LHX3	LIM homeobox 3
A_24_P147540	-1.11711	0.00435261	NM_001190467	PRR36	proline rich 36
A_24_P140391	-1.04976	0.00444012	NM_001042616	PIGY	phosphatidylinositol glycan anchor biosynthesis class Y
A_22_P00022745	-1.59361	0.00501394	lnc-LRGUK-1:1	lnc-LRGUK-1	lnc-LRGUK-1:1
A_22_P00008946	-2.26782	0.00594296	lnc-KRT83-1:1	lnc-KRT83-1	lnc-KRT83-1:1
A_23_P153022	-1.31201	0.0061839	NM_033184	KRTAP2-4	keratin associated protein 2-4
A_33_P3333554	-1.28548	0.00622996	NR_147013	ACTR3C	ARP3 actin related protein 3 homolog C
A_24_P409402	-1.3037	0.00670778	ENST00000474162	NA	NA
A_22_P00010775	-1.10426	0.0070358	ENST00000520375	NA	NA
A_21_P0008252	-1.23536	0.00703806	lnc-TSC22D1-1:4	lnc-TSC22D1-1	lnc-TSC22D1-1:4
A_22_P00002805	-1.14903	0.00777148	NR_033872	PCBP1-AS1	PCBP1 antisense RNA 1
A_19_P00315967	-1.24701	0.00783132	ENST00000563248	NA	NA
A_22_P00002956	-1.03652	0.00802654	lnc-C5orf52-1:1	lnc-C5orf52-1	lnc-C5orf52-1:1
A_23_P65757	-1.14097	0.00809589	NM_004701	CCNB2	cyclin B2
A_33_P3234222	-1.34508	0.00810151	NM_001010873	TSPO2	translocator protein 2
A_22_P00008781	-1.51925	0.00826197	lnc-KIF25-2:2	lnc-KIF25-2	lnc-KIF25-2:2
A_23_P167444	-1.11386	0.00826777	NM_014886	NSA2	NSA2, ribosome biogenesis homolog
A_23_P30254	-1.01971	0.00832886	NM_006622	PLK2	polo like kinase 2
A_22_P00001218	-1.0019	0.00833999	XR_933890	LOC105371413	uncharacterized LOC105371413
A_21_P0009590	-1.23543	0.00835407	lnc-MBP-1:2	lnc-MBP-1	lnc-MBP-1:2
A_23_P120435	-1.09113	0.00906347	NM_080614	WFDC3	WAP four-disulfide core domain 3
A_21_P0014045	-1.07426	0.00915819	NM_001097	ACR	acrosin
A_22_P00013357	-1.66024	0.00971269	lnc-RP11-166B2.1.1-1:1	lnc-RP11-166B2.1.1-1	lnc-RP11-166B2.1.1-1:1
A_22_P00013089	-3.0661	0.00973812	XR_001746135	LOC107986984	uncharacterized LOC107986984
