# Supplementary material for: Distinct Concentration-Dependent Molecular Pathways Regulate Bone Cell Responses to Cobalt and Chromium Exposure from Joint Replacement Prostheses
Source: Int J Mol Sci. 2021 May 14;22(10):5225. doi: 10.3390/ijms22105225 (PMC8156984; doi:10.3390/ijms22105225)
Supplement: Supplementary file 1 [file ijms-22-05225-s001.zip › ijms--supplementary v1/Supplementary tables/Supplementary Table_14 HAvsGB NP.xlsx]

## Sheet: Sheet1
Genes altered in osteoblasts on Hydroxyapatite coated surfaces compared to Gritblasted surfaces followingCoCr nanoparticle
Upregulated
ProbeID	logFC	P.Value	TargetID	GeneSymbol	GeneName
A_23_P7313	2.66403	0.00040452	NM_001040058	SPP1	secreted phosphoprotein 1
A_33_P3237150	2.58191	6.74437e-05	NM_001200	BMP2	bone morphogenetic protein 2
A_23_P152791	2.54421	0.000447291	NM_004694	SLC16A6	solute carrier family 16 member 6
A_23_P34915	2.4019	0.000425448	NM_001040619	ATF3	activating transcription factor 3
A_22_P00010763	2.11571	0.00320721	lnc-NKD2-3:7	lnc-NKD2-3	lnc-NKD2-3:7
A_23_P257971	2.10087	0.00280726	NM_001353	AKR1C1	aldo-keto reductase family 1 member C1
A_24_P152968	1.99091	0.00364116	NM_001353	AKR1C1	aldo-keto reductase family 1 member C1
A_24_P243749	1.91626	0.000147068	NM_002612	PDK4	pyruvate dehydrogenase kinase 4
A_23_P16523	1.86568	0.00470949	NM_004864	GDF15	growth differentiation factor 15
A_21_P0010854	1.86155	0.00133346	NR_027916	AKR1C8P	aldo-keto reductase family 1 member C8, pseudogene
A_23_P118158	1.83531	0.00329189	NM_006043	HS3ST2	heparan sulfate-glucosamine 3-sulfotransferase 2
A_23_P114947	1.79073	0.000104812	NM_002923	RGS2	regulator of G protein signaling 2
A_24_P810290	1.72547	0.000859505	NM_001030059	PLPP4	phospholipid phosphatase 4
A_21_P0004481	1.67564	0.00529026	lnc-NKD2-3:1	lnc-NKD2-3	lnc-NKD2-3:1
A_23_P41804	1.65881	0.00520624	NM_033120	NKD2	naked cuticle homolog 2
A_33_P3402615	1.642	0.00197521	NM_201649	SLC6A9	solute carrier family 6 member 9
A_23_P426305	1.60887	0.000424002	NM_003734	AOC3	amine oxidase, copper containing 3
A_23_P429998	1.55728	0.000282892	NM_006732	FOSB	FosB proto-oncogene, AP-1 transcription factor subunit
A_32_P37592	1.55567	0.00959637	NR_003003	SCARNA17	small Cajal body-specific RNA 17
A_23_P398566	1.5257	0.00300197	NM_173200	NR4A3	nuclear receptor subfamily 4 group A member 3
A_33_P3242623	1.47467	0.00280603	NM_014331	SLC7A11	solute carrier family 7 member 11
A_23_P104318	1.46614	0.00358527	NM_019058	DDIT4	DNA damage inducible transcript 4
A_33_P3259203	1.4544	0.00212114	NM_182614	TMEM255B	transmembrane protein 255B
A_23_P359897	1.41453	0.00067968	NM_030647	KDM7A	lysine demethylase 7A
A_23_P259692	1.40738	0.00431993	NM_058179	PSAT1	phosphoserine aminotransferase 1
A_33_P3269636	1.37235	0.00702563	NM_001166034	SBSN	suprabasin
A_23_P21485	1.36613	0.000965918	NM_017933	PID1	phosphotyrosine interaction domain containing 1
A_23_P395172	1.33253	0.00107776	NM_007011	ABHD2	abhydrolase domain containing 2
A_33_P3245178	1.32577	0.00611678	NM_001168399	BEX2	brain expressed X-linked 2
A_23_P131208	1.31432	0.00815611	NM_006186	NR4A2	nuclear receptor subfamily 4 group A member 2
A_19_P00318409	1.31203	0.0025279	NR_028272	NEAT1	nuclear paraspeckle assembly transcript 1
A_22_P00001342	1.30505	0.00365739	NR_028272	NEAT1	nuclear paraspeckle assembly transcript 1
A_24_P38290	1.29444	0.000129525	NM_003182	TAC1	tachykinin precursor 1
A_22_P00002041	1.28793	0.00137714	lnc-BHLHE41-2:12	lnc-BHLHE41-2	lnc-BHLHE41-2:12
A_19_P00321361	1.27979	0.00325321	NR_109851	LINC-PINT	long intergenic non-protein coding RNA, p53 induced transcript
A_33_P3237634	1.26176	0.00334996	NM_001318468	TSC22D3	TSC22 domain family member 3
A_33_P3211260	1.25964	0.0046435	AB209486	DBNL	drebrin like
A_24_P261259	1.25803	0.00171421	NM_004566	PFKFB3	6-phosphofructo-2-kinase/fructose-2,6-biphosphatase 3
A_19_P00320579	1.23837	9.40853e-05	NR_109855	LINC-PINT	long intergenic non-protein coding RNA, p53 induced transcript
A_32_P148824	1.22506	0.00456326	NM_017847	ODR4	odr-4 GPCR localization factor homolog
A_23_P35564	1.21184	0.000601356	NM_015490	SEC31B	SEC31 homolog B, COPII coat complex component
A_33_P3243878	1.20554	0.00837478	NM_001310153	GOLGA6L3	golgin A6 family-like 3
A_19_P00322977	1.19423	0.00113158	NR_109854	LINC-PINT	long intergenic non-protein coding RNA, p53 induced transcript
A_23_P44112	1.19184	8.23226e-05	NM_014387	LAT	linker for activation of T cells
A_33_P3263417	1.19135	0.00376923	NR_109851	LINC-PINT	long intergenic non-protein coding RNA, p53 induced transcript
A_24_P303145	1.18158	0.00646234	NM_054027	ANKH	ANKH inorganic pyrophosphate transport regulator
A_23_P393620	1.16055	0.00946906	NM_006528	TFPI2	tissue factor pathway inhibitor 2
A_24_P252497	1.15652	0.00126261	NM_025195	TRIB1	tribbles pseudokinase 1
A_24_P68908	1.14352	0.000442798	NR_151491	NMRAL2P	NmrA like redox sensor 2, pseudogene
A_33_P3540143	1.12064	0.00836089	NM_014339	IL17RA	interleukin 17 receptor A
A_22_P00011315	1.11113	0.00854892	NM_012213	MLYCD	malonyl-CoA decarboxylase
A_24_P250922	1.10816	0.00548852	NM_000963	PTGS2	prostaglandin-endoperoxide synthase 2
A_23_P67529	1.10416	0.00466802	NM_002250	KCNN4	potassium calcium-activated channel subfamily N member 4
A_33_P3560679	1.09744	0.00214035	ENST00000568031	NA	NA
A_23_P127948	1.09609	0.0064258	NM_001124	ADM	adrenomedullin
A_23_P145694	1.07724	0.00445672	NM_001673	ASNS	asparagine synthetase (glutamine-hydrolyzing)
A_23_P157914	1.07537	0.00170709	NM_153267	MAMDC2	MAM domain containing 2
A_23_P75811	1.073	0.00960362	NM_001012662	SLC3A2	solute carrier family 3 member 2
A_23_P316974	1.06766	0.00813635	NM_003898	SYNJ2	synaptojanin 2
A_21_P0000682	1.06417	0.00181818	NR_037642	LHX4-AS1	LHX4 antisense RNA 1
A_24_P402438	1.06111	0.00322148	NM_003238	TGFB2	transforming growth factor beta 2
A_24_P29686	1.05527	0.00183793	NM_031449	ZMIZ2	zinc finger MIZ-type containing 2
A_22_P00023587	1.04316	0.000265366	NM_001258	CDK3	cyclin dependent kinase 3
A_24_P278747	1.03954	0.00797214	NM_001759	CCND2	cyclin D2
A_23_P254863	1.03873	0.00071526	NM_153361	NIM1K	NIM1 serine/threonine protein kinase
A_32_P36942	1.03559	0.00456146	NM_001039693	TYW5	tRNA-yW synthesizing protein 5
A_22_P00018895	1.03426	0.00409439	ENST00000438070	NA	NA
A_23_P161399	1.03412	0.000337173	NM_130439	MXI1	MAX interactor 1, dimerization protein
A_33_P3279841	1.0203	0.00145247	NM_001318852	MAPK8IP3	mitogen-activated protein kinase 8 interacting protein 3
A_21_P0006496	1.01742	0.00582161	NM_001098411	GAGE2B	G antigen 2B
A_22_P00008960	1.01568	0.00752078	NR_026796	LINC00520	long intergenic non-protein coding RNA 520
A_33_P3247175	1.01349	0.00584749	NM_001114357	C4orf47	chromosome 4 open reading frame 47
A_33_P3289251	1.00643	0.0013722	AK095971	NA	NA
A_32_P46765	1.00151	0.000339086	NM_001009894	C12orf29	chromosome 12 open reading frame 29
Downregulated
ProbeID	logFC	P.Value	TargetID	GeneSymbol	GeneName
A_33_P3257678	-2.1617	0.00181063	NM_001005464	HIST2H3A	histone cluster 2 H3 family member a
A_23_P363174	-1.58755	0.009231	NM_003511	HIST1H2AL	histone cluster 1 H2A family member l
A_23_P254507	-1.57639	0.00507135	NM_139211	HOPX	HOP homeobox
A_33_P3337485	-1.51975	0.0034888	NM_020404	CD248	CD248 molecule
A_33_P3360216	-1.51659	0.00738336	NM_003509	HIST1H2AI	histone cluster 1 H2A family member i
A_32_P221799	-1.48641	0.00580947	NM_003514	HIST1H2AM	histone cluster 1 H2A family member m
A_33_P3587376	-1.48148	0.00182526	NR_024214	SNAR-A3	small NF90 (ILF3) associated RNA A3
A_23_P81859	-1.43621	0.000877611	NM_080596	HIST1H2AH	histone cluster 1 H2A family member h
A_33_P3339212	-1.42416	0.00909875	NM_004237	TRIP13	thyroid hormone receptor interactor 13
A_21_P0000509	-1.38679	0.00065321	NR_024244	SNAR-G2	small NF90 (ILF3) associated RNA G2
A_21_P0000508	-1.35256	0.00205468	NR_024243	SNAR-D	small NF90 (ILF3) associated RNA D
A_21_P0000511	-1.34906	0.00215308	NR_024342	SNAR-H	small NF90 (ILF3) associated RNA H
A_21_P0000507	-1.33708	0.00311104	NR_024230	SNAR-B2	small NF90 (ILF3) associated RNA B2
A_21_P0000492	-1.33586	0.00176341	NR_004384	SNAR-F	small NF90 (ILF3) associated RNA F
A_24_P217848	-1.3256	0.00144481	NM_003510	HIST1H2AK	histone cluster 1 H2A family member k
A_23_P162171	-1.28249	0.0083624	NM_006500	MCAM	melanoma cell adhesion molecule
A_33_P3336686	-1.26176	0.00215371	NM_004669	CLIC3	chloride intracellular channel 3
A_23_P212800	-1.25191	0.0049812	NM_004464	FGF5	fibroblast growth factor 5
A_24_P227091	-1.23106	0.00788039	NM_004523	KIF11	kinesin family member 11
A_33_P3291831	-1.2253	0.000227916	NM_018131	CEP55	centrosomal protein 55
A_33_P3344086	-1.22493	0.000325685	NM_021066	HIST1H2AJ	histone cluster 1 H2A family member j
A_21_P0013987	-1.22418	0.00320402	AK098579	NA	NA
A_33_P3297611	-1.21908	0.000851665	AI924184	NA	NA
A_33_P3263157	-1.16792	0.00264617	ENST00000423237	NA	NA
A_23_P15174	-1.15832	0.000453536	NM_005949	MT1F	metallothionein 1F
A_22_P00004182	-1.14671	0.00808558	ENST00000522769	NA	NA
A_23_P200310	-1.14195	0.00206535	NM_017779	DEPDC1	DEP domain containing 1
A_21_P0000491	-1.13418	0.00386426	NR_004383	SNAR-G1	small NF90 (ILF3) associated RNA G1
A_22_P00007895	-1.12719	0.00460667	ENST00000553701	NA	NA
A_21_P0009590	-1.11941	0.00524046	lnc-MBP-1:2	lnc-MBP-1	lnc-MBP-1:2
A_23_P212844	-1.11337	0.00430777	NM_006342	TACC3	transforming acidic coiled-coil containing protein 3
A_33_P3367396	-1.10693	0.00176105	NM_207468	FAM177B	family with sequence similarity 177 member B
A_21_P0011873	-1.09765	0.00444026	TCONS_l2_00014250	XLOC_l2_007767	NA
A_24_P66027	-1.09625	0.00902517	NM_004900	APOBEC3B	apolipoprotein B mRNA editing enzyme catalytic subunit 3B
A_23_P26557	-1.09063	0.00371226	NM_025108	TEDC2	tubulin epsilon and delta complex 2
A_33_P3359683	-1.08752	9.81971e-05	NM_001352685	IL16	interleukin 16
A_33_P3374205	-1.04862	0.00180829	NM_002417	MKI67	marker of proliferation Ki-67
A_22_P00020025	-1.04521	0.003427	NR_001542	TTTY10	testis-specific transcript, Y-linked 10
A_33_P3398998	-1.04235	0.00544319	NM_182500	C2orf50	chromosome 2 open reading frame 50
A_22_P00019561	-1.03942	0.00551026	ENST00000504735	NA	NA
A_23_P401904	-1.03546	0.00807371	NM_001009936	PHF19	PHD finger protein 19
A_33_P3374210	-1.03369	0.000635572	NM_002417	MKI67	marker of proliferation Ki-67
A_33_P3259902	-1.03317	0.0058287	ENST00000606102	NA	NA
A_32_P150891	-1.02617	0.00235204	NM_001042517	DIAPH3	diaphanous related formin 3
A_24_P21770	-1.02121	0.00286699	NM_145008	YPEL4	yippee like 4
A_33_P3305158	-1.01457	0.00511039	NM_198484	ZNF621	zinc finger protein 621
A_23_P342138	-1.00806	0.00761006	NM_001040272	ADAMTSL1	ADAMTS like 1
A_22_P00019757	-1.00747	0.00312373	ENST00000415586	NA	NA
