# Supplementary material for: Distinct Concentration-Dependent Molecular Pathways Regulate Bone Cell Responses to Cobalt and Chromium Exposure from Joint Replacement Prostheses
Source: Int J Mol Sci. 2021 May 14;22(10):5225. doi: 10.3390/ijms22105225 (PMC8156984; doi:10.3390/ijms22105225)
Supplement: Supplementary file 1 [file ijms-22-05225-s001.zip › ijms--supplementary v1/Supplementary tables/Supplementary Table_15 HAvsTi NP.xlsx]

## Sheet: Sheet1
Genes altered in osteoblasts on Hydroxyapatite coated surfaces compared to Titanium coated surfaces followingCoCr nanoparticle
Upregulated
ProbeID	logFC	P.Value	TargetID	GeneSymbol	GeneName
A_23_P7313	3.10347	0.000116237	NM_001040058	SPP1	secreted phosphoprotein 1
A_33_P3237150	2.60301	6.28294e-05	NM_001200	BMP2	bone morphogenetic protein 2
A_22_P00010763	2.2509	0.00212419	lnc-NKD2-3:7	lnc-NKD2-3	lnc-NKD2-3:7
A_23_P152791	2.18871	0.00137465	NM_004694	SLC16A6	solute carrier family 16 member 6
A_23_P257971	1.9403	0.00466894	NM_001353	AKR1C1	aldo-keto reductase family 1 member C1
A_23_P426305	1.84502	0.000139579	NM_003734	AOC3	amine oxidase, copper containing 3
A_33_P3371718	1.80982	0.00346418	NM_002970	SAT1	spermidine/spermine N1-acetyltransferase 1
A_24_P152968	1.78112	0.00719262	NM_001353	AKR1C1	aldo-keto reductase family 1 member C1
A_23_P41804	1.7752	0.00340092	NM_033120	NKD2	naked cuticle homolog 2
A_21_P0004481	1.72351	0.00444709	lnc-NKD2-3:1	lnc-NKD2-3	lnc-NKD2-3:1
A_23_P34915	1.72295	0.00443304	NM_001040619	ATF3	activating transcription factor 3
A_21_P0010854	1.71162	0.00238558	NR_027916	AKR1C8P	aldo-keto reductase family 1 member C8, pseudogene
A_23_P114947	1.56445	0.000319557	NM_002923	RGS2	regulator of G protein signaling 2
A_24_P243749	1.56001	0.000753103	NM_002612	PDK4	pyruvate dehydrogenase kinase 4
A_23_P131208	1.51571	0.00342732	NM_006186	NR4A2	nuclear receptor subfamily 4 group A member 2
A_21_P0000445	1.50231	0.00946181	NR_003321	SNORD116-6	small nucleolar RNA, C/D box 116-6
A_23_P393620	1.47227	0.00217189	NM_006528	TFPI2	tissue factor pathway inhibitor 2
A_24_P810290	1.39158	0.00378917	NM_001030059	PLPP4	phospholipid phosphatase 4
A_23_P102681	1.3823	0.000341696	NR_125359	LINC01711	long intergenic non-protein coding RNA 1711
A_33_P3402615	1.37276	0.00622518	NM_201649	SLC6A9	solute carrier family 6 member 9
A_23_P99386	1.34739	0.00761097	NM_003701	TNFSF11	TNF superfamily member 11
A_23_P429998	1.28489	0.00122546	NM_006732	FOSB	FosB proto-oncogene, AP-1 transcription factor subunit
A_24_P227069	1.27184	0.000265074	NM_020918	GPAM	glycerol-3-phosphate acyltransferase, mitochondrial
A_24_P915692	1.20052	0.0028104	NM_007350	PHLDA1	pleckstrin homology like domain family A member 1
A_33_P3211260	1.1903	0.00654284	AB209486	DBNL	drebrin like
A_24_P38290	1.17639	0.000284628	NM_003182	TAC1	tachykinin precursor 1
A_23_P21485	1.1743	0.00277667	NM_017933	PID1	phosphotyrosine interaction domain containing 1
A_33_P3258274	1.17091	0.00571474	ENST00000481132	TFPI	tissue factor pathway inhibitor
A_24_P303145	1.12929	0.00840446	NM_054027	ANKH	ANKH inorganic pyrophosphate transport regulator
A_23_P360209	1.11684	0.00471406	ENST00000361227	ND3	NADH dehydrogenase, subunit 3 (complex I)
A_23_P67529	1.11088	0.00449527	NM_002250	KCNN4	potassium calcium-activated channel subfamily N member 4
A_33_P3299066	1.09316	0.00432354	NM_006186	NR4A2	nuclear receptor subfamily 4 group A member 2
A_24_P811704	1.09206	0.00801292	NM_003622	PPFIBP1	PPFIA binding protein 1
A_24_P252497	1.08722	0.00194805	NM_025195	TRIB1	tribbles pseudokinase 1
A_19_P00321361	1.06386	0.0098855	NR_109851	LINC-PINT	long intergenic non-protein coding RNA, p53 induced transcript
A_19_P00322977	1.0487	0.002783	NR_109854	LINC-PINT	long intergenic non-protein coding RNA, p53 induced transcript
A_23_P140029	1.04218	0.00233351	NM_007106	UBL3	ubiquitin like 3
A_33_P3417358	1.0367	0.00262461	NR_146177	SNHG14	small nucleolar RNA host gene 14
A_24_P931443	1.02656	0.00698074	NM_003485	GPR68	G protein-coupled receptor 68
A_23_P107612	1.00132	0.0014919	NM_004163	RAB27B	RAB27B, member RAS oncogene family
Downregulated
ProbeID	logFC	P.Value	TargetID	GeneSymbol	GeneName
A_24_P335092	-1.76247	0.00454226	NM_000331	SAA1	serum amyloid A1
A_23_P39955	-1.68519	0.00678665	NM_001615	ACTG2	actin, gamma 2, smooth muscle, enteric
A_33_P3587376	-1.5626	0.00125387	NR_024214	SNAR-A3	small NF90 (ILF3) associated RNA A3
A_21_P0000509	-1.54686	0.000278024	NR_024244	SNAR-G2	small NF90 (ILF3) associated RNA G2
A_21_P0000508	-1.53467	0.000834363	NR_024243	SNAR-D	small NF90 (ILF3) associated RNA D
A_21_P0000511	-1.50876	0.00097648	NR_024342	SNAR-H	small NF90 (ILF3) associated RNA H
A_21_P0000507	-1.42065	0.00207597	NR_024230	SNAR-B2	small NF90 (ILF3) associated RNA B2
A_33_P3327041	-1.38471	0.00465644	NR_033969	PLCE1-AS1	PLCE1 antisense RNA 1
A_21_P0000492	-1.34002	0.00172575	NR_004384	SNAR-F	small NF90 (ILF3) associated RNA F
A_33_P3337485	-1.2886	0.00940412	NM_020404	CD248	CD248 molecule
A_21_P0000491	-1.22517	0.00233201	NR_004383	SNAR-G1	small NF90 (ILF3) associated RNA G1
A_33_P3313283	-1.18704	0.008993	NM_153221	CILP2	cartilage intermediate layer protein 2
A_21_P0009590	-1.11684	0.00531434	lnc-MBP-1:2	lnc-MBP-1	lnc-MBP-1:2
A_23_P259292	-1.03337	0.00705345	NM_015645	C1QTNF5	C1q and TNF related 5
A_22_P00001555	-1.00385	0.00910842	NR_125381	LOC100288798	uncharacterized LOC100288798
