# Supplementary material for: Distinct Concentration-Dependent Molecular Pathways Regulate Bone Cell Responses to Cobalt and Chromium Exposure from Joint Replacement Prostheses
Source: Int J Mol Sci. 2021 May 14;22(10):5225. doi: 10.3390/ijms22105225 (PMC8156984; doi:10.3390/ijms22105225)
Supplement: Supplementary file 1 [file ijms-22-05225-s001.zip › ijms--supplementary v1/Supplementary tables/Supplementary Table_2.xlsx]

## Sheet: Sheet1
Genes altered in osteoclast precursors by 5µg/L Co2+Cr3+
Upregulated
ProbeID	logFC	P.Value	TargetID	GeneSymbol	GeneName
A_23_P63929	2.2391	0.00948016	NM_018117	WDR11	WD repeat domain 11
A_33_P3358745	1.8698	0.00933554	NM_001093726	SELENOP	selenoprotein P
A_22_P00001302	1.56415	0.00643274	NM_001313726	ANO3	anoctamin 3
A_23_P46095	1.5429	0.00638897	NM_152379	C1orf131	chromosome 1 open reading frame 131
A_33_P3359473	1.53799	0.00454974	NM_032701	KMT5C	lysine methyltransferase 5C
A_22_P00009713	1.4725	0.00692905	lnc-MCCC2-2:2	lnc-MCCC2-2	lnc-MCCC2-2:2
A_22_P00002244	1.37221	0.00283943	ENST00000421806	LCOR	ligand dependent nuclear receptor corepressor
A_21_P0013734	1.32864	0.00476355	XR_242645	LOC101927993	uncharacterized LOC101927993
A_24_P226210	1.30563	0.00696014	NM_153223	CEP120	centrosomal protein 120
A_22_P00009682	1.27585	0.00236838	lnc-MBL2-5:3	lnc-MBL2-5	lnc-MBL2-5:3
A_33_P6472133	1.24001	9.47e-05	NR_026915	AADACP1	arylacetamide deacetylase pseudogene 1
A_33_P3350863	1.22446	0.001171	NM_020415	RETN	resistin
A_22_P00025920	1.20465	0.000157	NR_038962	ELOVL2-AS1	ELOVL2 antisense RNA 1
A_23_P404494	1.1697	0.00117623	NM_002185	IL7R	interleukin 7 receptor
A_23_P52017	1.16805	0.00121122	NM_018136	ASPM	abnormal spindle microtubule assembly
A_22_P00001149	1.15759	0.00138519	ENST00000547851	PCED1B-AS1	PCED1B antisense RNA 1
A_23_P21485	1.14632	0.00204846	NM_017933	PID1	phosphotyrosine interaction domain containing 1
A_21_P0014465	1.13118	0.00141098	NA	NA	NA
A_23_P71037	1.1261	0.00403586	NM_000600	IL6	interleukin 6
A_33_P3339375	1.11693	0.00115238	NM_001039841	ARHGAP11B	Rho GTPase activating protein 11B
A_24_P69095	1.11003	0.0054834	NM_003633	ENC1	ectodermal-neural cortex 1
A_23_P137935	1.10748	0.000987	NM_002432	MNDA	myeloid cell nuclear differentiation antigen
A_23_P29723	1.09086	0.00157294	NM_001012410	SGO1	shugoshin 1
A_33_P3385785	1.08789	0.00786358	NM_005621	S100A12	S100 calcium binding protein A12
A_23_P33326	1.08766	0.00236275	NM_000679	ADRA1B	adrenoceptor alpha 1B
A_21_P0011111	1.08375	0.0032675	ENST00000503695	NA	NA
A_33_P3734384	1.08367	0.000883	lnc-MYO1G-1:1	lnc-MYO1G-1	lnc-MYO1G-1:1
A_21_P0009812	1.07584	0.000187	XR_936795	LOC105372637	uncharacterized LOC105372637
A_23_P111701	1.06828	0.0037536	NM_004126	GNG11	G protein subunit gamma 11
A_23_P117852	1.0647	0.005102	NM_014736	PCLAF	PCNA clamp associated factor
A_21_P0007365	1.06256	0.00339573	lnc-CABP2-1:1	lnc-CABP2-1	lnc-CABP2-1:1
A_23_P208880	1.05795	0.00216247	NM_013282	UHRF1	ubiquitin like with PHD and ring finger domains 1
A_33_P3353816	1.05654	0.00583266	NM_000885	ITGA4	integrin subunit alpha 4
A_23_P118815	1.04189	0.00671018	NM_001012271	BIRC5	baculoviral IAP repeat containing 5
A_33_P3305458	1.03988	0.00886811	NM_004381	ATF6B	activating transcription factor 6 beta
A_22_P00008398	1.03381	0.000237	lnc-JOSD1-1:4	lnc-JOSD1-1	lnc-JOSD1-1:4
A_24_P297539	1.03092	0.00860952	NM_181801	UBE2C	ubiquitin conjugating enzyme E2 C
A_33_P3260426	1.0294	0.00565269	NM_005988	SPRR2A	small proline rich protein 2A
A_23_P31240	1.02545	0.00263859	NM_024637	GAL3ST4	galactose-3-O-sulfotransferase 4
A_21_P0012122	1.02459	0.000152	NR_109936	LINC01370	long intergenic non-protein coding RNA 1370
A_23_P74001	1.02369	0.00624091	NM_005621	S100A12	S100 calcium binding protein A12
A_33_P3220723	1.01199	0.000639	NM_015196	TMEM131L	transmembrane 131 like
A_23_P141505	1.00774	0.00165904	NM_182906	CLEC10A	C-type lectin domain containing 10A
A_24_P59667	1.00569	0.0082403	NM_000215	JAK3	Janus kinase 3
A_33_P3364180	1.00521	0.00312632	NM_152536	FGD5	FYVE, RhoGEF and PH domain containing 5
A_33_P3418218	1.00364	0.00132775	NM_001356500	SEC16B	SEC16 homolog B, endoplasmic reticulum export factor
A_21_P0001902	1.00267	0.00118417	ENST00000455309	LOC105373557	uncharacterized LOC105373557
A_22_P00015518	1.00195	0.00170303	ENST00000442252	NA	NA
A_24_P295010	1.00017	0.00138556	NM_004155	SERPINB9	serpin family B member 9
Downregulated
ProbeID	logFC	P.Value	TargetID	GeneSymbol	GeneName
A_22_P00020581	-6.16862	0.00676908	ENST00000547033	NA	NA
A_23_P121533	-3.61056	0.00426337	NM_012445	SPON2	spondin 2
A_24_P71904	-2.95096	0.00220051	NM_000860	HPGD	15-hydroxyprostaglandin dehydrogenase
A_23_P130333	-2.52996	0.00988775	NM_000371	TTR	transthyretin
A_33_P3210099	-2.43504	0.00201055	NM_020778	ALPK3	alpha kinase 3
A_33_P3415052	-2.39984	0.00181529	NM_001172292	NIPAL4	NIPA like domain containing 4
A_22_P00016986	-2.39592	0.00166206	XR_932713	LINC02244	long intergenic non-protein coding RNA 2244
A_22_P00006360	-2.30852	0.00735778	NM_000043	FAS	Fas cell surface death receptor
A_23_P374844	-2.29674	0.00745117	NM_015973	GAL	galanin and GMAP prepropeptide
A_32_P234145	-2.27575	0.00338645	NM_203349	SHC4	SHC adaptor protein 4
A_21_P0008800	-2.27395	0.00314637	ENST00000561362	NA	NA
A_23_P104471	-2.23853	0.00312338	NM_001007271	DUSP13	dual specificity phosphatase 13
A_23_P202810	-2.19614	0.00283247	NM_004561	OVOL1	ovo like transcriptional repressor 1
A_23_P435407	-2.14809	0.00253971	NM_001448	GPC4	glypican 4
A_32_P142440	-2.14246	0.00590977	NM_174936	PCSK9	proprotein convertase subtilisin/kexin type 9
A_33_P3354940	-2.08692	0.000944	NM_000757	CSF1	colony stimulating factor 1
A_22_P00008874	-2.0863	7.25e-08	NR_046012	AGBL1-AS1	AGBL1 antisense RNA 1
A_21_P0000727	-2.086	0.00367013	NR_038216	LINC01010	long intergenic non-protein coding RNA 1010
A_23_P126278	-2.06809	0.00237054	NM_003465	CHIT1	chitinase 1
A_23_P73097	-2.04381	0.00107248	NM_170587	RGS20	regulator of G protein signaling 20
A_22_P00019563	-2.02928	0.00814836	lnc-C14orf126-6:2	lnc-C14orf126-6	lnc-C14orf126-6:2
A_23_P167599	-2.02639	0.00772938	NM_001034850	RETREG1	reticulophagy regulator 1
A_33_P3223522	-2.01232	0.00948554	ENST00000637505	LOC107986453	uncharacterized LOC107986453
A_23_P165783	-2.00783	0.00231057	NM_024101	MLPH	melanophilin
A_24_P293530	-2.00761	0.00690402	NM_178033	CYP4X1	cytochrome P450 family 4 subfamily X member 1
A_21_P0007187	-1.99829	0.00240046	XR_001748153	LOC102723370	uncharacterized LOC102723370
A_32_P167239	-1.99411	0.00369081	NM_152406	AFAP1L1	actin filament associated protein 1 like 1
A_32_P189781	-1.99399	0.00491144	NR_026796	LINC00520	long intergenic non-protein coding RNA 520
A_32_P152195	-1.99092	0.00841448	NM_198993	STAC2	SH3 and cysteine rich domain 2
A_33_P3271594	-1.98785	0.00600658	NM_032546	TRIM54	tripartite motif containing 54
A_23_P214950	-1.96015	0.00674101	NM_022121	PERP	PERP, TP53 apoptosis effector
A_23_P113777	-1.95981	0.00535922	NM_004791	ITGBL1	integrin subunit beta like 1
A_33_P3354935	-1.95872	0.000589	NM_172212	CSF1	colony stimulating factor 1
A_33_P3744415	-1.92296	0.00321361	ENST00000431422	LINC01010	long intergenic non-protein coding RNA 1010
A_23_P304716	-1.91627	0.000197	NM_019089	HES2	hes family bHLH transcription factor 2
A_24_P317907	-1.90714	0.00368172	NM_001034954	SORBS1	sorbin and SH3 domain containing 1
A_33_P3213665	-1.89813	0.00402375	NR_038385	LINC02458	long intergenic non-protein coding RNA 2458
A_23_P10506	-1.89289	0.00644765	NM_014485	HPGDS	hematopoietic prostaglandin D synthase
A_21_P0004684	-1.88763	0.00597519	ENST00000454262	NA	NA
A_24_P252996	-1.88346	0.00465773	NM_000804	FOLR3	folate receptor 3
A_23_P43107	-1.86726	0.00242294	NM_030788	DCSTAMP	dendrocyte expressed seven transmembrane protein
A_23_P211522	-1.86342	0.000522	NM_145738	SYNGR1	synaptogyrin 1
A_23_P148737	-1.85929	0.00372097	NM_004997	MYBPH	myosin binding protein H
A_23_P39814	-1.85599	0.00660714	NM_004882	CIR1	corepressor interacting with RBPJ, 1
A_33_P3297930	-1.84559	0.000555	NM_005202	COL8A2	collagen type VIII alpha 2 chain
A_32_P83049	-1.83446	0.00301326	NM_014971	EFR3B	EFR3 homolog B
A_23_P205370	-1.82462	0.00626072	NM_016150	ASB2	ankyrin repeat and SOCS box containing 2
A_22_P00008960	-1.82452	0.00563272	NR_026796	LINC00520	long intergenic non-protein coding RNA 520
A_23_P115064	-1.82107	0.00275105	NM_001878	CRABP2	cellular retinoic acid binding protein 2
A_23_P400298	-1.81358	0.00180581	NM_022119	PRSS22	serine protease 22
A_23_P73239	-1.7867	0.00258868	NM_205842	NCKAP1	NCK associated protein 1
A_23_P432573	-1.78632	0.0027285	NM_145015	MRGPRF	MAS related GPR family member F
A_24_P365975	-1.78034	0.00419973	NM_005202	COL8A2	collagen type VIII alpha 2 chain
A_33_P3342628	-1.77145	0.00714103	NM_021170	HES4	hes family bHLH transcription factor 4
A_23_P21976	-1.77126	0.00596059	NM_001897	CSPG4	chondroitin sulfate proteoglycan 4
A_22_P00009210	-1.76999	0.00298029	lnc-LPIN2-1:2	lnc-LPIN2-1	lnc-LPIN2-1:2
A_33_P3284404	-1.75992	0.00103396	NM_145731	SYNGR1	synaptogyrin 1
A_23_P134058	-1.75585	0.0030348	NM_001242629	GFOD1	glucose-fructose oxidoreductase domain containing 1
A_22_P00016460	-1.74635	0.00463435	NR_125817	LOC101929470	uncharacterized LOC101929470
A_33_P3299535	-1.73608	0.00172965	NM_001353179	OVCH1	ovochymase 1
A_32_P187617	-1.72867	0.0064735	NM_030794	TDRD3	tudor domain containing 3
A_33_P3418209	-1.72015	0.00652032	NM_004791	ITGBL1	integrin subunit beta like 1
A_23_P52727	-1.71669	0.00283272	NM_182964	NAV2	neuron navigator 2
A_33_P3261298	-1.7142	0.00484277	NM_014228	SLC6A7	solute carrier family 6 member 7
A_23_P126677	-1.70908	0.0015856	NM_021233	DNASE2B	deoxyribonuclease 2 beta
A_33_P3388501	-1.70821	0.00191793	NM_003465	CHIT1	chitinase 1
A_23_P7361	-1.70673	0.00207517	NM_024090	ELOVL6	ELOVL fatty acid elongase 6
A_33_P3222947	-1.6944	0.00473084	NM_001146336	TMEM114	transmembrane protein 114
A_33_P3423979	-1.68259	0.00521159	NM_001166109	PALLD	palladin, cytoskeletal associated protein
A_23_P163306	-1.66463	0.00368668	NM_032866	CGNL1	cingulin like 1
A_33_P6806243	-1.66307	0.0075328	NR_038985	LINC00856	long intergenic non-protein coding RNA 856
A_23_P44724	-1.65009	0.00695517	NM_001321	CSRP2	cysteine and glycine rich protein 2
A_23_P8640	-1.64624	0.00294017	NM_001039966	GPER1	G protein-coupled estrogen receptor 1
A_33_P3314276	-1.64544	0.00316559	NM_181718	ASPHD1	aspartate beta-hydroxylase domain containing 1
A_23_P389102	-1.64155	0.00350662	NM_015194	MYO1D	myosin ID
A_23_P25194	-1.64127	0.00364113	NM_003806	HRK	harakiri, BCL2 interacting protein
A_21_P0010039	-1.63472	0.0015896	ENST00000428495	NA	NA
A_23_P201863	-1.63113	0.00110384	NM_212503	CDK18	cyclin dependent kinase 18
A_23_P78980	-1.63087	0.00441724	NM_014256	B3GNT3	UDP-GlcNAc:betaGal beta-1,3-N-acetylglucosaminyltransferase 3
A_22_P00001177	-1.62626	0.0093247	ENST00000554926	NA	NA
A_23_P66432	-1.6209	0.000755	NM_032646	TTYH2	tweety family member 2
A_23_P163455	-1.61456	0.00277325	NM_002373	MAP1A	microtubule associated protein 1A
A_23_P431388	-1.60989	0.00428697	NM_144569	SPOCD1	SPOC domain containing 1
A_21_P0005154	-1.60597	0.00631748	XR_926406	LOC101927888	uncharacterized LOC101927888
A_23_P110571	-1.60593	0.00378132	NM_001164664	MAST4	microtubule associated serine/threonine kinase family member 4
A_24_P62783	-1.60139	0.00237616	NM_004102	FABP3	fatty acid binding protein 3
A_23_P42322	-1.59321	0.00136156	NM_080680	COL11A2	collagen type XI alpha 2 chain
A_33_P3379091	-1.5843	0.00471028	NM_145731	SYNGR1	synaptogyrin 1
A_33_P3298159	-1.58398	0.00294533	NM_000954	PTGDS	prostaglandin D2 synthase
A_23_P89310	-1.57433	0.00362574	NM_014964	EPN2	epsin 2
A_24_P351283	-1.56663	0.000493	NM_018000	MREG	melanoregulin
A_23_P145786	-1.56484	0.00951574	NM_032951	MLXIPL	MLX interacting protein like
A_23_P159956	-1.55466	0.00752515	NM_012216	MID2	midline 2
A_22_P00001018	-1.55447	0.000131	NR_024585	DLG5-AS1	DLG5 antisense RNA 1
A_23_P132956	-1.54788	0.00292163	NM_004181	UCHL1	ubiquitin C-terminal hydrolase L1
A_22_P00025313	-1.54501	0.00732679	XR_001747721	TCIRG1	T cell immune regulator 1, ATPase H+ transporting V0 subunit a3
A_23_P29769	-1.53938	0.00282791	NM_015472	WWTR1	WW domain containing transcription regulator 1
A_23_P152995	-1.53847	0.00604134	NM_001045	SLC6A4	solute carrier family 6 member 4
A_23_P67847	-1.53422	0.00891529	NM_024572	GALNT14	polypeptide N-acetylgalactosaminyltransferase 14
A_23_P350001	-1.53077	0.00561937	NM_000855	GUCY1A2	guanylate cyclase 1 soluble subunit alpha 2
A_23_P160214	-1.52637	0.00852959	NM_001080494	TTC39A	tetratricopeptide repeat domain 39A
A_33_P3307253	-1.52595	0.0040878	NM_012093	AK5	adenylate kinase 5
A_33_P3333232	-1.52484	0.00124178	ENST00000621947	CCDC162P	coiled-coil domain containing 162, pseudogene
A_24_P349196	-1.51261	0.00963661	NM_001355227	CCDC30	coiled-coil domain containing 30
A_23_P103511	-1.5114	0.00753617	NM_001135240	C1orf226	chromosome 1 open reading frame 226
A_24_P396375	-1.5096	0.00169662	NM_001113347	ECE1	endothelin converting enzyme 1
A_23_P108948	-1.50956	0.00102031	NM_018000	MREG	melanoregulin
A_33_P3345816	-1.5089	0.00127166	NM_001039966	GPER1	G protein-coupled estrogen receptor 1
A_22_P00013907	-1.49723	0.00812909	ENST00000459633	NA	NA
A_23_P69810	-1.49153	0.00503281	NM_032717	GPAT3	glycerol-3-phosphate acyltransferase 3
A_23_P116614	-1.48997	0.00357987	NM_001014811	ME3	malic enzyme 3
A_21_P0004529	-1.48745	0.00414622	NM_001365196	LOC107986453	uncharacterized LOC107986453
A_24_P400507	-1.48691	0.0055213	NM_173654	EOGT	EGF domain specific O-linked N-acetylglucosamine transferase
A_33_P3840512	-1.48569	0.00313555	NM_014252	SLC25A15	solute carrier family 25 member 15
A_22_P00015918	-1.48471	0.0044588	XR_001747723	TCIRG1	T cell immune regulator 1, ATPase H+ transporting V0 subunit a3
A_33_P3387951	-1.4824	0.00666721	NM_020340	ARFGEF3	ARFGEF family member 3
A_32_P4262	-1.48222	0.00578457	NM_015585	CFAP61	cilia and flagella associated protein 61
A_23_P301521	-1.48049	0.00826483	NM_001350022	JCAD	junctional cadherin 5 associated
A_32_P208350	-1.47935	0.00236985	NM_153046	TDRD9	tudor domain containing 9
A_23_P21162	-1.46934	0.00809352	NM_152773	TCTEX1D2	Tctex1 domain containing 2
A_23_P218190	-1.46573	0.00144838	NM_000070	CAPN3	calpain 3
A_23_P50678	-1.464	0.00455282	NM_139355	MATK	megakaryocyte-associated tyrosine kinase
A_23_P10542	-1.46157	0.00244932	NM_053044	HTRA3	HtrA serine peptidase 3
A_23_P138125	-1.45947	0.00492188	NM_005449	FCMR	Fc fragment of IgM receptor
A_33_P3284873	-1.45823	3.41e-05	NA	NA	NA
A_23_P202501	-1.44432	0.0060852	NM_001031709	RNLS	renalase, FAD dependent amine oxidase
A_32_P89899	-1.44375	0.00386619	NM_173536	GABRG1	gamma-aminobutyric acid type A receptor gamma1 subunit
A_22_P00001746	-1.43859	0.00477701	XR_933783	LOC105371361	uncharacterized LOC105371361
A_32_P86763	-1.43646	0.00401613	NM_004613	TGM2	transglutaminase 2
A_23_P393880	-1.43644	0.00195893	NM_020340	ARFGEF3	ARFGEF family member 3
A_24_P10137	-1.43307	0.00161177	NM_014059	RGCC	regulator of cell cycle
A_23_P44421	-1.42494	0.00496648	NM_153692	HTRA4	HtrA serine peptidase 4
A_21_P0005649	-1.42334	0.000447	lnc-ERI1-3:1	lnc-ERI1-3	lnc-ERI1-3:1
A_23_P47709	-1.41672	0.00505847	NM_000803	FOLR2	folate receptor beta
A_23_P382188	-1.41635	0.0073023	NM_001013841	STAP2	signal transducing adaptor family member 2
A_33_P3298850	-1.41631	0.00737753	NM_013356	SLC16A8	solute carrier family 16 member 8
A_23_P154875	-1.41393	0.00610612	NM_012105	BACE2	beta-secretase 2
A_33_P3354945	-1.41154	0.000345	NM_172210	CSF1	colony stimulating factor 1
A_23_P5200	-1.40154	0.00652545	NM_004646	NPHS1	NPHS1, nephrin
A_33_P3269539	-1.39536	0.000128	NM_058174	COL6A2	collagen type VI alpha 2 chain
A_23_P380614	-1.39486	0.00689346	NM_006045	ATP9A	ATPase phospholipid transporting 9A (putative)
A_33_P3725227	-1.39359	0.00655246	NM_015198	COBL	cordon-bleu WH2 repeat protein
A_23_P165598	-1.38907	0.00516764	NM_001017920	DAPL1	death associated protein like 1
A_33_P3449097	-1.38779	0.00457339	NM_001290212	TSPAN10	tetraspanin 10
A_23_P14515	-1.38417	0.00109315	NM_152331	ACOT4	acyl-CoA thioesterase 4
A_23_P256244	-1.37879	0.00864126	ENST00000497705	OXR1	oxidation resistance 1
A_23_P139912	-1.37807	0.00505313	NM_002178	IGFBP6	insulin like growth factor binding protein 6
A_23_P132175	-1.37491	0.000883	NM_023004	RTN4R	reticulon 4 receptor
A_24_P313418	-1.36666	0.00869645	NM_002990	CCL22	C-C motif chemokine ligand 22
A_23_P168610	-1.36427	0.0018406	NM_014399	TSPAN13	tetraspanin 13
A_23_P79251	-1.35235	0.00536854	NM_014600	EHD3	EH domain containing 3
A_23_P51002	-1.35158	0.0019334	NM_176825	SULT1C2	sulfotransferase family 1C member 2
A_23_P103703	-1.34038	0.00879621	NM_014424	HSPB7	heat shock protein family B (small) member 7
A_23_P145569	-1.33765	0.00935065	NM_153187	SLC22A1	solute carrier family 22 member 1
A_33_P3268466	-1.33075	0.00274555	NM_001330073	MPDU1	mannose-P-dolichol utilization defect 1
A_23_P412389	-1.32697	0.00994397	NM_003862	FGF18	fibroblast growth factor 18
A_23_P159937	-1.32429	0.00326203	NM_005629	SLC6A8	solute carrier family 6 member 8
A_22_P00011843	-1.32278	0.00182681	NM_012396	PHLDA3	pleckstrin homology like domain family A member 3
A_23_P146233	-1.31862	0.00604748	ENST00000650478	LPL	lipoprotein lipase
A_33_P3606465	-1.3172	0.00728717	NR_033754	CBX3P2	chromobox 3 pseudogene 2
A_23_P385067	-1.31683	0.00865629	NM_053277	CLIC6	chloride intracellular channel 6
A_23_P379475	-1.3079	0.00114772	NM_014762	DHCR24	24-dehydrocholesterol reductase
A_23_P43898	-1.29287	0.00581629	NM_173567	EPHX4	epoxide hydrolase 4
A_33_P3337026	-1.29258	0.00221071	ENST00000568600	NA	NA
A_23_P259442	-1.29151	0.00798523	NM_001873	CPE	carboxypeptidase E
A_23_P358597	-1.29018	0.00550354	NM_022361	POPDC3	popeye domain containing 3
A_23_P82651	-1.28903	0.00287566	NM_002523	NPTX2	neuronal pentraxin 2
A_23_P206359	-1.28797	0.00425886	NM_004360	CDH1	cadherin 1
A_24_P15621	-1.2849	0.00123162	NR_003083	SLC6A10P	solute carrier family 6 member 10, pseudogene
A_23_P258612	-1.28384	0.00278461	NM_016529	ATP8A2	ATPase phospholipid transporting 8A2
A_33_P3629678	-1.28376	0.00357585	NM_000093	COL5A1	collagen type V alpha 1 chain
A_22_P00021380	-1.28359	0.00475732	NM_001190766	STMND1	stathmin domain containing 1
A_32_P224522	-1.2789	0.00481495	NM_024103	SLC25A23	solute carrier family 25 member 23
A_23_P10194	-1.27827	0.00205486	NM_201575	SEZ6L2	seizure related 6 homolog like 2
A_23_P146512	-1.27699	0.00367204	NM_016548	GOLM1	golgi membrane protein 1
A_23_P207537	-1.27173	0.00560336	NM_007026	DUSP14	dual specificity phosphatase 14
A_33_P3296997	-1.26159	0.00109285	NM_198483	RUFY4	RUN and FYVE domain containing 4
A_24_P318656	-1.26106	0.00965121	NM_000212	ITGB3	integrin subunit beta 3
A_24_P105933	-1.25593	0.00419523	NM_004624	VIPR1	vasoactive intestinal peptide receptor 1
A_33_P3245908	-1.25378	0.0020418	NM_001353331	TMEM273	transmembrane protein 273
A_23_P97309	-1.25209	0.00680305	NM_001229	CASP9	caspase 9
A_24_P353638	-1.2489	0.0072892	NM_021181	SLAMF7	SLAM family member 7
A_33_P3403942	-1.24879	0.00827123	NM_080721	OCSTAMP	osteoclast stimulatory transmembrane protein
A_24_P27513	-1.24594	0.000215	NM_033401	CNTNAP4	contactin associated protein like 4
A_23_P372946	-1.24463	0.00378257	NM_138461	TM4SF19	transmembrane 4 L six family member 19
A_23_P211212	-1.24444	0.00633475	NM_030582	COL18A1	collagen type XVIII alpha 1 chain
A_23_P108823	-1.23576	0.00505599	NM_032523	OSBPL6	oxysterol binding protein like 6
A_21_P0010734	-1.23443	0.000375	ENST00000434447	NA	NA
A_24_P366082	-1.23428	0.00124073	NM_015241	MICAL3	microtubule associated monooxygenase, calponin and LIM domain containing 3
A_23_P94204	-1.23408	0.00606996	NM_181354	OXR1	oxidation resistance 1
A_24_P123833	-1.23206	0.00553838	NM_001178129	SEMA3E	semaphorin 3E
A_24_P109417	-1.231	0.00362062	NM_198545	DRAXIN	dorsal inhibitory axon guidance protein
A_22_P00004951	-1.23085	0.00685737	NR_046683	ST3GAL6-AS1	ST3GAL6 antisense RNA 1
A_33_P3325262	-1.22461	0.00212117	NM_005629	SLC6A8	solute carrier family 6 member 8
A_33_P3251776	-1.22311	0.00254443	NM_001142777	HSD3B7	hydroxy-delta-5-steroid dehydrogenase, 3 beta- and steroid delta-isomerase 7
A_23_P210330	-1.22274	0.00541323	NM_014181	LGALSL	galectin like
A_33_P3222380	-1.22004	0.000522	NM_138420	AHNAK2	AHNAK nucleoprotein 2
A_32_P70315	-1.21902	3.34e-05	NM_003256	TIMP4	TIMP metallopeptidase inhibitor 4
A_23_P386942	-1.21173	0.00701761	NM_145173	DIRAS1	DIRAS family GTPase 1
A_21_P0006889	-1.20974	0.00212576	lnc-PTEN-1:1	lnc-PTEN-1	lnc-PTEN-1:1
A_24_P84340	-1.20926	0.00853016	NM_198828	MAST4	microtubule associated serine/threonine kinase family member 4
A_23_P73114	-1.20802	0.00537344	NM_000313	PROS1	protein S
A_33_P3687604	-1.2058	0.00982491	AK093315	NA	NA
A_24_P152649	-1.20047	0.00241638	NR_033748	LOC644189	acyl-CoA thioesterase 4 pseudogene
A_23_P252062	-1.19873	0.00439532	NM_138711	PPARG	peroxisome proliferator activated receptor gamma
A_23_P78867	-1.1962	0.00261209	NM_000540	RYR1	ryanodine receptor 1
A_22_P00008323	-1.19594	0.00789219	lnc-ITGBL1-1:1	lnc-ITGBL1-1	lnc-ITGBL1-1:1
A_24_P32935	-1.19115	0.00425288	NM_000803	FOLR2	folate receptor beta
A_33_P3252834	-1.18919	0.00196864	NM_012396	PHLDA3	pleckstrin homology like domain family A member 3
A_23_P43273	-1.1886	0.00582919	NM_000127	EXT1	exostosin glycosyltransferase 1
A_33_P3285764	-1.187	0.0095898	ENST00000467013	EPHB1	EPH receptor B1
A_23_P106389	-1.18618	0.000596	NM_003612	SEMA7A	semaphorin 7A (John Milton Hagen blood group)
A_23_P425197	-1.18528	0.00997836	NM_144701	IL23R	interleukin 23 receptor
A_23_P146146	-1.18141	0.0084755	NM_152565	ATP6V0D2	ATPase H+ transporting V0 subunit d2
A_23_P92727	-1.18098	0.00403691	NM_015577	RAI14	retinoic acid induced 14
A_22_P00018762	-1.18063	0.00242762	ENST00000524479	NA	NA
A_23_P202520	-1.18016	0.00426148	NM_001322882	ABLIM1	actin binding LIM protein 1
A_33_P3369153	-1.17957	0.00434338	NM_002254	KIF3C	kinesin family member 3C
A_23_P76386	-1.17898	0.00642403	NM_003044	SLC6A12	solute carrier family 6 member 12
A_22_P00015346	-1.17838	0.000151	NR_047494	LINC00564	long intergenic non-protein coding RNA 564
A_23_P209904	-1.17828	0.00692218	NM_002081	GPC1	glypican 1
A_33_P3320062	-1.178	0.00215061	NM_002662	PLD1	phospholipase D1
A_33_P3320197	-1.17752	0.00447517	NM_001002919	ALKAL2	ALK and LTK ligand 2
A_33_P3244956	-1.17725	0.00347314	NM_020645	NRIP3	nuclear receptor interacting protein 3
A_24_P561341	-1.17659	0.000384	NM_001002919	ALKAL2	ALK and LTK ligand 2
A_23_P65651	-1.17142	0.00134499	NM_004184	WARS	tryptophanyl-tRNA synthetase
A_21_P0014024	-1.17085	0.00481389	NR_125803	SATB1-AS1	SATB1 antisense RNA 1
A_23_P212617	-1.17064	0.00299042	NM_003234	TFRC	transferrin receptor
A_24_P273253	-1.16851	0.00162361	NM_138420	AHNAK2	AHNAK nucleoprotein 2
A_23_P50535	-1.16711	0.00441589	NM_004409	DMPK	DM1 protein kinase
A_33_P3297525	-1.1668	0.00355493	ENST00000454116	NA	NA
A_22_P00016353	-1.16556	0.00433063	NR_037875	MAP4K3-DT	MAP4K3 divergent transcript
A_24_P149036	-1.16274	0.00727269	NM_001387	DPYSL3	dihydropyrimidinase like 3
A_33_P3256793	-1.15955	0.0094576	NM_020775	KIAA1324	KIAA1324
A_23_P207879	-1.15826	0.00990835	NM_024110	CARD14	caspase recruitment domain family member 14
A_33_P3231653	-1.1547	0.00357586	NM_016548	GOLM1	golgi membrane protein 1
A_22_P00022843	-1.15179	0.00875191	NR_046683	ST3GAL6-AS1	ST3GAL6 antisense RNA 1
A_33_P3376365	-1.15089	0.000493	ENST00000377836	HES2	hes family bHLH transcription factor 2
A_21_P0000160	-1.14878	0.00865186	NM_138461	TM4SF19	transmembrane 4 L six family member 19
A_33_P3270776	-1.14867	0.00305934	NM_001297559	HTRA3	HtrA serine peptidase 3
A_24_P265832	-1.14759	0.00827836	NM_033050	SUCNR1	succinate receptor 1
A_33_P3381836	-1.14718	0.00797521	NM_001001325	SPINK14	serine peptidase inhibitor, Kazal type 14 (putative)
A_23_P302568	-1.14541	0.00627047	NM_003459	SLC30A3	solute carrier family 30 member 3
A_23_P69586	-1.14523	0.00590372	NM_005245	FAT1	FAT atypical cadherin 1
A_23_P415006	-1.14441	0.00273168	NM_015470	RAB11FIP5	RAB11 family interacting protein 5
A_23_P211878	-1.14348	0.000433	NM_001457	FLNB	filamin B
A_23_P23346	-1.14285	0.00666472	NM_006818	MLLT11	MLLT11, transcription factor 7 cofactor
A_33_P3346108	-1.14266	0.00554	NM_198483	RUFY4	RUN and FYVE domain containing 4
A_33_P3349637	-1.14061	0.00423255	NM_002587	PCDH1	protocadherin 1
A_23_P112531	-1.13843	0.0050654	NM_001035254	FAM102A	family with sequence similarity 102 member A
A_23_P331928	-1.1382	0.0051112	NM_133493	CD109	CD109 molecule
A_23_P105562	-1.13187	0.00133452	NM_000552	VWF	von Willebrand factor
A_23_P85209	-1.13089	0.00701926	NM_000640	IL13RA2	interleukin 13 receptor subunit alpha 2
A_33_P3289865	-1.12699	0.00702678	NM_006226	PLCL1	phospholipase C like 1 (inactive)
A_24_P456723	-1.12557	0.00255814	NM_001351368	C2orf92	chromosome 2 open reading frame 92
A_23_P105227	-1.12371	0.00643546	NM_001014811	ME3	malic enzyme 3
A_23_P310956	-1.12042	0.00121558	NM_058175	COL6A2	collagen type VI alpha 2 chain
A_23_P372255	-1.11773	0.00194604	NM_002221	ITPKB	inositol-trisphosphate 3-kinase B
A_23_P321703	-1.11518	0.00284638	NM_004049	BCL2A1	BCL2 related protein A1
A_23_P85703	-1.11188	0.00700338	NM_005686	SOX13	SRY-box 13
A_33_P3290562	-1.10652	0.00152579	NM_000168	GLI3	GLI family zinc finger 3
A_24_P411121	-1.1058	0.00263419	NM_148901	TNFRSF18	TNF receptor superfamily member 18
A_23_P67864	-1.10557	0.00191709	NM_004036	ADCY3	adenylate cyclase 3
A_24_P89457	-1.10475	0.00141518	NM_078467	CDKN1A	cyclin dependent kinase inhibitor 1A
A_24_P303454	-1.10318	0.00887178	NM_012454	TIAM2	T cell lymphoma invasion and metastasis 2
A_24_P189533	-1.09466	0.00276649	NM_015036	ENDOD1	endonuclease domain containing 1
A_23_P38427	-1.09288	0.00268986	NM_032932	RAB11FIP4	RAB11 family interacting protein 4
A_33_P3482534	-1.0922	0.0062461	NR_130924	LOC613266	uncharacterized LOC613266
A_33_P3327200	-1.09013	0.00778338	NM_001001396	ATP2B4	ATPase plasma membrane Ca2+ transporting 4
A_33_P3309799	-1.08759	0.00589419	NM_006778	TRIM10	tripartite motif containing 10
A_22_P00024592	-1.08533	0.00234852	ENST00000519123	LOC105375750	uncharacterized LOC105375750
A_33_P3369158	-1.08503	0.00408831	NM_002254	KIF3C	kinesin family member 3C
A_23_P32078	-1.08494	0.0014784	NM_022127	SLC28A3	solute carrier family 28 member 3
A_23_P167983	-1.08364	0.00667467	ENST00000314088	HIST1H2AC	histone cluster 1 H2A family member c
A_33_P3226135	-1.08317	0.000608	LF213897	NA	NA
A_22_P00016529	-1.08105	0.00672675	XR_001749246	LOC105369890	uncharacterized LOC105369890
A_33_P3359183	-1.07899	0.00322791	NM_001002254	AWAT2	acyl-CoA wax alcohol acyltransferase 2
A_24_P942493	-1.0788	0.00545426	NM_015253	WSCD1	WSC domain containing 1
A_21_P0003664	-1.0715	0.00174394	lnc-ARHGAP10-2:1	lnc-ARHGAP10-2	lnc-ARHGAP10-2:1
A_23_P361381	-1.07068	0.00153991	NM_007068	DMC1	DNA meiotic recombinase 1
A_23_P150053	-1.06873	0.00373451	NM_001613	ACTA2	actin, alpha 2, smooth muscle, aorta
A_23_P12241	-1.06355	0.00434566	NM_018298	MCOLN3	mucolipin 3
A_23_P166248	-1.06261	0.00869411	NM_004414	RCAN1	regulator of calcineurin 1
A_23_P159255	-1.06026	0.00161195	NM_002845	PTPRM	protein tyrosine phosphatase, receptor type M
A_23_P407096	-1.05249	0.00748376	NM_152625	ZNF366	zinc finger protein 366
A_21_P0006697	-1.05111	0.00197703	ENST00000412362	NA	NA
A_21_P0008550	-1.04882	0.000477	XR_001750880	LOC105370660	uncharacterized LOC105370660
A_22_P00022711	-1.0422	0.00811117	ENST00000446557	NA	NA
A_23_P55251	-1.04152	0.00288704	NM_002204	ITGA3	integrin subunit alpha 3
A_23_P47682	-1.04076	0.00991688	NM_020645	NRIP3	nuclear receptor interacting protein 3
A_24_P131222	-1.04031	0.000518	NM_022089	ATP13A2	ATPase cation transporting 13A2
A_33_P3369190	-1.03869	0.00571286	NM_001364582	PAM	peptidylglycine alpha-amidating monooxygenase
A_22_P00003544	-1.03783	0.00985234	NR_135567	LINC01857	long intergenic non-protein coding RNA 1857
A_24_P406006	-1.03716	0.00530077	NM_024830	LPCAT1	lysophosphatidylcholine acyltransferase 1
A_32_P176911	-1.03599	0.00567182	NR_026774	LINC00239	long intergenic non-protein coding RNA 239
A_22_P00012845	-1.03569	0.000121	NR_109940	MEF2C-AS1	MEF2C antisense RNA 1
A_23_P351667	-1.03522	0.00477936	NM_003812	ADAM23	ADAM metallopeptidase domain 23
A_23_P154507	-1.0292	0.00633319	NM_022334	ITGB1BP1	integrin subunit beta 1 binding protein 1
A_21_P0008893	-1.0279	0.000326	ENST00000501068	NA	NA
A_33_P3369034	-1.02654	0.00539827	NM_001170714	BCAR1	BCAR1, Cas family scaffold protein
A_23_P362183	-1.02364	0.00751451	NM_173551	ANKS6	ankyrin repeat and sterile alpha motif domain containing 6
A_24_P278747	-1.01261	0.00174277	NM_001759	CCND2	cyclin D2
A_21_P0000876	-1.01249	0.0096016	NR_105019	TMEM161B-AS1	TMEM161B antisense RNA 1
A_33_P3883985	-1.01233	0.00205337	NR_036442	LMF1	lipase maturation factor 1
A_21_P0013278	-1.01117	0.00413891	NR_027237	LOC728743	zinc finger protein pseudogene
A_33_P3222439	-1.01084	0.00153496	NM_001145121	TCP10L2	t-complex 10 like 2
A_24_P52921	-1.01008	0.00546098	NM_005504	BCAT1	branched chain amino acid transaminase 1
A_24_P107317	-1.00899	0.00256499	NM_004205	USP2	ubiquitin specific peptidase 2
A_23_P253389	-1.00567	0.00102341	NM_003040	SLC4A2	solute carrier family 4 member 2
A_33_P3213169	-1.0054	0.00784954	ENST00000567409	ITGAX	integrin subunit alpha X
A_23_P140427	-1.00229	0.000987	NM_016337	EVL	Enah/Vasp-like
A_21_P0013791	-1.00201	0.00269415	ENST00000424002	NA	NA
A_33_P3209351	-1.00037	0.000472	NM_013417	IARS	isoleucyl-tRNA synthetase
