# Supplementary material for: Distinct Concentration-Dependent Molecular Pathways Regulate Bone Cell Responses to Cobalt and Chromium Exposure from Joint Replacement Prostheses
Source: Int J Mol Sci. 2021 May 14;22(10):5225. doi: 10.3390/ijms22105225 (PMC8156984; doi:10.3390/ijms22105225)
Supplement: Supplementary file 1 [file ijms-22-05225-s001.zip › ijms--supplementary v1/Supplementary tables/Supplementary Table_3.xlsx]

## Sheet: Sheet1
Genes altered in osteoclast precursors by 500µg/L Co2+Cr3+
Upregulated
ProbeID	logFC	P.Value	TargetID	GeneSymbol	GeneName
A_33_P3341499	1.95929	4.55e-08	NM_003392	WNT5A	Wnt family member 5A
A_23_P330561	2.00535	1.88e-06	NM_174918	MCEMP1	mast cell expressed membrane protein 1
A_21_P0010854	1.65857	3.02e-06	NR_027916	AKR1C8P	aldo-keto reductase family 1 member C8, pseudogene
A_23_P257971	1.67683	6.77e-06	NM_001353	AKR1C1	aldo-keto reductase family 1 member C1
A_23_P65532	1.20494	1.7e-05	NM_021255	PELI2	pellino E3 ubiquitin protein ligase family member 2
A_21_P0001902	1.58427	1.7e-05	ENST00000455309	LOC105373557	uncharacterized LOC105373557
A_23_P414913	1.04049	1.97e-05	NM_022343	GLIPR2	GLI pathogenesis related 2
A_23_P138541	1.57062	2.28e-05	NM_003739	AKR1C3	aldo-keto reductase family 1 member C3
A_33_P3242623	1.21696	2.84e-05	NM_014331	SLC7A11	solute carrier family 7 member 11
A_33_P3243230	1.6603	2.95e-05	ENST00000401931	CXCL8	C-X-C motif chemokine ligand 8
A_23_P119042	1.47958	3.56e-05	NM_005601	NKG7	natural killer cell granule protein 7
A_24_P243749	1.3406	3.95e-05	NM_002612	PDK4	pyruvate dehydrogenase kinase 4
A_23_P304356	1.34942	5.16e-05	NM_013252	CLEC5A	C-type lectin domain containing 5A
A_33_P3313810	1.24443	5.53e-05	NM_001971	CELA1	chymotrypsin like elastase family member 1
A_22_P00011372	1.3439	6.07e-05	NM_002563	P2RY1	purinergic receptor P2Y1
A_21_P0014465	1.58557	7.23e-05	NA	NA	NA
A_21_P0004421	1.0312	8.27e-05	NR_103548	LUCAT1	lung cancer associated transcript 1
A_23_P206661	1.15896	0.000104	NM_000903	NQO1	NAD(P)H quinone dehydrogenase 1
A_23_P141505	1.38779	0.000105	NM_182906	CLEC10A	C-type lectin domain containing 10A
A_33_P3243439	1.06062	0.000106	NM_019858	GPR162	G protein-coupled receptor 162
A_23_P404494	1.51759	0.000122	NM_002185	IL7R	interleukin 7 receptor
A_23_P57709	1.60178	0.000132	NM_013363	PCOLCE2	procollagen C-endopeptidase enhancer 2
A_33_P3514487	1.35941	0.000162	NM_198481	VSTM1	V-set and transmembrane domain containing 1
A_24_P759477	1.26098	0.00021	NM_002214	ITGB8	integrin subunit beta 8
A_24_P79403	2.01262	0.000213	NM_002619	PF4	platelet factor 4
A_24_P152968	1.24884	0.000226	NM_001353	AKR1C1	aldo-keto reductase family 1 member C1
A_23_P412321	1.04976	0.000254	NM_000579	CCR5	C-C motif chemokine receptor 5 (gene/pseudogene)
A_22_P00014607	1.34943	0.000273	NR_146537	LINC02376	long intergenic non-protein coding RNA 2376
A_24_P389916	1.56974	0.000288	NM_005512	LRRC32	leucine rich repeat containing 32
A_23_P369899	1.25074	0.000315	NM_015444	TMEM158	transmembrane protein 158 (gene/pseudogene)
A_33_P3375368	1.04053	0.000323	NM_001195381	GPR35	G protein-coupled receptor 35
A_23_P71037	1.55277	0.000325	NM_000600	IL6	interleukin 6
A_24_P416131	1.06715	0.00033	NM_021149	COTL1	coactosin like F-actin binding protein 1
A_21_P0007793	1.48671	0.000344	NR_146537	LINC02376	long intergenic non-protein coding RNA 2376
A_23_P94319	1.526	0.00036	NM_014867	KBTBD11	kelch repeat and BTB domain containing 11
A_23_P21485	1.4103	0.000383	NM_017933	PID1	phosphotyrosine interaction domain containing 1
A_21_P0011831	1.03422	0.000389	TCONS_l2_00013854	XLOC_l2_007456	NA
A_32_P19294	1.23276	0.000389	NM_144669	GLT1D1	glycosyltransferase 1 domain containing 1
A_23_P49759	1.49166	0.000392	NM_002981	CCL1	C-C motif chemokine ligand 1
A_33_P3350863	1.37454	0.00045	NM_020415	RETN	resistin
A_33_P3373598	1.07146	0.000462	NR_002794	TREML5P	triggering receptor expressed on myeloid cells like 5, pseudogene
A_33_P3241269	1.50821	0.000553	NM_001025195	CES1	carboxylesterase 1
A_23_P63209	1.79787	0.00056	NM_181755	HSD11B1	hydroxysteroid 11-beta dehydrogenase 1
A_23_P41344	1.21258	0.00057	NM_001432	EREG	epiregulin
A_23_P382835	1.08577	0.000587	NM_002563	P2RY1	purinergic receptor P2Y1
A_23_P78037	1.31371	0.000593	NM_006273	CCL7	C-C motif chemokine ligand 7
A_23_P7144	1.06616	0.000594	NM_001511	CXCL1	C-X-C motif chemokine ligand 1
A_33_P3336822	1.28727	0.000657	ENST00000390297	NA	NA
A_22_P00022215	1.03423	0.000659	NR_155751	LOC105376444	uncharacterized LOC105376444
A_23_P212354	1.00861	0.00067	NM_001123396	CCR2	C-C motif chemokine receptor 2
A_23_P47034	1.06302	0.000687	NM_002729	HHEX	hematopoietically expressed homeobox
A_33_P3383233	1.05191	0.000701	NM_001354565	NDRG2	NDRG family member 2
A_33_P3734384	1.11405	0.000704	lnc-MYO1G-1:1	lnc-MYO1G-1	lnc-MYO1G-1:1
A_23_P81441	1.08649	0.000715	NM_130848	DCANP1	dendritic cell associated nuclear protein
A_23_P121596	1.54755	0.000725	NM_002704	PPBP	pro-platelet basic protein
A_33_P3359120	1.43313	0.000782	ENST00000424940	NA	NA
A_23_P74001	1.35888	0.000792	NM_005621	S100A12	S100 calcium binding protein A12
A_23_P118722	1.04947	0.000871	NM_001671	ASGR1	asialoglycoprotein receptor 1
A_23_P145965	1.07393	0.000876	NM_003596	TPST1	tyrosylprotein sulfotransferase 1
A_23_P256473	1.29957	0.000877	NM_006379	SEMA3C	semaphorin 3C
A_24_P183150	1.39347	0.000903	NM_002090	CXCL3	C-X-C motif chemokine ligand 3
A_22_P00003557	1.19157	0.000944	NR_038380	SLC7A11-AS1	SLC7A11 antisense RNA 1
A_21_P0008900	1.13946	0.000951	lnc-PRR25-1:1	lnc-PRR25-1	lnc-PRR25-1:1
A_23_P165624	1.17073	0.000983	NM_007115	TNFAIP6	TNF alpha induced protein 6
A_23_P27306	1.27996	0.000986	NM_130386	COLEC12	collectin subfamily member 12
A_23_P434809	1.14153	0.000994	NM_002964	S100A8	S100 calcium binding protein A8
A_33_P3401243	1.10347	0.00101598	NM_001347700	OLFML2B	olfactomedin like 2B
A_33_P3385785	1.44969	0.00103563	NM_005621	S100A12	S100 calcium binding protein A12
A_33_P3380383	1.17467	0.00105316	NM_001099221	TIFAB	TIFA inhibitor
A_22_P00014684	1.32476	0.00106697	lnc-SLC25A2-4:1	lnc-SLC25A2-4	lnc-SLC25A2-4:1
A_23_P83110	1.00904	0.00107038	NM_018249	CDK5RAP2	CDK5 regulatory subunit associated protein 2
A_23_P218111	1.24133	0.00112133	NM_001002236	SERPINA1	serpin family A member 1
A_33_P3363799	1.15259	0.00115912	NM_001242607	NCAM1	neural cell adhesion molecule 1
A_24_P257416	1.07842	0.00117285	NM_002089	CXCL2	C-X-C motif chemokine ligand 2
A_22_P00015518	1.05034	0.00118246	ENST00000442252	NA	NA
A_21_P0014512	1.37524	0.00123795	AK097695	NA	NA
A_33_P3395605	1.16179	0.00130872	NM_181724	TMEM119	transmembrane protein 119
A_33_P3330264	1.13663	0.00133727	NM_001511	CXCL1	C-X-C motif chemokine ligand 1
A_24_P277367	1.15749	0.00143495	NM_002994	CXCL5	C-X-C motif chemokine ligand 5
A_33_P3358099	1.10375	0.00147514	NM_181449	CD300E	CD300e molecule
A_24_P347378	1.08391	0.00160469	NM_001629	ALOX5AP	arachidonate 5-lipoxygenase activating protein
A_33_P3502547	1.09213	0.00177031	BU955595	NA	NA
A_22_P00019227	1.00476	0.0017748	NR_136537	LINC01716	long intergenic non-protein coding RNA 1716
A_23_P76529	1.12397	0.00178197	NM_000889	ITGB7	integrin subunit beta 7
A_21_P0007087	1.04969	0.00180335	lnc-C10orf137-1:4	lnc-C10orf137-1	lnc-C10orf137-1:4
A_23_P310	1.31264	0.00192366	NM_023009	MARCKSL1	MARCKS like 1
A_21_P0011496	1.30279	0.0020473	NM_001025195	CES1	carboxylesterase 1
A_23_P207058	1.01292	0.00236871	NM_003955	SOCS3	suppressor of cytokine signaling 3
A_23_P79518	1.0415	0.00238343	NM_000576	IL1B	interleukin 1 beta
A_23_P30976	1.12947	0.00260463	NM_001278065	GRM1	glutamate metabotropic receptor 1
A_23_P333129	1.10223	0.00268194	ENST00000425409	NA	NA
A_23_P87049	1.11736	0.00272668	NM_003105	SORL1	sortilin related receptor 1
A_33_P3299220	1.00883	0.00282229	NM_025008	ADAMTSL4	ADAMTS like 4
A_22_P00002244	1.37206	0.00284155	ENST00000421806	LCOR	ligand dependent nuclear receptor corepressor
A_23_P119337	1.98923	0.00299791	NM_012068	ATF5	activating transcription factor 5
A_24_P691826	1.07501	0.0030472	ENST00000589777	WFDC21P	WAP four-disulfide core domain 21, pseudogene
A_23_P12746	1.0073	0.00321172	NM_002438	MRC1	mannose receptor C-type 1
A_23_P121064	1.22677	0.00332799	NM_002852	PTX3	pentraxin 3
A_21_P0003134	1.17694	0.00389367	lnc-GBE1-6:1	lnc-GBE1-6	lnc-GBE1-6:1
A_32_P206839	1.1479	0.00392064	NR_037631	CRIM1-DT	CRIM1 divergent transcript
A_33_P3411910	1.01363	0.00421352	ENST00000435991	NA	NA
A_23_P343398	1.27042	0.00425005	NM_001838	CCR7	C-C motif chemokine receptor 7
A_21_P0001780	1.05595	0.00436621	NR_110278	LOC101927881	uncharacterized LOC101927881
A_23_P155755	1.29645	0.00467038	NM_002993	CXCL6	C-X-C motif chemokine ligand 6
A_33_P3359473	1.51904	0.00494012	NM_032701	KMT5C	lysine methyltransferase 5C
A_24_P133905	1.10288	0.00495046	NM_005064	CCL23	C-C motif chemokine ligand 23
A_21_P0009341	1.11036	0.00496965	NR_030732	WFDC21P	WAP four-disulfide core domain 21, pseudogene
A_22_P00009531	1.54875	0.00537002	lnc-MAP1LC3B-2:1	lnc-MAP1LC3B-2	lnc-MAP1LC3B-2:1
A_23_P94030	1.16488	0.00558727	NM_002291	LAMB1	laminin subunit beta 1
A_24_P226210	1.35056	0.00561194	NM_153223	CEP120	centrosomal protein 120
A_22_P00002166	1.09966	0.00581759	NM_001167676	FAM229A	family with sequence similarity 229 member A
A_33_P3353345	1.06854	0.00590724	NM_014351	SULT4A1	sulfotransferase family 4A member 1
A_33_P3214948	1.32282	0.00635022	NM_014767	SPOCK2	SPARC (osteonectin), cwcv and kazal like domains proteoglycan 2
A_23_P46095	1.53968	0.00647413	NM_152379	C1orf131	chromosome 1 open reading frame 131
A_33_P3211078	1.0111	0.00675734	NM_001300918	HMGA2	high mobility group AT-hook 2
A_21_P0010027	1.33391	0.00698869	lnc-C20orf3-2:1	lnc-C20orf3-2	lnc-C20orf3-2:1
A_22_P00008908	1.15548	0.00712978	ENST00000506274	KLHL8	kelch like family member 8
A_23_P63929	2.34472	0.00716385	NM_018117	WDR11	WD repeat domain 11
A_33_P3287661	1.00896	0.00754484	lnc-C16orf42-2:1	lnc-C16orf42-2	lnc-C16orf42-2:1
A_24_P274615	1.0434	0.00778005	NM_020801	ARRDC3	arrestin domain containing 3
A_22_P00000697	1.1041	0.00787144	lnc-ADAM22-3:1	lnc-ADAM22-3	lnc-ADAM22-3:1
A_33_P3342146	1.0072	0.00803387	NA	NA	NA
A_23_P148255	1.1798	0.00840766	NM_153488	MAGEA2B	MAGE family member A2B
A_33_P3379811	1.35552	0.00865521	NM_001101339	C12orf77	chromosome 12 open reading frame 77
A_33_P3375636	1.25917	0.00886508	NM_001129891	INSYN2B	inhibitory synaptic factor family member 2B
Downregulated
ProbeID	logFC	P.Value	TargetID	GeneSymbol	GeneName
A_22_P00008874	-1.90039	2.26e-07	NR_046012	AGBL1-AS1	AGBL1 antisense RNA 1
A_24_P277657	-1.1272	9.57e-06	NM_006877	GMPR	guanosine monophosphate reductase
A_23_P106682	-1.18463	1.01e-05	NM_001424	EMP2	epithelial membrane protein 2
A_33_P3321230	-1.4543	1.15e-05	NM_052831	SLC18B1	solute carrier family 18 member B1
A_22_P00001018	-1.79575	3.16e-05	NR_024585	DLG5-AS1	DLG5 antisense RNA 1
A_23_P150394	-1.62928	3.37e-05	NM_022003	FXYD6	FXYD domain containing ion transport regulator 6
A_33_P3569068	-1.15782	3.97e-05	NM_003550	MAD1L1	mitotic arrest deficient 1 like 1
A_21_P0010734	-1.54932	4.4e-05	ENST00000434447	NA	NA
A_22_P00005343	-1.3791	4.78e-05	NM_002237	KCNG1	potassium voltage-gated channel modifier subfamily G member 1
A_24_P15621	-1.8251	5.33e-05	NR_003083	SLC6A10P	solute carrier family 6 member 10, pseudogene
A_23_P304682	-1.00139	5.43e-05	NM_001424	EMP2	epithelial membrane protein 2
A_33_P3233436	-1.23486	5.72e-05	NM_032882	PNMA6A	PNMA family member 6A
A_21_P0008893	-1.23549	5.78e-05	ENST00000501068	NA	NA
A_23_P47709	-2.42621	5.82e-05	NM_000803	FOLR2	folate receptor beta
A_24_P27513	-1.42089	6.14e-05	NM_033401	CNTNAP4	contactin associated protein like 4
A_24_P32935	-1.96104	6.64e-05	NM_000803	FOLR2	folate receptor beta
A_22_P00000847	-1.15397	6.94e-05	NR_024398	ZBED3-AS1	ZBED3 antisense RNA 1
A_23_P329768	-1.4345	7.14e-05	NM_014668	GREB1	growth regulating estrogen receptor binding 1
A_33_P3325262	-1.80834	7.35e-05	NM_005629	SLC6A8	solute carrier family 6 member 8
A_21_P0011511	-1.02381	7.35e-05	TCONS_l2_00010547	XLOC_l2_005644	NA
A_24_P206047	-1.58501	8.16e-05	NM_001151	SLC25A4	solute carrier family 25 member 4
A_23_P49060	-1.22867	8.55e-05	NM_181642	SPINT1	serine peptidase inhibitor, Kunitz type 1
A_33_P3359183	-1.66155	8.63e-05	NM_001002254	AWAT2	acyl-CoA wax alcohol acyltransferase 2
A_24_P48069	-1.02902	9.32e-05	NM_018110	DOK4	docking protein 4
A_33_P3269539	-1.44167	9.33e-05	NM_058174	COL6A2	collagen type VI alpha 2 chain
A_33_P3222380	-1.47167	9.48e-05	NM_138420	AHNAK2	AHNAK nucleoprotein 2
A_24_P131222	-1.25201	9.6e-05	NM_022089	ATP13A2	ATPase cation transporting 13A2
A_23_P10542	-2.13914	9.7e-05	NM_053044	HTRA3	HtrA serine peptidase 3
A_24_P89457	-1.50156	9.78e-05	NM_078467	CDKN1A	cyclin dependent kinase inhibitor 1A
A_23_P201863	-2.1398	0.000101	NM_212503	CDK18	cyclin dependent kinase 18
A_23_P366366	-2.60063	0.000115	NM_014766	SCRN1	secernin 1
A_33_P3323722	-1.09682	0.000135	NM_001282431	ARL4C	ADP ribosylation factor like GTPase 4C
A_23_P385067	-2.24648	0.000138	NM_053277	CLIC6	chloride intracellular channel 6
A_23_P253389	-1.25845	0.000145	NM_003040	SLC4A2	solute carrier family 4 member 2
A_23_P371266	-1.23674	0.00015	NM_015569	DNM3	dynamin 3
A_33_P3261743	-1.25192	0.000154	NM_001145290	SLC37A2	solute carrier family 37 member 2
A_22_P00015346	-1.17613	0.000154	NR_047494	LINC00564	long intergenic non-protein coding RNA 564
A_33_P3284873	-1.24917	0.000155	NA	NA	NA
A_32_P31992	-1.0967	0.000158	ENST00000439215	NA	NA
A_33_P3840512	-2.12427	0.000168	NM_014252	SLC25A15	solute carrier family 25 member 15
A_22_P00003544	-1.76687	0.000172	NR_135567	LINC01857	long intergenic non-protein coding RNA 1857
A_21_P0005649	-1.58255	0.000173	lnc-ERI1-3:1	lnc-ERI1-3	lnc-ERI1-3:1
A_33_P3323463	-1.02221	0.000174	ENST00000526686	HSPA8	heat shock protein family A (Hsp70) member 8
A_33_P3320062	-1.59115	0.000175	NM_002662	PLD1	phospholipase D1
A_24_P561341	-1.28121	0.000178	NM_001002919	ALKAL2	ALK and LTK ligand 2
A_33_P3220202	-1.47651	0.000179	NM_013355	PKN3	protein kinase N3
A_23_P170453	-1.04395	0.000186	NM_001900	CST5	cystatin D
A_32_P89899	-2.0805	0.000206375	NM_173536	GABRG1	gamma-aminobutyric acid type A receptor gamma1 subunit
A_23_P114983	-1.20862	0.000208	NM_032588	TRIM63	tripartite motif containing 63
A_33_P3307253	-2.2032	0.000219	NM_012093	AK5	adenylate kinase 5
A_22_P00000848	-1.1536	0.00023	NR_024398	ZBED3-AS1	ZBED3 antisense RNA 1
A_33_P3287907	-1.44094	0.000238	NR_024398	ZBED3-AS1	ZBED3 antisense RNA 1
A_33_P3725227	-2.13805	0.000242	NM_015198	COBL	cordon-bleu WH2 repeat protein
A_23_P77593	-1.00023	0.000248	NM_018052	VAC14	Vac14, PIKFYVE complex component
A_33_P3337026	-1.68599	0.00025	ENST00000568600	NA	NA
A_23_P66432	-1.83856	0.000254	NM_032646	TTYH2	tweety family member 2
A_23_P161563	-1.52377	0.00026	NM_022337	RAB38	RAB38, member RAS oncogene family
A_33_P3226135	-1.18963	0.000269	LF213897	NA	NA
A_33_P3415052	-3.02152	0.00027	NM_001172292	NIPAL4	NIPA like domain containing 4
A_33_P3270776	-1.55157	0.000273	NM_001297559	HTRA3	HtrA serine peptidase 3
A_23_P256205	-1.21633	0.000274	NM_014945	ABLIM3	actin binding LIM protein family member 3
A_23_P42116	-1.2465	0.000276	NM_005155	PPT2	palmitoyl-protein thioesterase 2
A_24_P360722	-1.01522	0.000276	NM_014974	DIP2C	disco interacting protein 2 homolog C
A_33_P3321293	-1.11275	0.000299	NM_178229	IQGAP3	IQ motif containing GTPase activating protein 3
A_23_P43273	-1.74036	0.000312	NM_000127	EXT1	exostosin glycosyltransferase 1
A_23_P40611	-1.01439	0.00032	NM_000355	TCN2	transcobalamin 2
A_23_P143551	-1.09413	0.000325	NM_001696	ATP6V1E1	ATPase H+ transporting V1 subunit E1
A_33_P3349637	-1.58102	0.00033	NM_002587	PCDH1	protocadherin 1
A_23_P117782	-2.48502	0.000331	NM_018357	LARP6	La ribonucleoprotein domain family member 6
A_33_P3868357	-1.05477	0.000347	NR_131245	C5orf17	chromosome 5 open reading frame 17 (putative)
A_23_P328740	-2.6294	0.000353	NM_001285486	NEURL3	neuralized E3 ubiquitin protein ligase 3
A_23_P16953	-1.27759	0.000358	NM_000867	HTR2B	5-hydroxytryptamine receptor 2B
A_24_P107317	-1.28687	0.000366	NM_004205	USP2	ubiquitin specific peptidase 2
A_33_P3296997	-1.43748	0.000367	NM_198483	RUFY4	RUN and FYVE domain containing 4
A_23_P11507	-1.29698	0.000372	NM_015534	ZZZ3	zinc finger ZZ-type containing 3
A_23_P93988	-1.20952	0.000373	NM_005435	ARHGEF5	Rho guanine nucleotide exchange factor 5
A_33_P3234571	-1.21182	0.000388	NM_001316332	MAP2K3	mitogen-activated protein kinase kinase 3
A_21_P0008550	-1.07052	0.000399	XR_001750880	LOC105370660	uncharacterized LOC105370660
A_23_P218190	-1.70923	0.00041	NM_000070	CAPN3	calpain 3
A_23_P159937	-1.72076	0.000418	NM_005629	SLC6A8	solute carrier family 6 member 8
A_23_P166269	-1.83518	0.000422	NM_058186	FAM3B	family with sequence similarity 3 member B
A_23_P24884	-1.1863	0.000433	NM_005418	ST5	suppression of tumorigenicity 5
A_23_P121702	-1.67938	0.000435	NM_001014446	OCIAD2	OCIA domain containing 2
A_23_P21976	-2.50352	0.000439	NM_001897	CSPG4	chondroitin sulfate proteoglycan 4
A_23_P69329	-1.77214	0.000441	NM_153281	HYAL1	hyaluronidase 1
A_23_P379475	-1.46522	0.000448	NM_014762	DHCR24	24-dehydrocholesterol reductase
A_33_P3245908	-1.51179	0.000454	NM_001353331	TMEM273	transmembrane protein 273
A_23_P393880	-1.7157	0.00047	NM_020340	ARFGEF3	ARFGEF family member 3
A_23_P165783	-2.44971	0.000474	NM_024101	MLPH	melanophilin
A_23_P7361	-2.05066	0.000477	NM_024090	ELOVL6	ELOVL fatty acid elongase 6
A_33_P3380098	-1.10262	0.000485	NM_001243756	PXN	paxillin
A_23_P206140	-1.28089	0.0005	NM_018602	DNAJA4	DnaJ heat shock protein family (Hsp40) member A4
A_23_P54918	-1.08736	0.0005	NM_153486	LDHD	lactate dehydrogenase D
A_33_P3315134	-2.82994	0.000501	NR_026597	DIRC3	disrupted in renal carcinoma 3
A_32_P4262	-2.05299	0.000502	NM_015585	CFAP61	cilia and flagella associated protein 61
A_23_P103703	-1.98406	0.000506	NM_014424	HSPB7	heat shock protein family B (small) member 7
A_23_P51936	-1.38752	0.000511	NM_001561	TNFRSF9	TNF receptor superfamily member 9
A_23_P109881	-1.08853	0.000515	NM_002218	ITIH4	inter-alpha-trypsin inhibitor heavy chain family member 4
A_33_P3337554	-1.16539	0.000525	NM_001163993	ABCB5	ATP binding cassette subfamily B member 5
A_23_P110571	-2.07346	0.00053	NM_001164664	MAST4	microtubule associated serine/threonine kinase family member 4
A_23_P389102	-2.09136	0.000541	NM_015194	MYO1D	myosin ID
A_23_P372834	-1.38447	0.000547	NM_198098	AQP1	aquaporin 1 (Colton blood group)
A_23_P106389	-1.19454	0.000562	NM_003612	SEMA7A	semaphorin 7A (John Milton Hagen blood group)
A_24_P396375	-1.73195	0.000563	NM_001113347	ECE1	endothelin converting enzyme 1
A_21_P0003640	-1.95318	0.000571	XR_939097	LOC105377384	uncharacterized LOC105377384
A_23_P201790	-1.41598	0.000571	NM_001331029	PPP1R12B	protein phosphatase 1 regulatory subunit 12B
A_23_P415006	-1.39583	0.000579	NM_015470	RAB11FIP5	RAB11 family interacting protein 5
A_23_P88559	-1.7805	0.000582	NM_000236	LIPC	lipase C, hepatic type
A_23_P250245	-1.82222	0.000596	NM_001782	CD72	CD72 molecule
A_23_P8913	-1.85123	0.000598	NM_000067	CA2	carbonic anhydrase 2
A_24_P197537	-1.43993	0.000603	NM_003719	PDE8B	phosphodiesterase 8B
A_23_P145569	-1.95436	0.000616	NM_153187	SLC22A1	solute carrier family 22 member 1
A_33_P3322363	-1.47744	0.000617	NM_001123366	HMSD	histocompatibility minor serpin domain containing
A_22_P00001746	-1.88452	0.000628	XR_933783	LOC105371361	uncharacterized LOC105371361
A_23_P166248	-1.52923	0.000631	NM_004414	RCAN1	regulator of calcineurin 1
A_24_P400507	-1.98627	0.000642	NM_173654	EOGT	EGF domain specific O-linked N-acetylglucosamine transferase
A_33_P3449097	-1.80116	0.000643	NM_001290212	TSPAN10	tetraspanin 10
A_23_P134058	-2.14023	0.000659	NM_001242629	GFOD1	glucose-fructose oxidoreductase domain containing 1
A_33_P3323678	-1.01181	0.00066	ENST00000545001	NA	NA
A_33_P3305105	-1.17209	0.000663	NM_198315	VWA5A	von Willebrand factor A domain containing 5A
A_24_P289636	-1.17345	0.00068	ENST00000379095	NGRN	neugrin, neurite outgrowth associated
A_23_P315451	-2.51524	0.000689	NM_199180	KIRREL2	kirre like nephrin family adhesion molecule 2
A_21_P0010039	-1.81349	0.000695	ENST00000428495	NA	NA
A_33_P3629678	-1.59027	0.000701	NM_000093	COL5A1	collagen type V alpha 1 chain
A_24_P56363	-1.0678	0.000702	NM_030925	CAB39L	calcium binding protein 39 like
A_23_P168610	-1.53612	0.000721	NM_014399	TSPAN13	tetraspanin 13
A_22_P00019563	-2.83986	0.000729	lnc-C14orf126-6:2	lnc-C14orf126-6	lnc-C14orf126-6:2
A_23_P304716	-1.64681	0.000741	NM_019089	HES2	hes family bHLH transcription factor 2
A_32_P192970	-1.27226	0.000767	NM_170726	ALDH4A1	aldehyde dehydrogenase 4 family member A1
A_23_P154875	-1.87672	0.00077	NM_012105	BACE2	beta-secretase 2
A_23_P258612	-1.5165	0.000774	NM_016529	ATP8A2	ATPase phospholipid transporting 8A2
A_21_P0006889	-1.37608	0.000777	lnc-PTEN-1:1	lnc-PTEN-1	lnc-PTEN-1:1
A_33_P3323699	-1.00643	0.000779	ENST00000376476	NPPA	natriuretic peptide A
A_33_P3369158	-1.35226	0.000784	NM_002254	KIF3C	kinesin family member 3C
A_23_P134484	-1.36351	0.000785	NM_001742	CALCR	calcitonin receptor
A_23_P118158	-1.48062	0.000786	NM_006043	HS3ST2	heparan sulfate-glucosamine 3-sulfotransferase 2
A_24_P123833	-1.60528	0.000792	NM_001178129	SEMA3E	semaphorin 3E
A_23_P163306	-2.02974	0.000828	NM_032866	CGNL1	cingulin like 1
A_32_P142440	-2.8037	0.00083	NM_174936	PCSK9	proprotein convertase subtilisin/kexin type 9
A_33_P3369153	-1.47224	0.000833	NM_002254	KIF3C	kinesin family member 3C
A_23_P134113	-1.31697	0.000834	NM_052831	SLC18B1	solute carrier family 18 member B1
A_33_P3231653	-1.39939	0.00084	NM_016548	GOLM1	golgi membrane protein 1
A_24_P143076	-1.05981	0.000845	NM_144671	PHETA1	PH domain containing endocytic trafficking adaptor 1
A_23_P307544	-1.13482	0.000848	NM_025179	PLXNA2	plexin A2
A_24_P189533	-1.27536	0.00086	NM_015036	ENDOD1	endonuclease domain containing 1
A_33_P3244956	-1.41395	0.000873	NM_020645	NRIP3	nuclear receptor interacting protein 3
A_24_P119609	-1.33328	0.00088	NM_015194	MYO1D	myosin ID
A_23_P79251	-1.73073	0.000882	NM_014600	EHD3	EH domain containing 3
A_23_P161507	-1.609	0.000908	NM_004923	TESMIN	testis expressed metallothionein like protein
A_33_P3354945	-1.25804	0.000914	NM_172210	CSF1	colony stimulating factor 1
A_23_P214950	-2.58736	0.000916	NM_022121	PERP	PERP, TP53 apoptosis effector
A_23_P382188	-1.89082	0.000927	NM_001013841	STAP2	signal transducing adaptor family member 2
A_23_P108823	-1.55625	0.000933	NM_032523	OSBPL6	oxysterol binding protein like 6
A_24_P339944	-1.01716	0.000937	NM_002608	PDGFB	platelet derived growth factor subunit B
A_33_P3333232	-1.5765	0.000953	ENST00000621947	CCDC162P	coiled-coil domain containing 162, pseudogene
A_23_P94204	-1.59234	0.000963	NM_181354	OXR1	oxidation resistance 1
A_24_P273253	-1.24895	0.000963	NM_138420	AHNAK2	AHNAK nucleoprotein 2
A_21_P0000702	-1.11973	0.000963	NR_037888	STX18-AS1	STX18 antisense RNA 1 (head to head)
A_23_P51002	-1.47698	0.000971	NM_176825	SULT1C2	sulfotransferase family 1C member 2
A_33_P3282075	-1.26924	0.000976	NM_001258248	SP6	Sp6 transcription factor
A_23_P400298	-1.96037	0.000985	NM_022119	PRSS22	serine protease 22
A_33_P3327200	-1.45871	0.000988	NM_001001396	ATP2B4	ATPase plasma membrane Ca2+ transporting 4
A_23_P78980	-1.99663	0.000994	NM_014256	B3GNT3	UDP-GlcNAc:betaGal beta-1,3-N-acetylglucosaminyltransferase 3
A_23_P211522	-1.72124	0.00100623	NM_145738	SYNGR1	synaptogyrin 1
A_23_P132826	-1.15431	0.00100713	NM_006217	SERPINI2	serpin family I member 2
A_23_P112531	-1.41912	0.00101492	NM_001035254	FAM102A	family with sequence similarity 102 member A
A_23_P52727	-1.96251	0.00102907	NM_182964	NAV2	neuron navigator 2
A_23_P146512	-1.51356	0.00103652	NM_016548	GOLM1	golgi membrane protein 1
A_33_P3337549	-1.74818	0.00104205	NM_001163942	ABCB5	ATP binding cassette subfamily B member 5
A_23_P213562	-1.87468	0.00104676	NM_001992	F2R	coagulation factor II thrombin receptor
A_24_P318656	-1.73246	0.00106537	NM_000212	ITGB3	integrin subunit beta 3
A_23_P62932	-1.0934	0.0010705	NM_001677	ATP1B1	ATPase Na+/K+ transporting subunit beta 1
A_23_P157593	-1.08153	0.00108243	NM_004198	CHRNA6	cholinergic receptor nicotinic alpha 6 subunit
A_33_P3268466	-1.4987	0.00111976	NM_001330073	MPDU1	mannose-P-dolichol utilization defect 1
A_23_P50535	-1.39931	0.00117371	NM_004409	DMPK	DM1 protein kinase
A_23_P31765	-1.96377	0.00117483	NM_006823	PKIA	cAMP-dependent protein kinase inhibitor alpha
A_23_P108751	-1.77504	0.00118927	NM_001039492	FHL2	four and a half LIM domains 2
A_23_P432573	-1.99408	0.00119246	NM_145015	MRGPRF	MAS related GPR family member F
A_23_P130158	-1.6141	0.00121742	NM_030753	WNT3	Wnt family member 3
A_23_P83098	-1.29109	0.00124755	NM_000689	ALDH1A1	aldehyde dehydrogenase 1 family member A1
A_23_P14515	-1.35595	0.00128596	NM_152331	ACOT4	acyl-CoA thioesterase 4
A_23_P25194	-1.88556	0.00131343	NM_003806	HRK	harakiri, BCL2 interacting protein
A_24_P153853	-1.1364	0.00133579	NM_001005207	TRIM37	tripartite motif containing 37
A_21_P0006697	-1.10371	0.00136331	ENST00000412362	NA	NA
A_24_P84340	-1.57519	0.00137648	NM_198828	MAST4	microtubule associated serine/threonine kinase family member 4
A_22_P00012194	-1.19215	0.00139848	NR_117099	CASC21	cancer susceptibility 21
A_32_P231617	-2.91859	0.00140285	NM_014220	TM4SF1	transmembrane 4 L six family member 1
A_32_P105549	-2.80578	0.00140305	NM_001098845	ANXA8L1	annexin A8 like 1
A_24_P842006	-1.66799	0.00140398	NM_001014979	CCDC189	coiled-coil domain containing 189
A_23_P361381	-1.08101	0.00143019	NM_007068	DMC1	DNA meiotic recombinase 1
A_23_P104073	-1.64919	0.00144584	NM_002960	S100A3	S100 calcium binding protein A3
A_23_P67847	-1.99993	0.00144881	NM_024572	GALNT14	polypeptide N-acetylgalactosaminyltransferase 14
A_24_P349196	-1.99638	0.00145614	NM_001355227	CCDC30	coiled-coil domain containing 30
A_21_P0001393	-1.22303	0.00145614	lnc-XPR1-1:1	lnc-XPR1-1	lnc-XPR1-1:1
A_33_P3289204	-1.06124	0.00149127	NM_014911	AAK1	AP2 associated kinase 1
A_23_P160214	-1.96646	0.00149877	NM_001080494	TTC39A	tetratricopeptide repeat domain 39A
A_24_P270460	-1.78839	0.00150077	ENST00000612838	IFI27	interferon alpha inducible protein 27
A_32_P187617	-2.1282	0.00150832	NM_030794	TDRD3	tudor domain containing 3
A_23_P341567	-1.95246	0.00151967	NM_178833	SLC9B2	solute carrier family 9 member B2
A_23_P159255	-1.06811	0.00152349	NM_002845	PTPRM	protein tyrosine phosphatase, receptor type M
A_24_P702813	-1.52909	0.00152803	NM_004736	XPR1	xenotropic and polytropic retrovirus receptor 1
A_23_P52207	-1.7911	0.00155941	NM_012342	BAMBI	BMP and activin membrane bound inhibitor
A_23_P202501	-1.75166	0.00157055	NM_001031709	RNLS	renalase, FAD dependent amine oxidase
A_33_P3387951	-1.82109	0.00158927	NM_020340	ARFGEF3	ARFGEF family member 3
A_23_P42322	-1.55764	0.00162007	NM_080680	COL11A2	collagen type XI alpha 2 chain
A_23_P16944	-1.48152	0.00163462	NM_001006946	SDC1	syndecan 1
A_21_P0003756	-1.09488	0.00164925	lnc-ARSJ-1:2	lnc-ARSJ-1	lnc-ARSJ-1:2
A_21_P0000876	-1.31369	0.00165181	NR_105019	TMEM161B-AS1	TMEM161B antisense RNA 1
A_23_P110624	-1.26452	0.00165204	NM_001332	CTNND2	catenin delta 2
A_23_P141715	-1.54513	0.00169793	NM_015476	TPGS2	tubulin polyglutamylase complex subunit 2
A_33_P3482534	-1.316	0.00170288	NR_130924	LOC613266	uncharacterized LOC613266
A_23_P126677	-1.69153	0.00171512	NM_021233	DNASE2B	deoxyribonuclease 2 beta
A_23_P5200	-1.69864	0.0017164	NM_004646	NPHS1	NPHS1, nephrin
A_22_P00009210	-1.90602	0.00173271	lnc-LPIN2-1:2	lnc-LPIN2-1	lnc-LPIN2-1:2
A_23_P116235	-1.1404	0.00173802	NM_001012334	MDK	midkine
A_23_P372255	-1.13466	0.00173824	NM_002221	ITPKB	inositol-trisphosphate 3-kinase B
A_23_P44195	-1.36289	0.001764	NM_138962	MSI2	musashi RNA binding protein 2
A_23_P97309	-1.52134	0.0017703	NM_001229	CASP9	caspase 9
A_23_P331928	-1.3221	0.00177669	NM_133493	CD109	CD109 molecule
A_32_P224522	-1.47013	0.00179518	NM_024103	SLC25A23	solute carrier family 25 member 23
A_24_P62783	-1.65993	0.00182136	NM_004102	FABP3	fatty acid binding protein 3
A_21_P0013791	-1.05498	0.00184548	ENST00000424002	NA	NA
A_23_P169351	-1.87445	0.00185841	NM_003026	SH3GL2	SH3 domain containing GRB2 like 2, endophilin A1
A_22_P00018762	-1.22081	0.00189634	ENST00000524479	NA	NA
A_23_P73239	-1.86238	0.00190861	NM_205842	NCKAP1	NCK associated protein 1
A_24_P8371	-1.65442	0.00191257	NM_001124758	SPNS2	sphingolipid transporter 2
A_24_P71904	-3.0067	0.00191531	NM_000860	HPGD	15-hydroxyprostaglandin dehydrogenase
A_24_P156113	-1.60251	0.00191795	NM_014601	EHD2	EH domain containing 2
A_23_P72651	-1.20837	0.0019189	NM_001077693	ECSCR	endothelial cell surface expressed chemotaxis and apoptosis regulator
A_33_P3238215	-1.20632	0.00192256	NM_001278458	COBLL1	cordon-bleu WH2 repeat protein like 1
A_23_P132175	-1.24418	0.00192599	NM_023004	RTN4R	reticulon 4 receptor
A_32_P63848	-1.66418	0.00193066	NM_000436	OXCT1	3-oxoacid CoA-transferase 1
A_23_P31143	-1.86813	0.00193553	NM_001003395	TPD52L1	TPD52 like 1
A_21_P0004529	-1.65484	0.00194055	NM_001365196	LOC107986453	uncharacterized LOC107986453
A_33_P3283430	-2.78284	0.00194078	NM_001363752	SEL1L2	SEL1L2, ERAD E3 ligase adaptor subunit
A_24_P160104	-1.95465	0.00194475	NM_018943	TUBA8	tubulin alpha 8
A_19_P00319646	-1.70589	0.00195662	NR_137281	LINC00673	long intergenic non-protein coding RNA 673
A_24_P135769	-1.34065	0.00195799	NM_198315	VWA5A	von Willebrand factor A domain containing 5A
A_23_P206359	-1.43349	0.00199286	NM_004360	CDH1	cadherin 1
A_23_P136405	-1.39604	0.00199982	NM_005018	PDCD1	programmed cell death 1
A_33_P3213665	-2.09387	0.00200049	NR_038385	LINC02458	long intergenic non-protein coding RNA 2458
A_24_P366082	-1.15785	0.00202215	NM_015241	MICAL3	microtubule associated monooxygenase, calponin and LIM domain containing 3
A_23_P372946	-1.35759	0.00203371	NM_138461	TM4SF19	transmembrane 4 L six family member 19
A_32_P112592	-1.04991	0.00206036	NR_026989	LINC01140	long intergenic non-protein coding RNA 1140
A_33_P3844650	-1.85352	0.00206217	NM_012098	ANGPTL2	angiopoietin like 2
A_23_P152995	-1.79711	0.00206605	NM_001045	SLC6A4	solute carrier family 6 member 4
A_24_P105933	-1.38725	0.00207388	NM_004624	VIPR1	vasoactive intestinal peptide receptor 1
A_23_P200976	-1.0607	0.00207507	NM_001330526	HYI	hydroxypyruvate isomerase (putative)
A_24_P405205	-1.95247	0.002081	NM_001001396	ATP2B4	ATPase plasma membrane Ca2+ transporting 4
A_23_P161769	-1.11684	0.00209727	NM_021603	FXYD2	FXYD domain containing ion transport regulator 2
A_23_P81392	-1.63509	0.00214869	NM_015238	WWC1	WW and C2 domain containing 1
A_33_P3232458	-1.01066	0.00215762	NM_024692	CLIP4	CAP-Gly domain containing linker protein family member 4
A_24_P345209	-1.35439	0.00216244	NM_001004023	DYRK3	dual specificity tyrosine phosphorylation regulated kinase 3
A_24_P265832	-1.40104	0.00216547	NM_033050	SUCNR1	succinate receptor 1
A_23_P52082	-1.01029	0.00217074	NM_015434	INTS7	integrator complex subunit 7
A_19_P00319537	-1.28734	0.00218047	NR_027105	LINC01091	long intergenic non-protein coding RNA 1091
A_23_P151805	-1.27459	0.00220107	NM_006329	FBLN5	fibulin 5
A_21_P0014024	-1.30928	0.00220425	NR_125803	SATB1-AS1	SATB1 antisense RNA 1
A_23_P163455	-1.66446	0.00222429	NM_002373	MAP1A	microtubule associated protein 1A
A_24_P406006	-1.17502	0.0022303	NM_024830	LPCAT1	lysophosphatidylcholine acyltransferase 1
A_23_P353035	-1.87969	0.00223885	NM_001553	IGFBP7	insulin like growth factor binding protein 7
A_23_P23346	-1.33889	0.0022661	NM_006818	MLLT11	MLLT11, transcription factor 7 cofactor
A_33_P3697530	-1.26836	0.00229284	NM_001142287	SEMA4D	semaphorin 4D
A_23_P25674	-1.80556	0.00236768	NM_001823	CKB	creatine kinase B
A_23_P389692	-1.21499	0.00236794	NM_020776	KIAA1328	KIAA1328
A_23_P256244	-1.67182	0.00239809	ENST00000497705	OXR1	oxidation resistance 1
A_22_P00008961	-1.30038	0.0024344	NR_026796	LINC00520	long intergenic non-protein coding RNA 520
A_23_P141555	-1.5248	0.00245855	NM_013351	TBX21	T-box 21
A_33_P3290562	-1.03782	0.0024622	NM_000168	GLI3	GLI family zinc finger 3
A_23_P113777	-2.19324	0.00246925	NM_004791	ITGBL1	integrin subunit beta like 1
A_22_P00008038	-1.71395	0.00247025	NM_001253835	IGFBP7	insulin like growth factor binding protein 7
A_22_P00021961	-1.26815	0.00249814	ENST00000584898	LINC01900	long intergenic non-protein coding RNA 1900
A_23_P32078	-1.01036	0.00251682	NM_022127	SLC28A3	solute carrier family 28 member 3
A_23_P82651	-1.31289	0.002521	NM_002523	NPTX2	neuronal pentraxin 2
A_23_P217319	-1.78315	0.00252843	NM_004114	FGF13	fibroblast growth factor 13
A_33_P3880078	-1.2033	0.00254423	NR_024472	RSU1P2	Ras suppressor protein 1 pseudogene 2
A_33_P3345816	-1.37513	0.0025573	NM_001039966	GPER1	G protein-coupled estrogen receptor 1
A_23_P211212	-1.42039	0.002584	NM_030582	COL18A1	collagen type XVIII alpha 1 chain
A_33_P3342628	-2.06018	0.00258952	NM_021170	HES4	hes family bHLH transcription factor 4
A_21_P0013278	-1.0813	0.00258999	NR_027237	LOC728743	zinc finger protein pseudogene
A_32_P465742	-1.63946	0.00260114	NM_003558	PIP5K1B	phosphatidylinositol-4-phosphate 5-kinase type 1 beta
A_32_P486693	-1.15202	0.00262479	NM_020645	NRIP3	nuclear receptor interacting protein 3
A_23_P14035	-1.44252	0.00265565	NM_006422	AKAP3	A-kinase anchoring protein 3
A_23_P8640	-1.66926	0.00266266	NM_001039966	GPER1	G protein-coupled estrogen receptor 1
A_33_P3354935	-1.61431	0.00266876	NM_172212	CSF1	colony stimulating factor 1
A_32_P213831	-1.49448	0.0027042	NM_020704	STRIP2	striatin interacting protein 2
A_24_P122137	-1.30821	0.00273723	NM_002309	LIF	LIF, interleukin 6 family cytokine
A_23_P159956	-1.80393	0.00279681	NM_012216	MID2	midline 2
A_24_P336417	-1.33812	0.00280188	NM_004736	XPR1	xenotropic and polytropic retrovirus receptor 1
A_33_P3245631	-1.043	0.0028318	NM_001297662	TTC39A	tetratricopeptide repeat domain 39A
A_23_P160582	-1.00068	0.00287727	NM_031207	HYI	hydroxypyruvate isomerase (putative)
A_21_P0003664	-1.00072	0.00287955	lnc-ARHGAP10-2:1	lnc-ARHGAP10-2	lnc-ARHGAP10-2:1
A_23_P169934	-1.05702	0.00290043	NM_178314	RILPL1	Rab interacting lysosomal protein like 1
A_23_P253321	-1.14524	0.00291421	NM_006228	PNOC	prepronociceptin
A_33_P3447304	-1.56718	0.00295407	NM_001198533	OXR1	oxidation resistance 1
A_33_P3284404	-1.52968	0.00297672	NM_145731	SYNGR1	synaptogyrin 1
A_19_P00315506	-1.4981	0.00298086	NM_001162893	KIAA0040	KIAA0040
A_23_P202810	-2.17953	0.00298942	NM_004561	OVOL1	ovo like transcriptional repressor 1
A_22_P00010451	-1.80102	0.00299001	NR_104190	DISC1FP1	DISC1 fusion partner 1
A_32_P78101	-1.04634	0.0029982	NM_032880	IGSF21	immunoglobin superfamily member 21
A_23_P60499	-1.05607	0.00300299	NM_021224	ZNF462	zinc finger protein 462
A_21_P0014793	-1.45295	0.00302128	NM_001198533	OXR1	oxidation resistance 1
A_23_P140748	-1.23077	0.00302848	NM_022910	NDRG4	NDRG family member 4
A_33_P3210099	-2.29963	0.00304412	NM_020778	ALPK3	alpha kinase 3
A_22_P00022529	-1.30257	0.00304978	XR_242166	LOC101928716	uncharacterized LOC101928716
A_23_P73114	-1.31049	0.00309351	NM_000313	PROS1	protein S
A_23_P98350	-1.26926	0.00309905	NM_001165	BIRC3	baculoviral IAP repeat containing 3
A_33_P3328426	-1.10813	0.00311456	NM_001346464	ANO10	anoctamin 10
A_33_P3298850	-1.61338	0.00311582	NM_013356	SLC16A8	solute carrier family 16 member 8
A_33_P3418209	-1.91963	0.00313371	NM_004791	ITGBL1	integrin subunit beta like 1
A_23_P12241	-1.11433	0.0031531	NM_018298	MCOLN3	mucolipin 3
A_32_P83049	-1.82235	0.00315726	NM_014971	EFR3B	EFR3 homolog B
A_23_P167599	-2.32022	0.00316924	NM_001034850	RETREG1	reticulophagy regulator 1
A_22_P00001177	-1.91593	0.00322566	ENST00000554926	NA	NA
A_33_P3297930	-1.47039	0.00323014	NM_005202	COL8A2	collagen type VIII alpha 2 chain
A_21_P0010038	-1.04714	0.00323618	lnc-MAFB-1:1	lnc-MAFB-1	lnc-MAFB-1:1
A_22_P00016460	-1.83802	0.00326773	NR_125817	LOC101929470	uncharacterized LOC101929470
A_23_P321511	-1.08787	0.0033011	NM_178450	2003-03-01	membrane associated ring-CH-type finger 3
A_21_P0004684	-2.0581	0.00335044	ENST00000454262	NA	NA
A_33_P6806243	-1.87817	0.00338909	NR_038985	LINC00856	long intergenic non-protein coding RNA 856
A_21_P0007932	-1.14384	0.00341995	NR_047013	LINC00400	long intergenic non-protein coding RNA 400
A_33_P3346108	-1.22744	0.00342507	NM_198483	RUFY4	RUN and FYVE domain containing 4
A_23_P47682	-1.22717	0.00344841	NM_020645	NRIP3	nuclear receptor interacting protein 3
A_33_P3287223	-2.46718	0.00345635	NM_001935	DPP4	dipeptidyl peptidase 4
A_23_P35995	-2.1167	0.00346283	NM_024769	CLMP	CXADR like membrane protein
A_24_P152649	-1.13994	0.00348957	NR_033748	LOC644189	acyl-CoA thioesterase 4 pseudogene
A_23_P91221	-1.01217	0.00351907	NM_181805	PKIG	cAMP-dependent protein kinase inhibitor gamma
A_33_P3354940	-1.75079	0.00352455	NM_000757	CSF1	colony stimulating factor 1
A_21_P0006504	-1.50374	0.00352714	XR_938425	LOC102723911	uncharacterized LOC102723911
A_23_P23502	-1.00479	0.00352799	NM_001005185	OR6N1	olfactory receptor family 6 subfamily N member 1
A_23_P406928	-1.05401	0.00354516	ENST00000361567	ND5	NADH dehydrogenase, subunit 5 (complex I)
A_22_P00005899	-1.58283	0.0036076	XR_001748441	LOC105369568	uncharacterized LOC105369568
A_22_P00022392	-1.30737	0.00369192	XR_923394	LOC105373654	uncharacterized LOC105373654
A_23_P425197	-1.38525	0.00369303	NM_144701	IL23R	interleukin 23 receptor
A_23_P109171	-1.77787	0.00369684	NM_001195	BFSP1	beaded filament structural protein 1
A_23_P105227	-1.21882	0.00376497	NM_001014811	ME3	malic enzyme 3
A_24_P402438	-1.42074	0.00377298	NM_003238	TGFB2	transforming growth factor beta 2
A_23_P10506	-2.0527	0.00377783	NM_014485	HPGDS	hematopoietic prostaglandin D synthase
A_23_P259506	-1.22689	0.00377956	NM_032412	CYSTM1	cysteine rich transmembrane module containing 1
A_22_P00015918	-1.52114	0.00378306	XR_001747723	TCIRG1	T cell immune regulator 1, ATPase H+ transporting V0 subunit a3
A_33_P3383174	-1.27329	0.00381001	ENST00000572508	NA	NA
A_23_P85209	-1.24112	0.00381784	NM_000640	IL13RA2	interleukin 13 receptor subunit alpha 2
A_33_P3390057	-3.25614	0.00384437	NM_014220	TM4SF1	transmembrane 4 L six family member 1
A_24_P351283	-1.20019	0.00384839	NM_018000	MREG	melanoregulin
A_23_P301521	-1.6648	0.00387578	NM_001350022	JCAD	junctional cadherin 5 associated
A_33_P3223522	-2.31221	0.00391199	ENST00000637505	LOC107986453	uncharacterized LOC107986453
A_33_P3381666	-1.0126	0.00392613	NM_001130088	ABLIM2	actin binding LIM protein family member 2
A_32_P208350	-1.37718	0.00392691	NM_153046	TDRD9	tudor domain containing 9
A_32_P130630	-1.39804	0.00394105	NM_004731	SLC16A7	solute carrier family 16 member 7
A_33_P3423979	-1.75014	0.00400738	NM_001166109	PALLD	palladin, cytoskeletal associated protein
A_23_P212715	-1.18688	0.00404687	NM_170662	CBLB	Cbl proto-oncogene B
A_33_P3399943	-1.04379	0.00405911	NM_001318936	RPS6KA2	ribosomal protein S6 kinase A2
A_33_P3346826	-1.00491	0.00406827	NM_001012633	IL32	interleukin 32
A_33_P3362321	-1.0292	0.00407542	NM_201555	FHL2	four and a half LIM domains 2
A_33_P3606465	-1.44024	0.00407964	NR_033754	CBX3P2	chromobox 3 pseudogene 2
A_23_P372874	-1.11173	0.00423339	NM_001024210	S100A13	S100 calcium binding protein A13
A_32_P152195	-2.21273	0.00428118	NM_198993	STAC2	SH3 and cysteine rich domain 2
A_23_P207537	-1.32349	0.0043055	NM_007026	DUSP14	dual specificity phosphatase 14
A_23_P215048	-1.06265	0.00432318	NM_014702	KIAA0408	KIAA0408
A_24_P303454	-1.22848	0.00448215	NM_012454	TIAM2	T cell lymphoma invasion and metastasis 2
A_23_P329890	-1.05892	0.0045083	NM_174926	TMEM136	transmembrane protein 136
A_33_P3299535	-1.51639	0.0045358	NM_001353179	OVCH1	ovochymase 1
A_23_P127186	-1.60687	0.00462091	NM_206862	TACC2	transforming acidic coiled-coil containing protein 2
A_23_P255672	-1.32617	0.00465348	NM_032432	ABLIM2	actin binding LIM protein family member 2
A_23_P108948	-1.22703	0.00466339	NM_018000	MREG	melanoregulin
A_23_P139912	-1.39466	0.00466849	NM_002178	IGFBP6	insulin like growth factor binding protein 6
A_21_P0004064	-1.42279	0.00469626	lnc-SLC25A48-2:2	NA	NA
A_24_P264909	-1.18092	0.00473287	NM_019080	NDFIP2	Nedd4 family interacting protein 2
A_23_P420209	-1.02658	0.00477628	NM_004751	GCNT3	glucosaminyl (N-acetyl) transferase 3, mucin type
A_33_P3285764	-1.32479	0.00481686	ENST00000467013	EPHB1	EPH receptor B1
A_23_P21162	-1.59397	0.00482225	NM_152773	TCTEX1D2	Tctex1 domain containing 2
A_32_P218355	-1.26183	0.00484867	NM_001164446	C6orf132	chromosome 6 open reading frame 132
A_23_P209426	-1.13003	0.00497968	NM_015049	TRAK2	trafficking kinesin protein 2
A_22_P00025313	-1.64025	0.00499781	XR_001747721	TCIRG1	T cell immune regulator 1, ATPase H+ transporting V0 subunit a3
A_23_P16523	-1.67343	0.00508629	NM_004864	GDF15	growth differentiation factor 15
A_33_P3289865	-1.18367	0.0051323	NM_006226	PLCL1	phospholipase C like 1 (inactive)
A_23_P116614	-1.41147	0.00515402	NM_001014811	ME3	malic enzyme 3
A_23_P103511	-1.60352	0.00517196	NM_001135240	C1orf226	chromosome 1 open reading frame 226
A_24_P252996	-1.84712	0.00529632	NM_000804	FOLR3	folate receptor 3
A_23_P250607	-1.44406	0.00533053	NM_005032	PLS3	plastin 3
A_21_P0000160	-1.23972	0.00536505	NM_138461	TM4SF19	transmembrane 4 L six family member 19
A_33_P3422035	-1.2404	0.00537234	ENST00000392217	FXYD5	FXYD domain containing ion transport regulator 5
A_33_P3402404	-1.98117	0.00546918	NM_018400	SCN3B	sodium voltage-gated channel beta subunit 3
A_33_P3297525	-1.09317	0.0055033	ENST00000454116	NA	NA
A_23_P66682	-1.16261	0.00550949	NM_018952	HOXB6	homeobox B6
A_21_P0005166	-1.21268	0.00551719	XR_001744141	RUNX2-AS1	RUNX2 antisense RNA 1
A_23_P89310	-1.4747	0.00561326	NM_014964	EPN2	epsin 2
A_23_P431388	-1.54468	0.00563288	NM_144569	SPOCD1	SPOC domain containing 1
A_32_P234145	-2.10896	0.00564553	NM_203349	SHC4	SHC adaptor protein 4
A_23_P368484	-1.48089	0.00565684	NM_207387	LRRC75A	leucine rich repeat containing 75A
A_23_P15146	-1.51602	0.00568312	NM_001012631	IL32	interleukin 32
A_22_P00016222	-1.00741	0.00568561	lnc-TM6SF1-1:1	lnc-TM6SF1-1	lnc-TM6SF1-1:1
A_21_P0014513	-1.47607	0.00569027	BG205415	NA	NA
A_33_P3251776	-1.08681	0.00570956	NM_001142777	HSD3B7	hydroxy-delta-5-steroid dehydrogenase, 3 beta- and steroid delta-isomerase 7
A_23_P50638	-1.10187	0.00571397	NM_052972	LRG1	leucine rich alpha-2-glycoprotein 1
A_23_P73097	-1.62014	0.00572619	NM_170587	RGS20	regulator of G protein signaling 20
A_21_P0004301	-1.12662	0.0057332	lnc-SLC25A48-2:1	NA	NA
A_23_P213678	-1.06646	0.00573813	NM_000919	PAM	peptidylglycine alpha-amidating monooxygenase
A_32_P126229	-1.9667	0.00576917	NM_001190766	STMND1	stathmin domain containing 1
A_33_P3320197	-1.13166	0.00580912	NM_001002919	ALKAL2	ALK and LTK ligand 2
A_33_P3244274	-1.02313	0.00582933	BC016958	RNF208	ring finger protein 208
A_23_P85703	-1.14251	0.00589582	NM_005686	SOX13	SRY-box 13
A_19_P00322276	-1.19781	0.00596775	NR_027105	LINC01091	long intergenic non-protein coding RNA 1091
A_24_P342632	-1.36192	0.00599301	NM_174858	AK5	adenylate kinase 5
A_23_P132956	-1.39026	0.00603157	NM_004181	UCHL1	ubiquitin C-terminal hydrolase L1
A_23_P50678	-1.39658	0.00619334	NM_139355	MATK	megakaryocyte-associated tyrosine kinase
A_23_P394064	-1.68705	0.00623362	NM_012232	CAVIN1	caveolae associated protein 1
A_33_P3293446	-1.35645	0.00625628	NM_001350022	JCAD	junctional cadherin 5 associated
A_23_P154507	-1.03017	0.00629544	NM_022334	ITGB1BP1	integrin subunit beta 1 binding protein 1
A_32_P122226	-1.224	0.00633538	NM_152435	AMDHD1	amidohydrolase domain containing 1
A_23_P259442	-1.34034	0.00633653	NM_001873	CPE	carboxypeptidase E
A_23_P210330	-1.19129	0.00639994	NM_014181	LGALSL	galectin like
A_23_P213137	-1.66078	0.00643847	NM_032622	LNX1	ligand of numb-protein X 1
A_33_P3379091	-1.50776	0.00649408	NM_145731	SYNGR1	synaptogyrin 1
A_23_P256077	-1.02507	0.00650006	NM_022076	DUSP21	dual specificity phosphatase 21
A_24_P388433	-1.07877	0.00652466	NM_002718	PPP2R3A	protein phosphatase 2 regulatory subunit B''alpha
A_23_P146146	-1.22774	0.00668389	NM_152565	ATP6V0D2	ATPase H+ transporting V0 subunit d2
A_23_P68487	-1.84478	0.00676345	NM_001719	BMP7	bone morphogenetic protein 7
A_33_P6817520	-1.29367	0.00678916	NR_024472	RSU1P2	Ras suppressor protein 1 pseudogene 2
A_33_P3236020	-1.03556	0.00679918	NM_138379	TIMD4	T cell immunoglobulin and mucin domain containing 4
A_33_P3375314	-1.11269	0.00679946	NM_006045	ATP9A	ATPase phospholipid transporting 9A (putative)
A_21_P0000132	-1.39045	0.00681302	NM_001195620	CCDC189	coiled-coil domain containing 189
A_22_P00008323	-1.22326	0.00686138	lnc-ITGBL1-1:1	lnc-ITGBL1-1	lnc-ITGBL1-1:1
A_33_P3399090	-1.25987	0.00690295	NM_001037954	DIXDC1	DIX domain containing 1
A_33_P3388806	-1.00008	0.00694599	NM_001199327	FPGT-TNNI3K	FPGT-TNNI3K readthrough
A_33_P3324814	-1.53375	0.00697188	NR_125803	SATB1-AS1	SATB1 antisense RNA 1
A_33_P3492750	-1.10063	0.00700301	ENST00000436742	MGC27382	uncharacterized MGC27382
A_33_P3238280	-1.19885	0.00712203	NM_001322834	ESYT3	extended synaptotagmin 3
A_22_P00014437	-1.25565	0.00734203	ENST00000548846	LINC02356	long intergenic non-protein coding RNA 2356
A_24_P385313	-1.64356	0.00740204	NM_002840	PTPRF	protein tyrosine phosphatase, receptor type F
A_21_P0007187	-1.69037	0.00740669	XR_001748153	LOC102723370	uncharacterized LOC102723370
A_22_P00014171	-1.15208	0.00747252	NR_002819	MALAT1	metastasis associated lung adenocarcinoma transcript 1
A_23_P330578	-1.58243	0.00759156	NM_144620	LRRC39	leucine rich repeat containing 39
A_33_P3371224	-1.15456	0.00781324	NM_001346464	ANO10	anoctamin 10
A_23_P317244	-1.16422	0.00781794	NM_173847	SPACA3	sperm acrosome associated 3
A_23_P97141	-1.26534	0.00785567	NM_002922	RGS1	regulator of G protein signaling 1
A_24_P925314	-1.05688	0.00787374	NM_000405	GM2A	GM2 ganglioside activator
A_23_P157136	-1.01872	0.00788689	NM_033128	SCIN	scinderin
A_23_P91095	-1.15563	0.00799843	NM_006139	CD28	CD28 molecule
A_22_P00016986	-1.90188	0.00808123	XR_932713	LINC02244	long intergenic non-protein coding RNA 2244
A_33_P3407424	-1.20988	0.00812194	NM_152243	CDC42EP1	CDC42 effector protein 1
A_21_P0003564	-1.49938	0.00832561	lnc-WFS1-1:1	lnc-WFS1-1	lnc-WFS1-1:1
A_33_P3374723	-1.5573	0.00843118	NM_001323638	ZEB1	zinc finger E-box binding homeobox 1
A_24_P317907	-1.67759	0.0084386	NM_001034954	SORBS1	sorbin and SH3 domain containing 1
A_23_P121533	-3.24152	0.00849494	NM_012445	SPON2	spondin 2
A_24_P119678	-1.17043	0.00855588	AJ295982	NA	NA
A_21_P0007933	-1.17954	0.00856604	NR_026955	LINC00284	long intergenic non-protein coding RNA 284
A_23_P18452	-2.30788	0.00862876	NM_002416	CXCL9	C-X-C motif chemokine ligand 9
A_33_P3358307	-1.09534	0.00864874	NM_020205	OTUD7B	OTU deubiquitinase 7B
A_24_P942493	-1.0019	0.00866756	NM_015253	WSCD1	WSC domain containing 1
A_23_P359245	-1.19376	0.00881426	NM_000245	MET	MET proto-oncogene, receptor tyrosine kinase
A_22_P00016601	-1.10391	0.00883411	NM_001162893	KIAA0040	KIAA0040
A_32_P52153	-1.66919	0.00895794	NR_038453	UNC5B-AS1	UNC5B antisense RNA 1
A_22_P00021380	-1.15985	0.00901805	NM_001190766	STMND1	stathmin domain containing 1
A_21_P0005797	-1.45165	0.00914072	lnc-PPP1R3B-2:2	lnc-PPP1R3B-2	lnc-PPP1R3B-2:2
A_21_P0000511	-1.15637	0.00917385	NR_024342	SNAR-H	small NF90 (ILF3) associated RNA H
A_22_P00009469	-1.13103	0.00924898	ENST00000428495	NA	NA
A_23_P865	-1.1812	0.0092697	NM_001013660	FRRS1	ferric chelate reductase 1
A_23_P130333	-2.54971	0.00944364	NM_000371	TTR	transthyretin
A_21_P0000508	-1.23552	0.00950069	NR_024243	SNAR-D	small NF90 (ILF3) associated RNA D
A_23_P361049	-1.08091	0.00968923	NM_012223	MYO1B	myosin IB
A_23_P312874	-1.19794	0.0097387	NM_145026	SPATS1	spermatogenesis associated serine rich 1
A_23_P76386	-1.10112	0.00975743	NM_003044	SLC6A12	solute carrier family 6 member 12
A_23_P165598	-1.25351	0.00979223	NM_001017920	DAPL1	death associated protein like 1
A_33_P3368358	-1.15918	0.00986781	NM_182966	NEDD9	neural precursor cell expressed, developmentally down-regulated 9
A_23_P167017	-1.19843	0.00992135	NM_022135	POPDC2	popeye domain containing 2
A_24_P353638	-1.18552	0.00998419	NM_021181	SLAMF7	SLAM family member 7
