# Supplementary material for: Distinct Concentration-Dependent Molecular Pathways Regulate Bone Cell Responses to Cobalt and Chromium Exposure from Joint Replacement Prostheses
Source: Int J Mol Sci. 2021 May 14;22(10):5225. doi: 10.3390/ijms22105225 (PMC8156984; doi:10.3390/ijms22105225)
Supplement: Supplementary file 1 [file ijms-22-05225-s001.zip › ijms--supplementary v1/Supplementary tables/Supplementary Table_4.xlsx]

## Sheet: masigPro_F_results
Cluster	ProbeID	p.value	R.squared	TargetID	GeneSymbol	GeneName
1	A_33_P3269539	0.000712088	0.944918	NM_058174	COL6A2	collagen type VI alpha 2 chain
1	A_24_P228717	0.00104808	0.935708	NM_002872	RAC2	Rac family small GTPase 2
1	A_23_P47924	0.00166275	0.922673	NM_002849	PTPRR	protein tyrosine phosphatase, receptor type R
1	A_22_P00008874	0.001846	0.919371	NR_046012	AGBL1-AS1	AGBL1 antisense RNA 1
1	A_33_P3217393	0.00199485	0.916831	NM_001024736	CD276	CD276 molecule
1	A_21_P0008619	0.0023181	0.911681	ENST00000558675	LOC100505534	uncharacterized LOC100505534
1	A_23_P212126	0.00276145	0.905277	NM_080538	COLQ	collagen like tail subunit of asymmetric acetylcholinesterase
1	A_21_P0011949	0.00344515	0.896514	TCONS_l2_00014793	XLOC_l2_008203	NA
1	A_23_P117437	0.0036203	0.89444	NM_022789	IL25	interleukin 25
1	A_33_P3284873	0.00388407	0.891429	NA	NA	NA
1	A_33_P3401477	0.00474296	0.882397	NR_037900	LOC100130172	uncharacterized LOC100130172
1	A_21_P0009231	0.00478103	0.88202	lnc-WSB1-2:1	lnc-WSB1-2	lnc-WSB1-2:1
1	A_33_P3382236	0.00500202	0.879868	NM_001258299	SHTN1	shootin 1
1	A_33_P3215864	0.00508674	0.879058	NM_001171134	FAM3A	family with sequence similarity 3 member A
1	A_23_P396858	0.00527166	0.877319	NM_031866	FZD8	frizzled class receptor 8
1	A_33_P3388806	0.00541155	0.876027	NM_001199327	FPGT-TNNI3K	FPGT-TNNI3K readthrough
1	A_21_P0008893	0.00597747	0.870995	ENST00000501068	NA	NA
1	A_21_P0008989	0.00635152	0.867824	ENST00000569740	LINC02188	long intergenic non-protein coding RNA 2188
1	A_22_P00006590	0.00645986	0.866927	NR_034091	LOC100129046	uncharacterized LOC100129046
1	A_23_P162010	0.00684201	0.863833	NM_176875	CCKBR	cholecystokinin B receptor
1	A_22_P00018393	0.00709677	0.861827	NR_103764	LOC100507506	uncharacterized LOC100507506
1	A_24_P6370	0.00726905	0.860495	NM_178550	CCDC190	coiled-coil domain containing 190
1	A_23_P320290	0.00809134	0.854384	NM_178835	ZNF827	zinc finger protein 827
1	A_21_P0010467	0.00861811	0.850664	XR_938310	LOC105373069	uncharacterized LOC105373069
1	A_23_P310956	0.00890811	0.848674	NM_058175	COL6A2	collagen type VI alpha 2 chain
1	A_33_P3394933	0.0092751	0.84621	NM_001017973	P4HA2	prolyl 4-hydroxylase subunit alpha 2
1	A_22_P00018438	0.00930213	0.846031	ENST00000519652	NA	NA
1	A_24_P941038	0.00981661	0.84268	NM_001031746	VSTM4	V-set and transmembrane domain containing 4
1	A_33_P3415808	0.00983479	0.842563	NR_120309	LOC102724467	uncharacterized LOC102724467
1	A_32_P19519	0.00987518	0.842305	ENST00000511465	LINC02363	long intergenic non-protein coding RNA 2363
1	A_23_P7562	0.0112474	0.83388	NM_001009185	ACSL6	acyl-CoA synthetase long chain family member 6
1	A_23_P410128	0.0113201	0.833452	NM_152613	WBP2NL	WBP2 N-terminal like
1	A_21_P0014948	0.0127442	0.825368	ENST00000575568	NA	NA
1	A_22_P00022264	0.0127516	0.825327	NR_110852	LOC101928855	uncharacterized LOC101928855
1	A_21_P0013962	0.0128235	0.824934	NA	NA	NA
1	A_22_P00018228	0.0130758	0.823564	ENST00000450891	NA	NA
1	A_33_P3297415	0.0135708	0.820922	NM_201264	NRP2	neuropilin 2
1	A_33_P3354451	0.0137518	0.819971	NM_007028	TRIM31	tripartite motif containing 31
1	A_22_P00004540	0.0138608	0.819401	lnc-CREG1-3:1	lnc-CREG1-3	lnc-CREG1-3:1
1	A_22_P00015266	0.0139769	0.818797	lnc-SPANXN4-1:1	lnc-SPANXN4-1	lnc-SPANXN4-1:1
1	A_21_P0014934	0.0141609	0.817847	NR_045375	LOC100506124	uncharacterized LOC100506124
1	A_33_P3374559	0.0146244	0.815485	NR_024448	GUSBP11	glucuronidase, beta pseudogene 11
1	A_21_P0001353	0.0148754	0.814225	XR_947639	LOC101928334	uncharacterized LOC101928334
1	A_33_P3271455	0.0158106	0.809639	NM_012293	PXDN	peroxidasin
1	A_22_P00007577	0.0158815	0.809298	lnc-HDAC4-1:1	NA	NA
1	A_33_P3394727	0.0159967	0.808745	NM_006558	KHDRBS3	KH RNA binding domain containing, signal transduction associated 3
1	A_32_P49867	0.016128	0.808119	NM_001195520	LRCOL1	leucine rich colipase like 1
1	A_33_P3360833	0.01613	0.808109	BC034228	IQCF1	IQ motif containing F1
1	A_22_P00023677	0.0161546	0.807992	ENST00000556021	NA	NA
1	A_23_P35617	0.016181	0.807867	NM_016341	PLCE1	phospholipase C epsilon 1
1	A_22_P00001941	0.0167709	0.805095	lnc-BARHL2-3:1	lnc-BARHL2-3	lnc-BARHL2-3:1
1	A_19_P00808044	0.0168114	0.804907	NR_040109	PCAT19	prostate cancer associated transcript 19
1	A_23_P374281	0.0170279	0.803906	NM_152623	CDC20B	cell division cycle 20B
1	A_21_P0002253	0.0171407	0.803387	NR_110569	ST3GAL5-AS1	ST3GAL5 antisense RNA 1 (head to head)
1	A_23_P105545	0.017308	0.802622	NM_016830	VAMP1	vesicle associated membrane protein 1
1	A_22_P00009404	0.0177577	0.800587	ENST00000534068	NA	NA
1	A_21_P0000716	0.0178635	0.800112	NR_038135	MGAT4EP	MGAT4 family member E, pseudogene
1	A_33_P3226542	0.0181432	0.798866	NR_003271	SNORD3B-1	small nucleolar RNA, C/D box 3B-1
1	A_32_P325823	0.0185291	0.797165	NR_152435	CCDC162P	coiled-coil domain containing 162, pseudogene
1	A_33_P3225755	0.0185779	0.796952	XM_011527520	LRRC4B	leucine rich repeat containing 4B
1	A_21_P0012019	0.0198599	0.791459	NR_135529	LOC105373553	uncharacterized LOC105373553
1	A_22_P00013987	0.0203138	0.789566	ENST00000584078	NA	NA
1	A_21_P0007711	0.0206462	0.788195	lnc-STAT6-1:4	lnc-STAT6-1	lnc-STAT6-1:4
1	A_21_P0011975	0.0210118	0.786703	NR_110250	LINC01876	long intergenic non-protein coding RNA 1876
1	A_33_P3365710	0.0210825	0.786416	ENST00000568298	ATP6V0D1	ATPase H+ transporting V0 subunit d1
1	A_24_P561341	0.0211274	0.786234	NM_001002919	ALKAL2	ALK and LTK ligand 2
1	A_21_P0001632	0.0211909	0.785977	XR_001737825	LOC105373056	uncharacterized LOC105373056
1	A_21_P0013756	0.021449	0.784938	ENST00000421897	NA	NA
1	A_21_P0012416	0.0216297	0.784215	NR_104146	LINC01206	long intergenic non-protein coding RNA 1206
1	A_24_P219785	0.0220089	0.78271	NM_005184	CALM3	calmodulin 3
1	A_21_P0006158	0.0225168	0.780718	XR_001746734	LOC105376093	uncharacterized LOC105376093
1	A_23_P253586	0.0226957	0.780023	NM_005128	DOP1B	DOP1 leucine zipper like protein B
1	A_23_P393080	0.0228895	0.779273	NM_005185	CALML3	calmodulin like 3
1	A_22_P00010761	0.0228996	0.779234	lnc-NKD2-2:1	lnc-NKD2-2	lnc-NKD2-2:1
1	A_22_P00010659	0.0230705	0.778577	lnc-NEK6-1:1	lnc-NEK6-1	lnc-NEK6-1:1
1	A_21_P0014447	0.0233974	0.777327	NA	NA	NA
1	A_23_P137532	0.0234459	0.777143	NM_000302	PLOD1	procollagen-lysine,2-oxoglutarate 5-dioxygenase 1
1	A_22_P00014304	0.0241789	0.774382	NR_109930	CTD-2201I18.1	uncharacterized LOC101929215
1	A_22_P00007081	0.0242886	0.773973	XR_001749212	LOC107983975	uncharacterized LOC107983975
1	A_33_P3249746	0.0243576	0.773716	NM_001190484	CYP3A5	cytochrome P450 family 3 subfamily A member 5
1	A_33_P3413667	0.0243711	0.773666	NM_001136001	ABL2	ABL proto-oncogene 2, non-receptor tyrosine kinase
1	A_22_P00022299	0.0244379	0.773418	ENST00000416861	LOC105373886	uncharacterized LOC105373886
1	A_21_P0000557	0.0245824	0.772883	NR_028303	LINC00882	long intergenic non-protein coding RNA 882
1	A_21_P0000474	0.0246762	0.772537	NR_003706	SNORA38B	small nucleolar RNA, H/ACA box 38B
1	A_23_P45488	0.0251556	0.770779	NM_021806	FAM3A	family with sequence similarity 3 member A
1	A_33_P3342938	0.0253647	0.770019	ENST00000409622	MEIS1	Meis homeobox 1
1	A_23_P301855	0.0255671	0.769287	NM_002338	LSAMP	limbic system associated membrane protein
1	A_21_P0003681	0.0256852	0.768861	XR_002959813	LOC105377548	uncharacterized LOC105377548
1	A_33_P3381623	0.02627	0.76677	NM_153021	PLB1	phospholipase B1
1	A_22_P00010318	0.0273247	0.763069	NR_003948	HCG22	HLA complex group 22 (gene/pseudogene)
1	A_33_P3877992	0.0273327	0.763041	NR_038881	LACTB2-AS1	LACTB2 antisense RNA 1
1	A_33_P3354945	0.0277021	0.761765	NM_172210	CSF1	colony stimulating factor 1
1	A_21_P0000667	0.0277549	0.761584	NR_036611	LOC100500773	serine and arginine rich splicing factor 3 pseudogene
1	A_22_P00003078	0.0278821	0.761147	lnc-C8orf48-3:1	lnc-C8orf48-3	lnc-C8orf48-3:1
1	A_33_P3220422	0.0279897	0.760779	NM_182595	POM121L12	POM121 transmembrane nucleoporin like 12
1	A_22_P00011498	0.0280541	0.760559	ENST00000553165	NA	NA
1	A_33_P3233749	0.0280635	0.760527	AY194294	NA	NA
1	A_22_P00024400	0.0291139	0.756981	lnc-CYB561-4:1	lnc-CYB561-4	lnc-CYB561-4:1
1	A_21_P0000264	0.0293532	0.756184	NR_002579	SNORD74	small nucleolar RNA, C/D box 74
1	A_21_P0005027	0.0300163	0.753996	lnc-MRPS18A-1:1	lnc-MRPS18A-1	lnc-MRPS18A-1:1
1	A_21_P0005501	0.0306254	0.752011	lnc-SBDS-1:2	lnc-SBDS-1	lnc-SBDS-1:2
1	A_33_P3589217	0.0309501	0.750963	NM_001636	SLC25A6	solute carrier family 25 member 6
1	A_21_P0002252	0.0310836	0.750533	lnc-ATOH8-2:10	lnc-ATOH8-2	lnc-ATOH8-2:10
1	A_24_P291826	0.0313126	0.7498	NM_001009991	SYTL3	synaptotagmin like 3
1	A_24_P143127	0.0315618	0.749005	NM_000828	GRIA3	glutamate ionotropic receptor AMPA type subunit 3
1	A_22_P00006054	0.032274	0.746755	NR_046220	KLHL7-DT	KLHL7 divergent transcript
1	A_33_P3243023	0.0331217	0.744115	NM_000678	ADRA1D	adrenoceptor alpha 1D
1	A_33_P3389593	0.0337666	0.742134	lnc-AC040934.1-3:2	NA	NA
1	A_23_P58788	0.033786	0.742074	NM_001804	CDX1	caudal type homeobox 1
1	A_33_P3268334	0.033886	0.741769	NM_002629	PGAM1	phosphoglycerate mutase 1
1	A_23_P57658	0.0340625	0.741232	ENST00000264735	HRASLS	HRAS like suppressor
1	A_33_P3272808	0.0360167	0.735393	NM_017952	PTCD3	pentatricopeptide repeat domain 3
1	A_23_P365189	0.0360425	0.735317	NM_015099	CAMTA2	calmodulin binding transcription activator 2
1	A_33_P3312466	0.0365772	0.733753	NM_152547	BTNL9	butyrophilin like 9
1	A_22_P00015350	0.0370323	0.732433	lnc-SPRYD3-1:6	lnc-SPRYD3-1	lnc-SPRYD3-1:6
1	A_21_P0006013	0.0373386	0.73155	ENST00000617090	NA	NA
1	A_33_P3366266	0.0375602	0.730914	lnc-TRIM29-1:2	lnc-TRIM29-1	lnc-TRIM29-1:2
1	A_33_P3420530	0.0377457	0.730383	NM_001134366	GAD2	glutamate decarboxylase 2
1	A_23_P58993	0.0379562	0.729783	NM_005943	MOCS1	molybdenum cofactor synthesis 1
1	A_21_P0012196	0.0387155	0.727633	ENST00000433310	NA	NA
1	A_21_P0014926	0.0388949	0.727129	XR_133259	NA	NA
1	A_22_P00001719	0.0390759	0.726622	ENST00000450811	NA	NA
1	A_21_P0010030	0.0393207	0.725938	lnc-FAM182B-5:1	lnc-FAM182B-5	lnc-FAM182B-5:1
1	A_21_P0002267	0.0398307	0.724522	lnc-C2orf40-4:1	lnc-C2orf40-4	lnc-C2orf40-4:1
1	A_23_P346265	0.0401747	0.723573	NM_024312	GNPTAB	N-acetylglucosamine-1-phosphate transferase subunits alpha and beta
1	A_33_P3662553	0.0402796	0.723284	NM_006826	YWHAQ	tyrosine 3-monooxygenase/tryptophan 5-monooxygenase activation protein theta
1	A_24_P369656	0.0403133	0.723191	NM_052978	TRIM9	tripartite motif containing 9
1	A_23_P92120	0.0405738	0.722477	NM_001348756	SNTN	sentan, cilia apical structure protein
1	A_23_P361381	0.0407307	0.722049	NM_007068	DMC1	DNA meiotic recombinase 1
1	A_33_P3217584	0.0414358	0.720134	NM_000744	CHRNA4	cholinergic receptor nicotinic alpha 4 subunit
1	A_21_P0004938	0.0419071	0.718865	XR_002956391	LOC105377991	uncharacterized LOC105377991
1	A_33_P3344831	0.0419841	0.718658	NM_001363876	TMEM45A	transmembrane protein 45A
1	A_22_P00012845	0.0421311	0.718265	NR_109940	MEF2C-AS1	MEF2C antisense RNA 1
1	A_22_P00012811	0.0421816	0.71813	NM_001306193	FRMD7	FERM domain containing 7
1	A_23_P257129	0.0422878	0.717846	NM_002571	PAEP	progestagen associated endometrial protein
1	A_24_P107317	0.0426308	0.716933	NM_004205	USP2	ubiquitin specific peptidase 2
1	A_24_P164731	0.0431191	0.715641	NM_006858	TMED1	transmembrane p24 trafficking protein 1
1	A_21_P0001593	0.0433205	0.71511	XR_426859	LOC102724358	uncharacterized LOC102724358
1	A_22_P00014205	0.0435444	0.714522	NR_027982	RASAL2-AS1	RASAL2 antisense RNA 1
1	A_22_P00025334	0.0438677	0.713676	NR_024452	LINC01119	long intergenic non-protein coding RNA 1119
1	A_33_P3315944	0.0439438	0.713477	NM_001004311	FIGLA	folliculogenesis specific bHLH transcription factor
1	A_22_P00005036	0.043992	0.713352	NR_135134	LINC01243	long intergenic non-protein coding RNA 1243
1	A_33_P3321034	0.0440861	0.713107	NM_020911	PLXNA4	plexin A4
1	A_21_P0013746	0.0442774	0.712609	TCONS_l2_00030116	XLOC_l2_015438	NA
1	A_32_P227845	0.0446213	0.711718	NR_003266	LOC220729	succinate dehydrogenase complex flavoprotein subunit A pseudogene
1	A_33_P3267822	0.0447746	0.711323	NM_001122731	MICAL3	microtubule associated monooxygenase, calponin and LIM domain containing 3
1	A_21_P0012692	0.0450124	0.71071	NM_001363509	IQCM	IQ motif containing M
1	A_22_P00001084	0.0452229	0.71017	lnc-ALDH7A1-1:3	lnc-ALDH7A1-1	lnc-ALDH7A1-1:3
1	A_33_P3628675	0.0454399	0.709615	NM_001083537	FAM86B1	family with sequence similarity 86 member B1
1	A_22_P00007202	0.0454828	0.709505	lnc-GPBP1L1-1:1	NA	NA
1	A_21_P0001350	0.0457314	0.708871	NR_125991	LOC102723661	uncharacterized LOC102723661
1	A_21_P0011055	0.0457882	0.708726	NM_173591	OTOGL	otogelin like
1	A_23_P89762	0.046163	0.707775	NM_194449	PHLPP1	PH domain and leucine rich repeat protein phosphatase 1
1	A_23_P29985	0.0462883	0.707458	AK022953	TRMT44	tRNA methyltransferase 44 homolog
1	A_21_P0005523	0.0464402	0.707074	XR_927903	LOC105375470	uncharacterized LOC105375470
1	A_21_P0004370	0.046855	0.706031	lnc-CDH9-7:1	lnc-CDH9-7	lnc-CDH9-7:1
1	A_21_P0011275	0.0468997	0.705918	ENST00000619210	NA	NA
1	A_22_P00017793	0.0480627	0.703023	ENST00000503469	NA	NA
1	A_21_P0011675	0.0486927	0.701472	ENST00000431702	NA	NA
1	A_33_P3378972	0.0488267	0.701143	NM_080872	UNC5D	unc-5 netrin receptor D
1	A_22_P00010828	0.0491667	0.700313	XR_001742656	LOC105374749	uncharacterized LOC105374749
2	A_22_P00001302	0.00038618	0.956876	NM_001313726	ANO3	anoctamin 3
2	A_33_P3323887	0.000618923	0.947922	NR_135687	LINC02206	long intergenic non-protein coding RNA 2206
2	A_22_P00025169	0.00114144	0.933476	NR_046798	TGFA-IT1	TGFA intronic transcript 1
2	A_21_P0013367	0.00132977	0.929285	NR_136261	LOC102725191	uncharacterized LOC102725191
2	A_22_P00014024	0.00254861	0.908268	lnc-RXRG-1:5	lnc-RXRG-1	lnc-RXRG-1:5
2	A_21_P0005768	0.00276796	0.905188	NR_126028	NCRNA00250	non-protein coding RNA 250
2	A_33_P3355926	0.00294581	0.902797	NR_034083	VAC14-AS1	VAC14 antisense RNA 1
2	A_33_P3400918	0.00302159	0.901804	NM_001164550	DISC1	DISC1 scaffold protein
2	A_22_P00016768	0.00320827	0.899421	NR_130785	LOC101927078	uncharacterized LOC101927078
2	A_21_P0007765	0.00349495	0.895918	lnc-TBX3-2:1	lnc-TBX3-2	lnc-TBX3-2:1
2	A_22_P00014506	0.00408638	0.889201	ENST00000420865	NA	NA
2	A_21_P0004167	0.00416978	0.888302	lnc-REEP5-1:1	lnc-REEP5-1	lnc-REEP5-1:1
2	A_21_P0004387	0.00444273	0.885433	NR_104659	LOC102467080	uncharacterized LOC102467080
2	A_22_P00008398	0.00465657	0.883258	lnc-JOSD1-1:4	lnc-JOSD1-1	lnc-JOSD1-1:4
2	A_21_P0010552	0.00467969	0.883027	NM_001012421	ANKRD20A2	ankyrin repeat domain 20 family member A2
2	A_22_P00005079	0.00516604	0.878308	lnc-DEXI-2:1	lnc-DEXI-2	lnc-DEXI-2:1
2	A_22_P00002926	0.00541878	0.87596	ENST00000514769	NA	NA
2	A_33_P3748410	0.00551653	0.87507	NR_102371	LOC654841	uncharacterized LOC654841
2	A_22_P00021213	0.0055543	0.874729	lnc-AC079135.1.1-1:1	lnc-AC079135.1.1-1	lnc-AC079135.1.1-1:1
2	A_22_P00004353	0.00609207	0.870011	ENST00000519306	NA	NA
2	A_33_P3433258	0.00649362	0.866649	NR_033976	LINC02232	long intergenic non-protein coding RNA 2232
2	A_33_P3306684	0.00657698	0.865967	ENST00000641042	OR10K2	olfactory receptor family 10 subfamily K member 2
2	A_33_P3390656	0.00725967	0.860567	NM_001009185	ACSL6	acyl-CoA synthetase long chain family member 6
2	A_23_P21316	0.00757736	0.858157	NM_021222	PRUNE1	prune exopolyphosphatase 1
2	A_23_P375354	0.0078429	0.856189	NM_005422	TECTA	tectorin alpha
2	A_22_P00003937	0.00858002	0.850928	ENST00000569945	GCOM1	GRINL1A complex locus 1
2	A_22_P00012472	0.00909852	0.847388	lnc-PRR25-2:1	lnc-PRR25-2	lnc-PRR25-2:1
2	A_21_P0001740	0.00917574	0.846871	lnc-WARS2-1:1	lnc-WARS2-1	lnc-WARS2-1:1
2	A_33_P3270417	0.00967835	0.84357	NA	NA	NA
2	A_22_P00015548	0.0101622	0.840488	NR_131227	LOC105616981	uncharacterized LOC105616981
2	A_33_P3233560	0.0110401	0.835112	ENST00000368774	UROS	uroporphyrinogen III synthase
2	A_22_P00009749	0.0112007	0.834157	lnc-MDM4-4:1	lnc-MDM4-4	lnc-MDM4-4:1
2	A_21_P0006925	0.0112316	0.833974	XR_001747605	LOC105378515	uncharacterized LOC105378515
2	A_23_P141092	0.0120324	0.829336	NM_003223	TFAP4	transcription factor AP-4
2	A_22_P00012992	0.0121134	0.828878	ENST00000508206	RFESD	Rieske Fe-S domain containing
2	A_33_P3355185	0.0124271	0.827119	NM_000657	BCL2	BCL2, apoptosis regulator
2	A_23_P9711	0.0128934	0.824552	NM_006040	HS3ST4	heparan sulfate-glucosamine 3-sulfotransferase 4
2	A_22_P00022735	0.0131106	0.823376	lnc-C20orf62-2:1	lnc-C20orf62-2	lnc-C20orf62-2:1
2	A_24_P390060	0.0133561	0.82206	NM_138451	IQCD	IQ motif containing D
2	A_24_P942921	0.0134241	0.821699	NM_152376	UBXN10	UBX domain protein 10
2	A_21_P0009356	0.0138166	0.819632	NR_110876	ROCR	regulator of chondrogenesis RNA
2	A_32_P48949	0.0139976	0.81869	NM_001098808	C9orf129	chromosome 9 open reading frame 129
2	A_32_P46214	0.0142338	0.817472	NM_173653	SLC9A9	solute carrier family 9 member A9
2	A_22_P00023201	0.0146664	0.815273	ENST00000507401	SCN1A	sodium voltage-gated channel alpha subunit 1
2	A_24_P122337	0.0153427	0.811912	NM_080737	SYTL4	synaptotagmin like 4
2	A_21_P0013493	0.0155963	0.810675	NR_125818	LOC101929488	uncharacterized LOC101929488
2	A_33_P3737979	0.0157639	0.809863	DW407923	SCARNA23	small Cajal body-specific RNA 23
2	A_33_P6472133	0.015922	0.809103	NR_026915	AADACP1	arylacetamide deacetylase pseudogene 1
2	A_33_P3301915	0.0159701	0.808873	NM_201286	USP51	ubiquitin specific peptidase 51
2	A_24_P321581	0.0161785	0.807879	NM_018018	SLC38A4	solute carrier family 38 member 4
2	A_22_P00014076	0.0163474	0.807079	lnc-SAP18-1:1	lnc-SAP18-1	lnc-SAP18-1:1
2	A_21_P0013881	0.0185169	0.797219	ENST00000472227	NA	NA
2	A_33_P3238997	0.0190048	0.795098	NM_001135187	AGFG1	ArfGAP with FG repeats 1
2	A_21_P0001574	0.0193742	0.793515	lnc-WARS2-2:1	lnc-WARS2-2	lnc-WARS2-2:1
2	A_21_P0006104	0.0200052	0.79085	NR_110950	LOC101928748	uncharacterized LOC101928748
2	A_32_P38283	0.0200817	0.790531	NM_174910	TCTE3	t-complex-associated-testis-expressed 3
2	A_21_P0007692	0.0201744	0.790145	lnc-SLCO1A2-2:1	NA	NA
2	A_33_P3245699	0.0207578	0.787738	XR_108730	LOC100127955	uncharacterized LOC100127955
2	A_21_P0014194	0.0214513	0.784929	THC2586088	NA	NA
2	A_33_P3271652	0.0217063	0.78391	NM_032425	HHIPL1	HHIP like 1
2	A_21_P0011760	0.021984	0.782808	TCONS_l2_00013208	XLOC_l2_007112	NA
2	A_22_P00007277	0.0220378	0.782596	NR_047487	LINC00557	long intergenic non-protein coding RNA 557
2	A_21_P0007704	0.0227956	0.779636	XR_001749096	LOC105369743	uncharacterized LOC105369743
2	A_22_P00007315	0.0231498	0.778273	ENST00000556684	LINC01146	long intergenic non-protein coding RNA 1146
2	A_22_P00003345	0.0234473	0.777137	XR_002959629	LOC101929485	uncharacterized LOC101929485
2	A_23_P80242	0.0237751	0.775897	NM_021115	SEZ6L	seizure related 6 homolog like
2	A_33_P3327847	0.0238824	0.775492	NM_003901	SGPL1	sphingosine-1-phosphate lyase 1
2	A_21_P0001507	0.0239502	0.775238	XR_001738065	LOC105378741	uncharacterized LOC105378741
2	A_22_P00015813	0.0244091	0.773525	NR_108048	RNF139-AS1	RNF139 antisense RNA 1 (head to head)
2	A_33_P3268989	0.025733	0.768689	THC2581013	NA	NA
2	A_21_P0011353	0.0260832	0.767435	TCONS_l2_00008931	XLOC_l2_004844	NA
2	A_21_P0010583	0.0261958	0.767034	TCONS_l2_00000915	XLOC_l2_000691	NA
2	A_33_P3309526	0.0266496	0.765428	NM_002838	PTPRC	protein tyrosine phosphatase, receptor type C
2	A_32_P190951	0.026999	0.764203	ENST00000390622	NA	NA
2	A_24_P548060	0.0271479	0.763683	NR_144451	LINC00402	long intergenic non-protein coding RNA 402
2	A_21_P0006776	0.0272566	0.763305	NR_120669	LOC101929646	uncharacterized LOC101929646
2	A_19_P00316625	0.0278729	0.761179	NR_038346	MAGI2-AS3	MAGI2 antisense RNA 3
2	A_23_P156826	0.0281353	0.760282	NM_032744	ADTRP	androgen dependent TFPI regulating protein
2	A_21_P0005032	0.0282269	0.75997	lnc-B3GAT2-3:10	lnc-B3GAT2-3	lnc-B3GAT2-3:10
2	A_24_P413669	0.0286332	0.758594	NM_001018053	PFKFB2	6-phosphofructo-2-kinase/fructose-2,6-biphosphatase 2
2	A_24_P943781	0.0287899	0.758066	NM_024913	CPED1	cadherin like and PC-esterase domain containing 1
2	A_21_P0012941	0.0288719	0.757791	TCONS_l2_00023390	XLOC_l2_011579	NA
2	A_22_P00010589	0.0292856	0.756409	ENST00000555642	NA	NA
2	A_23_P142239	0.0294046	0.756013	NM_001145463	YIF1B	Yip1 interacting factor homolog B, membrane trafficking protein
2	A_22_P00003274	0.029617	0.75531	NR_040041	DACT3-AS1	DACT3 antisense RNA 1
2	A_22_P00009713	0.029854	0.754529	lnc-MCCC2-2:2	lnc-MCCC2-2	lnc-MCCC2-2:2
2	A_21_P0010105	0.029863	0.754499	lnc-GPCPD1-1:2	lnc-GPCPD1-1	lnc-GPCPD1-1:2
2	A_23_P350591	0.0301783	0.753465	NM_153346	BEND2	BEN domain containing 2
2	A_21_P0011111	0.0304416	0.752607	ENST00000503695	NA	NA
2	A_22_P00016531	0.0312535	0.749989	NR_135018	LINC02392	long intergenic non-protein coding RNA 2392
2	A_22_P00023982	0.0312897	0.749873	NR_126346	KBTBD11-OT1	KBTBD11 overlapping transcript 1
2	A_33_P3361925	0.0313855	0.749567	NM_001184898	PHF8	PHD finger protein 8
2	A_21_P0013095	0.0315594	0.749013	NR_125852	LOC101928231	uncharacterized LOC101928231
2	A_22_P00007094	0.0321548	0.74713	ENST00000510753	NA	NA
2	A_21_P0004011	0.032297	0.746683	ENST00000515556	NA	NA
2	A_33_P3342300	0.032799	0.745115	NM_001256272	VSX1	visual system homeobox 1
2	A_21_P0011369	0.0328722	0.744888	TCONS_l2_00009007	XLOC_l2_004870	NA
2	A_24_P30194	0.0330164	0.74444	NM_012420	IFIT5	interferon induced protein with tetratricopeptide repeats 5
2	A_21_P0000077	0.0330722	0.744268	NM_001170538	DZIP1L	DAZ interacting zinc finger protein 1 like
2	A_33_P3418218	0.033147	0.744037	NM_001356500	SEC16B	SEC16 homolog B, endoplasmic reticulum export factor
2	A_33_P3369398	0.0332082	0.743848	NA	NA	NA
2	A_21_P0009840	0.0333269	0.743482	lnc-ASXL1-1:1	NA	NA
2	A_33_P3382309	0.0340778	0.741185	NM_199454	PRDM16	PR/SET domain 16
2	A_21_P0012122	0.0341591	0.740939	NR_109936	LINC01370	long intergenic non-protein coding RNA 1370
2	A_33_P3308764	0.0344889	0.739941	NR_033824	RXRG	retinoid X receptor gamma
2	A_23_P38830	0.0350653	0.738211	NM_024762	ZNF552	zinc finger protein 552
2	A_21_P0002810	0.0353423	0.737386	NR_132416	LINC02053	long intergenic non-protein coding RNA 2053
2	A_33_P3380793	0.0353474	0.737371	NM_001289922	C22orf34	chromosome 22 open reading frame 34
2	A_21_P0005918	0.0353951	0.737229	lnc-PLEC-1:1	lnc-PLEC-1	lnc-PLEC-1:1
2	A_21_P0010865	0.0354819	0.736972	ENST00000457848	LOC105376490	uncharacterized LOC105376490
2	A_24_P450596	0.0364245	0.734198	NM_001193552	ZNF850	zinc finger protein 850
2	A_21_P0006172	0.0366978	0.733403	lnc-C9orf170-1:7	lnc-C9orf170-1	lnc-C9orf170-1:7
2	A_33_P3260509	0.0372207	0.73189	ENST00000443330	NA	NA
2	A_22_P00010038	0.037329	0.731578	ENST00000561934	NA	NA
2	A_23_P20068	0.038084	0.729419	NM_000840	GRM3	glutamate metabotropic receptor 3
2	A_22_P00018331	0.038548	0.728105	lnc-ZNHIT2-1:1	lnc-ZNHIT2-1	lnc-ZNHIT2-1:1
2	A_21_P0009510	0.0387281	0.727598	lnc-KCNG2-1:1	NA	NA
2	A_21_P0012114	0.0388572	0.727235	ENST00000431580	NA	NA
2	A_22_P00005686	0.0390454	0.726707	lnc-ELAC2-2:1	lnc-ELAC2-2	lnc-ELAC2-2:1
2	A_33_P3224290	0.0393803	0.725772	NM_001004059	OR4S2	olfactory receptor family 4 subfamily S member 2
2	A_24_P98161	0.0397034	0.724874	NM_194455	KRIT1	KRIT1, ankyrin repeat containing
2	A_22_P00013901	0.0399301	0.724247	XR_946096	LOC105378375	uncharacterized LOC105378375
2	A_21_P0013075	0.0404613	0.722786	TCONS_l2_00024683	XLOC_l2_012932	NA
2	A_22_P00015605	0.0408029	0.721852	NR_110062	LOC101927620	uncharacterized LOC101927620
2	A_22_P00020228	0.0408611	0.721693	XR_001748113	LOC105376533	uncharacterized LOC105376533
2	A_22_P00005405	0.0410201	0.721261	ENST00000583089	NA	NA
2	A_33_P3295655	0.0417183	0.719372	NM_001163	APBA1	amyloid beta precursor protein binding family A member 1
2	A_23_P150768	0.0430055	0.71594	NM_007256	SLCO2B1	solute carrier organic anion transporter family member 2B1
2	A_21_P0006182	0.0430436	0.71584	lnc-C9orf89-1:2	lnc-C9orf89-1	lnc-C9orf89-1:2
2	A_23_P146417	0.0430605	0.715795	NM_032012	TMEM245	transmembrane protein 245
2	A_22_P00009095	0.0430722	0.715764	lnc-LHX2-2:1	lnc-LHX2-2	lnc-LHX2-2:1
2	A_33_P3352073	0.0443107	0.712523	NR_027038	MBNL1-AS1	MBNL1 antisense RNA 1
2	A_22_P00001431	0.0444567	0.712144	lnc-APOB-2:1	lnc-APOB-2	lnc-APOB-2:1
2	A_22_P00009680	0.0446521	0.711639	NR_120641	LNCAROD	lncRNA activating regulator of DKK1
2	A_21_P0013734	0.0446898	0.711541	XR_242645	LOC101927993	uncharacterized LOC101927993
2	A_22_P00019111	0.0449172	0.710955	ENST00000457890	NA	NA
2	A_33_P3318220	0.0455017	0.709457	NM_178466	BPIFA3	BPI fold containing family A member 3
2	A_22_P00023283	0.045555	0.709321	NR_110819	LINC01209	long intergenic non-protein coding RNA 1209
2	A_22_P00012408	0.0460419	0.708082	ENST00000552028	NA	NA
2	A_33_P3367541	0.046094	0.70795	XR_927268	LOC105375282	uncharacterized LOC105375282
2	A_33_P3265539	0.046988	0.705697	NA	NA	NA
2	A_23_P2181	0.0486798	0.701503	NM_016229	CYB5R2	cytochrome b5 reductase 2
2	A_23_P371835	0.0487688	0.701285	NM_080473	GATA5	GATA binding protein 5
2	A_22_P00010136	0.0491373	0.700384	ENST00000448063	NA	NA
3	A_21_P0014508	0.000637126	0.947315	AW513664	NA	NA
3	A_21_P0000348	0.000759645	0.943475	NR_002996	SNORA80A	small nucleolar RNA, H/ACA box 80A
3	A_21_P0013546	0.00134284	0.929008	TCONS_l2_00028602	XLOC_l2_014694	NA
3	A_21_P0006282	0.00161548	0.92356	NR_109771	LOC101927450	uncharacterized LOC101927450
3	A_22_P00023578	0.00269744	0.906162	lnc-FGG-1:1	lnc-FGG-1	lnc-FGG-1:1
3	A_24_P734953	0.0031267	0.900452	NM_001013642	TRNP1	TMF1-regulated nuclear protein 1
3	A_21_P0009987	0.00360303	0.894642	lnc-CDH4-2:4	lnc-CDH4-2	lnc-CDH4-2:4
3	A_22_P00013878	0.0045213	0.884627	ENST00000568110	NA	NA
3	A_22_P00003626	0.00462292	0.883596	NR_024276	LINC00635	long intergenic non-protein coding RNA 635
3	A_33_P3395400	0.00496069	0.880266	lnc-AC007405.2.1-2:1	NA	NA
3	A_33_P3338066	0.00567747	0.873625	NM_001164586	IGFN1	immunoglobulin-like and fibronectin type III domain containing 1
3	A_23_P62227	0.00605496	0.870329	NM_025159	CXorf21	chromosome X open reading frame 21
3	A_21_P0013934	0.00628909	0.868346	AA778499	NA	NA
3	A_23_P148793	0.00632258	0.868066	NR_002925	FMO9P	flavin containing monooxygenase 9, pseudogene
3	A_21_P0006424	0.00658824	0.865876	lnc-FAAH2-2:1	lnc-FAAH2-2	lnc-FAAH2-2:1
3	A_33_P3211078	0.0071501	0.861412	NM_001300918	HMGA2	high mobility group AT-hook 2
3	A_21_P0010577	0.00725262	0.860621	TCONS_l2_00000849	XLOC_l2_000641	NA
3	A_21_P0013659	0.00754912	0.858369	TCONS_l2_00029368	XLOC_l2_015216	NA
3	A_33_P3270332	0.00784533	0.856172	NR_040021	LOC100287792	uncharacterized LOC100287792
3	A_32_P402562	0.00907581	0.847541	NM_001038704	C17orf47	chromosome 17 open reading frame 47
3	A_33_P3381117	0.00961985	0.843949	AK129545	NA	NA
3	A_33_P3525062	0.00980594	0.842748	NR_037889	LOC285626	uncharacterized LOC285626
3	A_21_P0004477	0.00999062	0.84157	lnc-MGAT1-2:1	lnc-MGAT1-2	lnc-MGAT1-2:1
3	A_24_P307653	0.0103944	0.839039	NM_182767	SLC6A15	solute carrier family 6 member 15
3	A_33_P3214179	0.0129366	0.824318	NA	NA	NA
3	A_33_P3406886	0.0132463	0.822647	NR_136541	MIR99AHG	mir-99a-let-7c cluster host gene
3	A_23_P78543	0.0133491	0.822098	NM_005498	AP1M2	adaptor related protein complex 1 subunit mu 2
3	A_21_P0012583	0.0140133	0.818609	XR_925202	LOC101928721	uncharacterized LOC101928721
3	A_21_P0005396	0.0142416	0.817432	lnc-GNAI1-1:1	lnc-GNAI1-1	lnc-GNAI1-1:1
3	A_33_P3219303	0.0153137	0.812055	NM_001807	CEL	carboxyl ester lipase
3	A_22_P00000538	0.0156835	0.810252	NR_120329	LOC101928174	uncharacterized LOC101928174
3	A_22_P00013357	0.0159937	0.80876	lnc-RP11-166B2.1.1-1:1	lnc-RP11-166B2.1.1-1	lnc-RP11-166B2.1.1-1:1
3	A_23_P167683	0.0163138	0.807238	NM_000514	GDNF	glial cell derived neurotrophic factor
3	A_33_P3314481	0.0163271	0.807175	ENST00000390447	NA	NA
3	A_22_P00012028	0.0165803	0.805984	lnc-PLEKHA3-4:1	lnc-PLEKHA3-4	lnc-PLEKHA3-4:1
3	A_23_P40096	0.0166768	0.805533	NM_000312	PROC	protein C, inactivator of coagulation factors Va and VIIIa
3	A_33_P3224595	0.0168144	0.804893	NM_001330210	OFD1	OFD1, centriole and centriolar satellite protein
3	A_33_P3342722	0.0168793	0.804592	NM_001354022	NETO1	neuropilin and tolloid like 1
3	A_22_P00017281	0.0169782	0.804135	XR_001741729	LOC105377284	uncharacterized LOC105377284
3	A_32_P919718	0.0176057	0.801271	ENST00000332900	TMEM105	TMEM105 long non-coding RNA
3	A_33_P3311373	0.0176069	0.801266	NR_036557	LOC100506747	alpha-1,3-mannosyl-glycoprotein 4-beta-N-acetylglucosaminyltransferase-like protein LOC641515 homolog
3	A_19_P00318537	0.0176264	0.801178	lnc-BTBD10-3:9	lnc-BTBD10-3	lnc-BTBD10-3:9
3	A_33_P3257817	0.0178886	0.8	NR_125821	LOC102723701	uncharacterized LOC102723701
3	A_21_P0005333	0.0182736	0.798289	lnc-PAX4-1:1	lnc-PAX4-1	lnc-PAX4-1:1
3	A_22_P00013262	0.0184577	0.797478	NR_120507	EVX1-AS	EVX1 antisense RNA
3	A_22_P00009549	0.0185282	0.79717	lnc-MAP3K12-1:1	lnc-MAP3K12-1	lnc-MAP3K12-1:1
3	A_21_P0008402	0.0186766	0.796521	lnc-C14orf79-2:2	lnc-C14orf79-2	lnc-C14orf79-2:2
3	A_19_P00319633	0.0186927	0.796451	NR_037178	LOC100294145	uncharacterized LOC100294145
3	A_32_P793319	0.0194715	0.7931	ENST00000624260	NA	NA
3	A_22_P00002791	0.0195981	0.792563	lnc-C2CD4B-1:1	lnc-C2CD4B-1	lnc-C2CD4B-1:1
3	A_33_P3254975	0.0197686	0.791844	ENST00000621184	NA	NA
3	A_22_P00002166	0.0198691	0.791421	NM_001167676	FAM229A	family with sequence similarity 229 member A
3	A_33_P3288649	0.0199398	0.791124	NM_018951	HOXA10	homeobox A10
3	A_24_P942346	0.0201588	0.790209	NM_001077706	ECT2L	epithelial cell transforming 2 like
3	A_21_P0011334	0.0203847	0.789272	NR_120367	LINC01583	long intergenic non-protein coding RNA 1583
3	A_33_P3385431	0.020435	0.789064	NA	NA	NA
3	A_23_P17855	0.020605	0.788364	NM_001039141	TRIOBP	TRIO and F-actin binding protein
3	A_22_P00022750	0.0210487	0.786553	NR_135817	LOC101929901	uncharacterized LOC101929901
3	A_22_P00018950	0.0211174	0.786275	NM_001077416	TMEM231	transmembrane protein 231
3	A_22_P00013798	0.0221876	0.782006	NR_136240	LOC101928433	uncharacterized LOC101928433
3	A_21_P0005400	0.022428	0.781065	lnc-COL1A2-1:1	lnc-COL1A2-1	lnc-COL1A2-1:1
3	A_21_P0009665	0.0227035	0.779993	ENST00000422045	NA	NA
3	A_21_P0014296	0.0227324	0.779881	XR_002957727	LOC105370854	uncharacterized LOC105370854
3	A_22_P00004521	0.0230755	0.778558	lnc-CR392000.1-2:1	NA	NA
3	A_33_P3210379	0.0232505	0.777887	NM_052863	SCGB3A1	secretoglobin family 3A member 1
3	A_22_P00003103	0.0235714	0.776667	NR_033838	LOC158435	uncharacterized LOC158435
3	A_23_P65532	0.0247961	0.772095	NM_021255	PELI2	pellino E3 ubiquitin protein ligase family member 2
3	A_21_P0003075	0.0253436	0.770095	NR_151709	LINC02020	long intergenic non-protein coding RNA 2020
3	A_33_P3362301	0.0257221	0.768728	ENST00000438353	NA	NA
3	A_33_P3388148	0.025749	0.768632	NM_001166694	CHRNA3	cholinergic receptor nicotinic alpha 3 subunit
3	A_22_P00012753	0.0261182	0.76731	ENST00000606491	NA	NA
3	A_21_P0013961	0.0267357	0.765125	ENST00000615248	NA	NA
3	A_23_P108157	0.0279205	0.761016	NM_001267560	TJP3	tight junction protein 3
3	A_24_P359191	0.0281289	0.760304	NM_003043	SLC6A6	solute carrier family 6 member 6
3	A_19_P00320872	0.0284463	0.759226	lnc-KIAA0020-1:3	lnc-KIAA0020-1	lnc-KIAA0020-1:3
3	A_22_P00022745	0.0285255	0.758958	lnc-LRGUK-1:1	lnc-LRGUK-1	lnc-LRGUK-1:1
3	A_33_P3217867	0.0291064	0.757006	NA	NA	NA
3	A_23_P117662	0.0293191	0.756297	NM_002112	HDC	histidine decarboxylase
3	A_33_P3385461	0.0294223	0.755955	NM_024332	BRCC3	BRCA1/BRCA2-containing complex subunit 3
3	A_33_P3287661	0.0302596	0.7532	lnc-C16orf42-2:1	lnc-C16orf42-2	lnc-C16orf42-2:1
3	A_33_P3351955	0.0302853	0.753116	NM_201282	EGFR	epidermal growth factor receptor
3	A_32_P206735	0.0303294	0.752973	AF116655	NA	NA
3	A_33_P3353552	0.0303815	0.752803	NM_017842	SLC48A1	solute carrier family 48 member 1
3	A_21_P0013316	0.0307149	0.751721	TCONS_l2_00026622	XLOC_l2_013868	NA
3	A_32_P216602	0.0309905	0.750833	XR_002958450	LOC107985246	translation initiation factor IF-2
3	A_33_P3332329	0.0310177	0.750745	NM_032681	TRIM51	tripartite motif-containing 51
3	A_33_P3396459	0.0310199	0.750738	NM_001278714	POLR2H	RNA polymerase II subunit H
3	A_21_P0011771	0.0316381	0.748763	ENST00000473762	LOC105372404	uncharacterized LOC105372404
3	A_24_P135628	0.0318418	0.748117	ENST00000602274	ANXA8	annexin A8
3	A_21_P0007153	0.0324407	0.746232	NR_026967	LOC143666	uncharacterized LOC143666
3	A_23_P23411	0.0327178	0.745368	NM_005973	PRCC	proline rich mitotic checkpoint control factor
3	A_22_P00008734	0.0327834	0.745164	NR_152762	SNHG17	small nucleolar RNA host gene 17
3	A_21_P0008701	0.0329326	0.7447	lnc-LRRK1-2:1	lnc-LRRK1-2	lnc-LRRK1-2:1
3	A_24_P127719	0.0330477	0.744344	NM_201589	MAFA	MAF bZIP transcription factor A
3	A_33_P3254727	0.0332309	0.743778	LF210939	NA	NA
3	A_19_P00321356	0.0336264	0.742562	ENST00000457686	LINC01237	long intergenic non-protein coding RNA 1237
3	A_22_P00023268	0.0336765	0.742409	lnc-PIKFYVE-2:1	lnc-PIKFYVE-2	lnc-PIKFYVE-2:1
3	A_33_P3228985	0.0339809	0.74148	NM_001193630	ZNF705B	zinc finger protein 705B
3	A_23_P13382	0.034164	0.740924	NM_001013254	LSP1	lymphocyte specific protein 1
3	A_33_P3381762	0.0356402	0.736503	NA	NA	NA
3	A_33_P3408665	0.0356637	0.736433	NA	NA	NA
3	A_24_P147540	0.0359787	0.735505	NM_001190467	PRR36	proline rich 36
3	A_22_P00020793	0.0365262	0.733902	lnc-LACC1-1:1	lnc-LACC1-1	lnc-LACC1-1:1
3	A_24_P411863	0.0368593	0.732934	NM_182931	KMT2E	lysine methyltransferase 2E
3	A_33_P3333224	0.0370853	0.73228	NM_032575	GLIS2	GLIS family zinc finger 2
3	A_33_P3223678	0.0381654	0.729188	NM_001363746	LHX3	LIM homeobox 3
3	A_33_P3335371	0.0386114	0.727926	NM_018717	MAML3	mastermind like transcriptional coactivator 3
3	A_33_P3278033	0.0387427	0.727557	NM_001004125	TUSC1	tumor suppressor candidate 1
3	A_33_P3445679	0.0390563	0.726677	NR_033877	LINC00548	long intergenic non-protein coding RNA 548
3	A_33_P3238785	0.0390783	0.726615	NR_024499	FMR1-AS1	FMR1 antisense RNA 1
3	A_22_P00017319	0.0390957	0.726567	ENST00000636266	NA	NA
3	A_33_P3271725	0.039444	0.725595	NM_025055	CCDC33	coiled-coil domain containing 33
3	A_22_P00004303	0.0397998	0.724607	ENST00000649137	NA	NA
3	A_33_P3386150	0.0399245	0.724263	NR_024046	NRADDP	neurotrophin receptor associated death domain, pseudogene
3	A_21_P0002604	0.039955	0.724178	ENST00000618807	NA	NA
3	A_24_P108738	0.0403605	0.723062	NM_153334	SCARF2	scavenger receptor class F member 2
3	A_23_P417282	0.0405051	0.722666	NM_000875	IGF1R	insulin like growth factor 1 receptor
3	A_23_P146325	0.0408688	0.721672	NR_002765	ASAP1-IT1	ASAP1 intronic transcript 1
3	A_33_P3372501	0.0409501	0.721451	NM_015316	PPP1R13B	protein phosphatase 1 regulatory subunit 13B
3	A_21_P0004757	0.0412078	0.720751	lnc-KLHL31-2:2	lnc-KLHL31-2	lnc-KLHL31-2:2
3	A_23_P50052	0.0414203	0.720176	NM_001350280	C18orf12	chromosome 18 open reading frame 12
3	A_22_P00013320	0.0415369	0.719861	ENST00000549163	NA	NA
3	A_33_P3422253	0.0415714	0.719768	XR_427040	LINC02576	long intergenic non-protein coding RNA 2576
3	A_21_P0012313	0.0422644	0.717909	ENST00000609229	PRODH	proline dehydrogenase 1
3	A_22_P00003672	0.0423352	0.71772	ENST00000491825	CDC42SE1	CDC42 small effector 1
3	A_22_P00019886	0.0427649	0.716577	NR_109949	HNF4A-AS1	HNF4A antisense RNA 1
3	A_22_P00019205	0.0427962	0.716494	ENST00000530960	NA	NA
3	A_21_P0006821	0.0430538	0.715813	lnc-PFKFB3-1:1	lnc-PFKFB3-1	lnc-PFKFB3-1:1
3	A_21_P0010027	0.0430606	0.715795	lnc-C20orf3-2:1	lnc-C20orf3-2	lnc-C20orf3-2:1
3	A_22_P00000965	0.043709	0.714091	NR_110871	PACRG-AS2	PACRG antisense RNA 2
3	A_33_P3393088	0.0442386	0.71271	ENST00000624615	RAB6C-AS1	RAB6C antisense RNA 1
3	A_33_P3642036	0.0446063	0.711757	AK093188	LOC100289333	uncharacterized LOC100289333
3	A_23_P256526	0.0447098	0.71149	NM_007136	ZNF80	zinc finger protein 80
3	A_33_P3322211	0.0447531	0.711378	NA	NA	NA
3	A_21_P0005860	0.0448765	0.71106	XR_929062	LOC102724858	uncharacterized LOC102724858
3	A_21_P0001692	0.04573	0.708874	NR_125941	LINC01781	long intergenic non-protein coding RNA 1781
3	A_22_P00018268	0.0458171	0.708653	ENST00000445987	MED15	mediator complex subunit 15
3	A_21_P0009587	0.0458394	0.708596	lnc-ZNF516-5:4	NA	NA
3	A_33_P3212704	0.0461411	0.70783	NA	NA	NA
3	A_22_P00001536	0.0461601	0.707782	lnc-ARHGDIB-1:1	lnc-ARHGDIB-1	lnc-ARHGDIB-1:1
3	A_33_P3295458	0.0464597	0.707025	NR_024355	LINC00634	long intergenic non-protein coding RNA 634
3	A_23_P124855	0.0473117	0.704888	NM_032226	ZCCHC7	zinc finger CCHC-type containing 7
3	A_33_P3420386	0.047589	0.704197	NP511100	NA	NA
3	A_21_P0006285	0.0477788	0.703726	lnc-FRMD3-1:1	NA	NA
3	A_24_P50368	0.0482332	0.702602	NM_001001786	BLID	BH3-like motif containing, cell death inducer
3	A_24_P218074	0.0482901	0.702462	NM_207336	ZNF467	zinc finger protein 467
3	A_22_P00018518	0.0487379	0.701361	ENST00000431343	NA	NA
4	A_33_P3229958	0.000207706	0.96635	NA	NA	NA
4	A_33_P3247783	0.000519525	0.951444	NA	NA	NA
4	A_23_P91076	0.00162307	0.923417	NM_001329914	TMEM87B	transmembrane protein 87B
4	A_24_P161293	0.00164164	0.923067	XM_024453858	NBPF11	NBPF member 11
4	A_23_P10081	0.00174482	0.921168	NM_182896	ARL13B	ADP ribosylation factor like GTPase 13B
4	A_33_P3389261	0.00205519	0.915833	NM_001142645	NEMP2	nuclear envelope integral membrane protein 2
4	A_23_P49412	0.00238554	0.910662	NM_024031	PRR14	proline rich 14
4	A_33_P3322814	0.00252106	0.908666	NM_001007156	NTRK3	neurotrophic receptor tyrosine kinase 3
4	A_24_P206344	0.00329792	0.898306	NM_152557	ZNF746	zinc finger protein 746
4	A_23_P388681	0.00336292	0.897509	NM_001419	ELAVL1	ELAV like RNA binding protein 1
4	A_23_P250164	0.00375792	0.892853	NM_000187	HGD	homogentisate 1,2-dioxygenase
4	A_33_P3355821	0.00383299	0.892002	NM_021148	ZNF273	zinc finger protein 273
4	A_24_P98613	0.00465206	0.883303	NM_030927	TSPAN14	tetraspanin 14
4	A_21_P0012896	0.00473216	0.882504	TCONS_l2_00022830	XLOC_l2_011987	NA
4	A_22_P00002070	0.00505863	0.879326	ENST00000560376	NA	NA
4	A_23_P320216	0.00518718	0.878109	NM_001077639	NXPE4	neurexophilin and PC-esterase domain family member 4
4	A_22_P00011917	0.00524083	0.877606	lnc-PIPOX-2:1	lnc-PIPOX-2	lnc-PIPOX-2:1
4	A_21_P0008573	0.00582419	0.872328	lnc-WHAMM-1:1	lnc-WHAMM-1	lnc-WHAMM-1:1
4	A_32_P197561	0.00593098	0.871397	NM_001364157	EBF1	EBF transcription factor 1
4	A_21_P0001804	0.00597263	0.871037	lnc-ACP1-3:2	NA	NA
4	A_21_P0011867	0.00600312	0.870774	TCONS_l2_00014098	XLOC_l2_007656	NA
4	A_21_P0011688	0.00642116	0.867247	NM_001348689	ZNF726	zinc finger protein 726
4	A_33_P3383189	0.00652501	0.866392	NM_001145250	SP9	Sp9 transcription factor
4	A_32_P357301	0.00665215	0.865357	NM_016488	PPHLN1	periphilin 1
4	A_23_P385034	0.00689422	0.863418	NM_001949	E2F3	E2F transcription factor 3
4	A_21_P0000812	0.0069644	0.862863	NR_038458	TOB1-AS1	TOB1 antisense RNA 1
4	A_23_P119042	0.00741368	0.859391	NM_005601	NKG7	natural killer cell granule protein 7
4	A_24_P397247	0.00755237	0.858345	NM_018115	SDAD1	SDA1 domain containing 1
4	A_22_P00017878	0.00804542	0.854715	NR_136320	LOC105373656	uncharacterized LOC105373656
4	A_22_P00003488	0.00816749	0.853838	lnc-CCDC83-1:1	lnc-CCDC83-1	lnc-CCDC83-1:1
4	A_21_P0009263	0.00824301	0.853299	NR_002947	TCAM1P	testicular cell adhesion molecule 1, pseudogene
4	A_23_P358709	0.00824611	0.853277	NM_020731	AHRR	aryl-hydrocarbon receptor repressor
4	A_22_P00008380	0.00830549	0.852855	lnc-JAM3-2:1	lnc-JAM3-2	lnc-JAM3-2:1
4	A_22_P00009405	0.00848361	0.851601	NR_157226	LINCADL	lincRNA adipogenesis and lipogenesis associated
4	A_23_P256231	0.00857833	0.85094	NM_032145	FBXO30	F-box protein 30
4	A_24_P194337	0.0088997	0.848731	NM_022115	PRDM15	PR/SET domain 15
4	A_33_P3356792	0.00903845	0.847792	NM_001351702	GGT7	gamma-glutamyltransferase 7
4	A_23_P500614	0.00928614	0.846137	NM_001243	TNFRSF8	TNF receptor superfamily member 8
4	A_33_P3337599	0.00930752	0.845995	NM_006904	PRKDC	protein kinase, DNA-activated, catalytic subunit
4	A_23_P350551	0.0093546	0.845684	NM_138425	C12orf57	chromosome 12 open reading frame 57
4	A_32_P83465	0.0094299	0.845189	NM_001039703	NBPF10	NBPF member 10
4	A_22_P00007130	0.0098631	0.842382	ENST00000423504	LOC105374978	uncharacterized LOC105374978
4	A_23_P152548	0.0100442	0.841231	NM_021626	SCPEP1	serine carboxypeptidase 1
4	A_23_P153256	0.0101699	0.840439	NM_198542	ZNF773	zinc finger protein 773
4	A_33_P3327192	0.0106691	0.837351	ENST00000453179	LOC105374978	uncharacterized LOC105374978
4	A_23_P408094	0.0108163	0.836457	NM_002357	MXD1	MAX dimerization protein 1
4	A_33_P3279620	0.0109548	0.835623	AK094832	NA	NA
4	A_23_P305507	0.011173	0.834321	NM_003286	TOP1	DNA topoisomerase I
4	A_22_P00024706	0.0112485	0.833874	NR_038882	MIR4290HG	MIR4290 host gene
4	A_22_P00005248	0.0116983	0.831248	lnc-DLX5-1:1	NA	NA
4	A_23_P23719	0.0117223	0.831109	NM_007259	VPS45	vacuolar protein sorting 45 homolog
4	A_23_P118615	0.0117953	0.83069	NM_007168	ABCA8	ATP binding cassette subfamily A member 8
4	A_33_P3350863	0.0121193	0.828845	NM_020415	RETN	resistin
4	A_24_P150486	0.0122567	0.828071	NM_004863	SPTLC2	serine palmitoyltransferase long chain base subunit 2
4	A_22_P00002813	0.0123463	0.827569	ENST00000433219	NA	NA
4	A_21_P0006765	0.012366	0.827459	ENST00000441001	NA	NA
4	A_33_P3305243	0.012488	0.82678	ENST00000373903	PSMD5	proteasome 26S subunit, non-ATPase 5
4	A_24_P289139	0.012591	0.82621	NM_001024666	SH3KBP1	SH3 domain containing kinase binding protein 1
4	A_23_P8281	0.0127258	0.825469	NM_000416	IFNGR1	interferon gamma receptor 1
4	A_23_P317056	0.0127648	0.825255	ENST00000361681	ND6	NADH dehydrogenase, subunit 6 (complex I)
4	A_21_P0007025	0.0130734	0.823577	lnc-FGFR2-2:1	lnc-FGFR2-2	lnc-FGFR2-2:1
4	A_21_P0008193	0.01336	0.82204	XR_001749949	LOC105370290	uncharacterized LOC105370290
4	A_33_P3280666	0.0134543	0.821538	NM_138415	PHF21B	PHD finger protein 21B
4	A_33_P3341499	0.0136936	0.820276	NM_003392	WNT5A	Wnt family member 5A
4	A_21_P0013447	0.0138455	0.819481	TCONS_l2_00027442	XLOC_l2_013932	NA
4	A_21_P0005393	0.0138864	0.819268	lnc-AUTS2-1:1	lnc-AUTS2-1	lnc-AUTS2-1:1
4	A_24_P391574	0.0146069	0.815573	NM_174902	LDLRAD3	low density lipoprotein receptor class A domain containing 3
4	A_19_P00320729	0.0146705	0.815253	NM_152342	CDYL2	chromodomain Y like 2
4	A_21_P0002203	0.0147314	0.814946	lnc-PKDCC-1:1	lnc-PKDCC-1	lnc-PKDCC-1:1
4	A_22_P00015633	0.0151903	0.812662	lnc-SUMO1-1:1	lnc-SUMO1-1	lnc-SUMO1-1:1
4	A_23_P27822	0.0154744	0.811268	NM_018025	GPATCH1	G-patch domain containing 1
4	A_23_P434809	0.0155708	0.810798	NM_002964	S100A8	S100 calcium binding protein A8
4	A_24_P46093	0.0157092	0.810128	NM_003043	SLC6A6	solute carrier family 6 member 6
4	A_23_P146367	0.0158888	0.809262	NM_032310	CARD19	caspase recruitment domain family member 19
4	A_33_P3289167	0.016145	0.808038	NM_014383	ZBTB32	zinc finger and BTB domain containing 32
4	A_23_P47991	0.0163142	0.807236	NM_015335	MED13L	mediator complex subunit 13 like
4	A_21_P0011978	0.0163299	0.807162	TCONS_l2_00014982	XLOC_l2_008343	NA
4	A_32_P135517	0.0168821	0.80458	lnc-CHST4-3:2	lnc-CHST4-3	lnc-CHST4-3:2
4	A_24_P917026	0.0169962	0.804052	NM_001042492	NF1	neurofibromin 1
4	A_24_P79403	0.0170287	0.803902	NM_002619	PF4	platelet factor 4
4	A_33_P3371219	0.0171184	0.80349	NM_002998	SDC2	syndecan 2
4	A_21_P0014523	0.0174088	0.802163	NA	NA	NA
4	A_33_P3296487	0.017704	0.800828	NA	NA	NA
4	A_21_P0001442	0.0178443	0.800198	lnc-GPR137B-2:1	lnc-GPR137B-2	lnc-GPR137B-2:1
4	A_33_P7838956	0.0179061	0.799922	NM_014155	ZBTB44	zinc finger and BTB domain containing 44
4	A_22_P00002292	0.0181581	0.7988	NR_073453	LINC00601	long intergenic non-protein coding RNA 601
4	A_24_P32887	0.0182682	0.798313	NM_007371	BRD3	bromodomain containing 3
4	A_23_P337790	0.0183751	0.797842	NM_001042683	SHPRH	SNF2 histone linker PHD RING helicase
4	A_22_P00007314	0.0184251	0.797622	NR_047502	MANEA-DT	MANEA divergent transcript
4	A_33_P3408837	0.0184379	0.797566	XR_001737900	LOC101927479	uncharacterized LOC101927479
4	A_22_P00020427	0.0189844	0.795187	NR_110118	LINC01266	long intergenic non-protein coding RNA 1266
4	A_19_P00321562	0.0199059	0.791266	NM_001145531	C7orf71	chromosome 7 open reading frame 71
4	A_21_P0012783	0.0199427	0.791112	ENST00000515127	NA	NA
4	A_33_P3331831	0.0204901	0.788837	NM_001304433	LOC101928841	collagen alpha-1(II) chain-like
4	A_24_P916496	0.0208136	0.78751	NM_002737	PRKCA	protein kinase C alpha
4	A_23_P7056	0.0209875	0.786802	NM_018115	SDAD1	SDA1 domain containing 1
4	A_24_P114142	0.0212297	0.785821	NM_005076	CNTN2	contactin 2
4	A_24_P103469	0.0214841	0.784798	NM_007161	LST1	leukocyte specific transcript 1
4	A_24_P213548	0.0217628	0.783685	NM_006699	MAN1A2	mannosidase alpha class 1A member 2
4	A_23_P210608	0.0223091	0.78153	NM_006526	ZNF217	zinc finger protein 217
4	A_23_P255126	0.0223411	0.781404	NM_080612	GAB3	GRB2 associated binding protein 3
4	A_23_P117163	0.0224646	0.780922	NM_018191	RCBTB1	RCC1 and BTB domain containing protein 1
4	A_33_P3343120	0.0226618	0.780155	NM_002163	IRF8	interferon regulatory factor 8
4	A_33_P3414695	0.022799	0.779623	NM_016287	HP1BP3	heterochromatin protein 1 binding protein 3
4	A_33_P3328284	0.0235321	0.776815	NA	NA	NA
4	A_33_P3232960	0.0237164	0.776118	NM_001010870	TDRD6	tudor domain containing 6
4	A_22_P00002187	0.0239414	0.775271	ENST00000514661	NA	NA
4	A_23_P256473	0.0239773	0.775136	NM_006379	SEMA3C	semaphorin 3C
4	A_24_P231057	0.0239976	0.77506	NM_148894	BOD1L1	biorientation of chromosomes in cell division 1 like 1
4	A_23_P133058	0.0240446	0.774884	NM_203462	MRFAP1L1	Morf4 family associated protein 1 like 1
4	A_22_P00017277	0.0243894	0.773598	XR_937664	LOC105372779	uncharacterized LOC105372779
4	A_22_P00003188	0.0246822	0.772515	lnc-C9orf95-1:1	lnc-C9orf95-1	lnc-C9orf95-1:1
4	A_22_P00016496	0.0249606	0.771492	lnc-TMEM99-5:1	lnc-TMEM99-5	lnc-TMEM99-5:1
4	A_22_P00005535	0.0250376	0.77121	NR_029193	SH3RF3-AS1	SH3RF3 antisense RNA 1
4	A_23_P52298	0.0250561	0.771142	NM_006993	NPM3	nucleophosmin/nucleoplasmin 3
4	A_22_P00000696	0.0253624	0.770027	lnc-ADAM22-2:1	lnc-ADAM22-2	lnc-ADAM22-2:1
4	A_24_P34944	0.025917	0.768029	NM_032094	PCDHGA12	protocadherin gamma subfamily A, 12
4	A_33_P3330608	0.0260597	0.767519	NM_032152	PRAM1	PML-RARA regulated adaptor molecule 1
4	A_21_P0005753	0.0261293	0.767271	lnc-UTP23-2:1	lnc-UTP23-2	lnc-UTP23-2:1
4	A_23_P216094	0.0262681	0.766777	NM_004318	ASPH	aspartate beta-hydroxylase
4	A_33_P3209962	0.02659	0.765638	NM_153819	RASGRP2	RAS guanyl releasing protein 2
4	A_23_P153197	0.0266876	0.765294	NM_170695	TGIF1	TGFB induced factor homeobox 1
4	A_23_P119835	0.0269774	0.764278	NM_021209	NLRC4	NLR family CARD domain containing 4
4	A_23_P426140	0.027301	0.763151	NM_024646	ZYG11B	zyg-11 family member B, cell cycle regulator
4	A_24_P92952	0.0273432	0.763005	NM_006015	ARID1A	AT-rich interaction domain 1A
4	A_21_P0003976	0.0275513	0.762285	NR_134270	LINC02218	long intergenic non-protein coding RNA 2218
4	A_21_P0011831	0.0276144	0.762067	TCONS_l2_00013854	XLOC_l2_007456	NA
4	A_23_P216340	0.0276479	0.761952	NM_001045556	SLA	Src like adaptor
4	A_23_P92499	0.0276878	0.761815	NM_003264	TLR2	toll like receptor 2
4	A_23_P74001	0.0278291	0.761329	NM_005621	S100A12	S100 calcium binding protein A12
4	A_24_P126262	0.0279774	0.760821	NM_181704	BAGE4	BAGE family member 4
4	A_23_P356139	0.0280368	0.760618	NM_018121	SLF2	SMC5-SMC6 complex localization factor 2
4	A_23_P83094	0.0281869	0.760106	NM_007005	TLE4	transducin like enhancer of split 4
4	A_32_P123255	0.0283595	0.75952	NM_001105576	SOWAHD	sosondowah ankyrin repeat domain family member D
4	A_33_P3245183	0.0286188	0.758643	NM_001098213	HRH1	histamine receptor H1
4	A_33_P3248137	0.0286503	0.758536	NM_182487	OLFML2A	olfactomedin like 2A
4	A_33_P3429576	0.0287746	0.758118	NM_001364119	AP3S1	adaptor related protein complex 3 subunit sigma 1
4	A_32_P163125	0.0289699	0.757462	NM_147156	SGMS1	sphingomyelin synthase 1
4	A_23_P50081	0.0292515	0.756522	NM_014214	IMPA2	inositol monophosphatase 2
4	A_24_P202558	0.0293483	0.7562	NM_015073	SIPA1L3	signal induced proliferation associated 1 like 3
4	A_23_P215566	0.0296221	0.755293	NM_001621	AHR	aryl hydrocarbon receptor
4	A_21_P0010882	0.0296602	0.755167	NR_155748	LOC105378305	uncharacterized LOC105378305
4	A_24_P97526	0.0297692	0.754808	NM_017801	CMTM6	CKLF like MARVEL transmembrane domain containing 6
4	A_24_P153840	0.0299118	0.754339	NM_033086	FGD3	FYVE, RhoGEF and PH domain containing 3
4	A_22_P00019507	0.0300838	0.753774	ENST00000565441	LOC283856	uncharacterized LOC283856
4	A_33_P3292886	0.0302985	0.753073	ENST00000330722	KRT6A	keratin 6A
4	A_21_P0010451	0.0303222	0.752996	lnc-C22orf26-4:1	lnc-C22orf26-4	lnc-C22orf26-4:1
4	A_23_P137689	0.0304553	0.752563	NM_015441	OLFML2B	olfactomedin like 2B
4	A_23_P105118	0.0305982	0.752099	NM_001005237	OR51G1	olfactory receptor family 51 subfamily G member 1 (gene/pseudogene)
4	A_33_P3260322	0.0310494	0.750643	NM_033334	NR6A1	nuclear receptor subfamily 6 group A member 1
4	A_33_P3316118	0.0311009	0.750478	NM_001363677	SNAP91	synaptosome associated protein 91
4	A_32_P5251	0.0314228	0.749448	NM_001024809	RARA	retinoic acid receptor alpha
4	A_24_P740962	0.0314358	0.749406	lnc-ZSWIM7-1:1	lnc-ZSWIM7-1	lnc-ZSWIM7-1:1
4	A_23_P157022	0.0315327	0.749098	NM_152411	ZNF786	zinc finger protein 786
4	A_24_P94319	0.0316582	0.748699	NM_152607	LEXM	lymphocyte expansion molecule
4	A_23_P48088	0.0316764	0.748641	NM_001242	CD27	CD27 molecule
4	A_32_P219520	0.0319072	0.74791	NM_014350	TNFAIP8	TNF alpha induced protein 8
4	A_33_P3401243	0.0322209	0.746922	NM_001347700	OLFML2B	olfactomedin like 2B
4	A_23_P7083	0.0323522	0.74651	NR_033339	CTBP1-DT	CTBP1 divergent transcript
4	A_21_P0009312	0.0323658	0.746467	lnc-ACCN1-2:1	lnc-ACCN1-2	lnc-ACCN1-2:1
4	A_22_P00003668	0.0323881	0.746397	lnc-CDC42EP1-1:1	lnc-CDC42EP1-1	lnc-CDC42EP1-1:1
4	A_21_P0005930	0.0324428	0.746226	NR_130774	LOC102467222	uncharacterized LOC102467222
4	A_32_P60716	0.0329657	0.744598	NM_001042784	CCDC158	coiled-coil domain containing 158
4	A_33_P3573141	0.0334126	0.743218	ENST00000612143	NA	NA
4	A_22_P00004317	0.0334267	0.743175	NR_152406	CUTALP	cutA divalent cation tolerance homolog-like, pseudogene
4	A_33_P3347037	0.0336433	0.742511	NR_026595	FAM226A	family with sequence similarity 226 member A
4	A_23_P55518	0.0340944	0.741135	NM_005904	SMAD7	SMAD family member 7
4	A_24_P291973	0.034301	0.740509	NM_001011553	Sep7	septin 7
4	A_33_P3213910	0.0343641	0.740318	NM_181720	ARHGAP30	Rho GTPase activating protein 30
4	A_32_P131031	0.0344243	0.740136	NM_182762	MACC1	MET transcriptional regulator MACC1
4	A_23_P345674	0.0345066	0.739888	NM_021216	ZNF71	zinc finger protein 71
4	A_23_P99540	0.035033	0.738308	NM_004926	ZFP36L1	ZFP36 ring finger protein like 1
4	A_23_P111132	0.0350827	0.738159	NM_005345	HSPA1A	heat shock protein family A (Hsp70) member 1A
4	A_22_P00011372	0.0362319	0.734762	NM_002563	P2RY1	purinergic receptor P2Y1
4	A_21_P0009414	0.0365995	0.733689	XR_001753002	LINC02074	long intergenic non-protein coding RNA 2074
4	A_33_P3233005	0.0367935	0.733125	NM_017643	MBTD1	mbt domain containing 1
4	A_33_P3260634	0.0368708	0.7329	NM_001172646	PLCB4	phospholipase C beta 4
4	A_23_P130343	0.0368816	0.732869	NM_198991	KCTD1	potassium channel tetramerization domain containing 1
4	A_23_P209625	0.0370767	0.732305	NM_000104	CYP1B1	cytochrome P450 family 1 subfamily B member 1
4	A_22_P00000741	0.0371719	0.73203	NR_026943	LOC642852	uncharacterized LOC642852
4	A_23_P206661	0.0371967	0.731959	NM_000903	NQO1	NAD(P)H quinone dehydrogenase 1
4	A_24_P96593	0.037349	0.73152	NM_005665	EVI5	ecotropic viral integration site 5
4	A_33_P6472878	0.0375483	0.730948	NR_046567	SHANK2-AS1	SHANK2 antisense RNA 1
4	A_22_P00011291	0.0377333	0.730419	ENST00000542064	NA	NA
4	A_23_P76799	0.0379728	0.729735	NM_013448	BAZ1A	bromodomain adjacent to zinc finger domain 1A
4	A_21_P0013833	0.0381832	0.729137	TCONS_l2_00030611	XLOC_l2_015827	NA
4	A_21_P0010806	0.0382661	0.728902	TCONS_l2_00002904	XLOC_l2_001496	NA
4	A_23_P361014	0.0383844	0.728567	NM_020856	TSHZ3	teashirt zinc finger homeobox 3
4	A_24_P252945	0.0385458	0.728112	NM_032966	CXCR5	C-X-C motif chemokine receptor 5
4	A_24_P364807	0.038555	0.728086	NM_017839	LPCAT2	lysophosphatidylcholine acyltransferase 2
4	A_23_P59022	0.0386401	0.727846	NM_033502	TRERF1	transcriptional regulating factor 1
4	A_22_P00006816	0.0386541	0.727806	lnc-GABRA5-1:1	lnc-GABRA5-1	lnc-GABRA5-1:1
4	A_21_P0003500	0.0390223	0.726772	ENST00000506852	NA	NA
4	A_32_P19294	0.039287	0.726032	NM_144669	GLT1D1	glycosyltransferase 1 domain containing 1
4	A_23_P23048	0.0393472	0.725864	NM_002965	S100A9	S100 calcium binding protein A9
4	A_24_P156288	0.0393599	0.725829	NM_022482	GZF1	GDNF inducible zinc finger protein 1
4	A_23_P4628	0.0394184	0.725666	NM_025027	ZNF606	zinc finger protein 606
4	A_33_P3298413	0.0395015	0.725435	NM_001330510	PPIH	peptidylprolyl isomerase H
4	A_33_P3410584	0.0397487	0.724749	AK057937	NA	NA
4	A_23_P308150	0.0398662	0.724424	NM_152424	AMER1	APC membrane recruitment protein 1
4	A_23_P43248	0.0398963	0.724341	NM_003184	TAF2	TATA-box binding protein associated factor 2
4	A_32_P197489	0.0402367	0.723402	NM_015995	KLF13	Kruppel like factor 13
4	A_22_P00003673	0.0403411	0.723115	ENST00000436113	NA	NA
4	A_33_P3388948	0.0403476	0.723097	NM_001012994	SNX30	sorting nexin family member 30
4	A_22_P00009865	0.0403869	0.72299	ENST00000579097	NA	NA
4	A_23_P350045	0.0404774	0.722741	NM_005669	REEP5	receptor accessory protein 5
4	A_33_P3347168	0.0405065	0.722662	NM_005647	TBL1X	transducin beta like 1 X-linked
4	A_33_P3359017	0.0406473	0.722276	NM_001082	CYP4F2	cytochrome P450 family 4 subfamily F member 2
4	A_24_P280113	0.0406955	0.722145	NM_001560	IL13RA1	interleukin 13 receptor subunit alpha 1
4	A_23_P109964	0.0407133	0.722096	NM_032600	CCDC54	coiled-coil domain containing 54
4	A_23_P344655	0.0411761	0.720837	AK094167	NA	NA
4	A_22_P00014466	0.0416365	0.719593	ENST00000512571	NA	NA
4	A_21_P0004062	0.0418235	0.719089	NR_131252	WSPAR	WNT signaling pathway activating non-coding RNA
4	A_32_P129894	0.0419249	0.718817	NM_001080497	MEGF9	multiple EGF like domains 9
4	A_23_P114057	0.0421463	0.718224	NM_017789	SEMA4C	semaphorin 4C
4	A_32_P124245	0.0424463	0.717424	NM_175747	OLIG3	oligodendrocyte transcription factor 3
4	A_33_P3409447	0.0428861	0.716256	NM_016248	AKAP11	A-kinase anchoring protein 11
4	A_33_P3316800	0.0430922	0.715711	NM_001621	AHR	aryl hydrocarbon receptor
4	A_19_P00315810	0.043291	0.715187	ENST00000455068	NA	NA
4	A_23_P76684	0.0434589	0.714746	NM_006054	RTN3	reticulon 3
4	A_22_P00015828	0.0435852	0.714415	NR_122046	LOC284930	uncharacterized LOC284930
4	A_33_P3385785	0.0437812	0.713902	NM_005621	S100A12	S100 calcium binding protein A12
4	A_22_P00013859	0.043934	0.713503	ENST00000558309	NA	NA
4	A_33_P3249509	0.0439793	0.713385	NM_205843	NFIC	nuclear factor I C
4	A_23_P40866	0.0440743	0.713137	NM_015642	ZBTB20	zinc finger and BTB domain containing 20
4	A_24_P233917	0.0441276	0.712998	NM_014774	EFCAB14	EF-hand calcium binding domain 14
4	A_21_P0012314	0.0447079	0.711495	NR_136572	FAM230G	family with sequence similarity 230 member G
4	A_23_P91334	0.0447268	0.711446	NM_052970	HSPA12B	heat shock protein family A (Hsp70) member 12B
4	A_23_P65217	0.0447735	0.711325	NM_014305	TGDS	TDP-glucose 4,6-dehydratase
4	A_23_P119222	0.0449454	0.710883	NM_020415	RETN	resistin
4	A_22_P00015933	0.0451078	0.710465	lnc-TCP11L2-1:1	NA	NA
4	A_23_P53668	0.0452734	0.710041	NM_006166	NFYB	nuclear transcription factor Y subunit beta
4	A_22_P00015518	0.0454009	0.709714	ENST00000442252	NA	NA
4	A_22_P00019357	0.0454709	0.709535	lnc-UMPS-1:1	lnc-UMPS-1	lnc-UMPS-1:1
4	A_23_P118536	0.0462166	0.707639	NM_018042	SLFN12	schlafen family member 12
4	A_24_P140204	0.0463926	0.707194	NM_017771	PXK	PX domain containing serine/threonine kinase like
4	A_33_P3342528	0.046431	0.707097	NM_002563	P2RY1	purinergic receptor P2Y1
4	A_33_P3400673	0.046466	0.707009	NM_001005182	OR6C1	olfactory receptor family 6 subfamily C member 1
4	A_19_P00315668	0.0465143	0.706887	NM_022740	HIPK2	homeodomain interacting protein kinase 2
4	A_33_P3674851	0.0465373	0.706829	NM_001282169	VPS36	vacuolar protein sorting 36 homolog
4	A_24_P134727	0.0468412	0.706065	NM_003201	TFAM	transcription factor A, mitochondrial
4	A_33_P3329795	0.0470937	0.705432	ENST00000525264	SLC22A20P	solute carrier family 22 member 20, pseudogene
4	A_23_P374322	0.0471158	0.705377	NM_153218	LACC1	laccase domain containing 1
4	A_33_P3387145	0.0471339	0.705332	NM_001353892	SH3KBP1	SH3 domain containing kinase binding protein 1
4	A_23_P214222	0.0473019	0.704912	NM_002356	MARCKS	myristoylated alanine rich protein kinase C substrate
4	A_24_P336577	0.0474153	0.704629	NM_019099	INKA2	inka box actin regulator 2
4	A_24_P191067	0.0475673	0.704251	NM_001009566	CLSTN1	calsyntenin 1
4	A_21_P0010259	0.0484623	0.702038	XR_430337	LOC102724370	uncharacterized LOC102724370
4	A_33_P3251369	0.0485561	0.701807	NM_001081573	GAB3	GRB2 associated binding protein 3
4	A_33_P3768196	0.0486167	0.701658	NR_027085	LINC01226	long intergenic non-protein coding RNA 1226
4	A_23_P76761	0.0486477	0.701582	NM_003384	VRK1	VRK serine/threonine kinase 1
4	A_19_P00803086	0.0487377	0.701361	XR_001753120	LOC101927060	uncharacterized LOC101927060
4	A_33_P3285156	0.0488514	0.701083	NR_026857	BAIAP2-DT	BAIAP2 divergent transcript
4	A_24_P28657	0.0490759	0.700534	NM_015446	AHCTF1	AT-hook containing transcription factor 1
4	A_21_P0007555	0.0491898	0.700256	lnc-WNT1-3:1	lnc-WNT1-3	lnc-WNT1-3:1
4	A_24_P409230	0.0492317	0.700154	NM_001004460	OR10A2	olfactory receptor family 10 subfamily A member 2
5	A_22_P00025920	0.00166447	0.922641	NR_038962	ELOVL2-AS1	ELOVL2 antisense RNA 1
5	A_32_P162187	0.00171512	0.921708	NM_000063	C2	complement C2
5	A_23_P46429	0.00493092	0.880554	NM_001554	CCN1	cellular communication network factor 1
5	A_23_P91095	0.00546002	0.875584	NM_006139	CD28	CD28 molecule
5	A_21_P0006504	0.00682812	0.863943	XR_938425	LOC102723911	uncharacterized LOC102723911
5	A_22_P00023486	0.00702897	0.862356	NR_110765	L3MBTL4-AS1	L3MBTL4 antisense RNA 1
5	A_33_P3252598	0.0147756	0.814724	NM_001033018	DEFB136	defensin beta 136
5	A_33_P3341906	0.0205206	0.788712	ENST00000374148	TMEM273	transmembrane protein 273
5	A_23_P371824	0.0207864	0.787621	NM_020127	TUFT1	tuftelin 1
5	A_23_P128067	0.0210646	0.786488	NM_001035267	RPL41	ribosomal protein L41
5	A_33_P3316261	0.0228438	0.77945	NA	NA	NA
5	A_23_P24884	0.0230307	0.77873	NM_005418	ST5	suppression of tumorigenicity 5
5	A_23_P73747	0.0237537	0.775977	NM_014782	ARMCX2	armadillo repeat containing X-linked 2
5	A_23_P151805	0.030112	0.753682	NM_006329	FBLN5	fibulin 5
5	A_23_P385067	0.0307668	0.751554	NM_053277	CLIC6	chloride intracellular channel 6
5	A_23_P502224	0.033568	0.742741	NM_007326	CYB5R3	cytochrome b5 reductase 3
5	A_24_P56388	0.0339466	0.741585	NM_181054	HIF1A	hypoxia inducible factor 1 subunit alpha
5	A_33_P3337554	0.0347145	0.739262	NM_001163993	ABCB5	ATP binding cassette subfamily B member 5
5	A_33_P3273436	0.0348428	0.738877	NM_138801	GALM	galactose mutarotase
5	A_24_P45367	0.0440012	0.713328	NM_020448	NIPAL3	NIPA like domain containing 3
6	A_21_P0009496	2.11333e-05	0.986511	XR_001753500	LOC105372185	uncharacterized LOC105372185
6	A_33_P3513023	3.81628e-05	0.982913	AK127961	LDHAL6FP	lactate dehydrogenase A like 6F, pseudogene
6	A_22_P00001282	0.000241856	0.964238	NR_125994	LINC01770	long intergenic non-protein coding RNA 1770
6	A_24_P185854	0.000248947	0.963822	NM_004010	DMD	dystrophin
6	A_22_P00021364	0.00033823	0.959104	lnc-YRDC-1:1	NA	NA
6	A_23_P45560	0.000458972	0.953792	NM_000273	GPR143	G protein-coupled receptor 143
6	A_22_P00013538	0.000498585	0.952237	ENST00000520749	NA	NA
6	A_21_P0010683	0.000524479	0.951259	ENST00000440200	LOC101928626	uncharacterized LOC101928626
6	A_21_P0014367	0.000764328	0.943335	XR_133155	NA	NA
6	A_21_P0011279	0.000771176	0.943133	ENST00000425648	NA	NA
6	A_21_P0003314	0.00094227	0.938387	NR_024087	LINC00575	long intergenic non-protein coding RNA 575
6	A_23_P22350	0.00104042	0.935896	NM_023927	GRAMD2B	GRAM domain containing 2B
6	A_23_P167497	0.00110258	0.934391	NM_001962	EFNA5	ephrin A5
6	A_21_P0006544	0.00124468	0.931131	lnc-RP6-24A23.6.1-1:1	NA	NA
6	A_33_P3389342	0.00130191	0.929882	NM_001319092	ARID5A	AT-rich interaction domain 5A
6	A_22_P00014004	0.00284848	0.904094	ENST00000568143	NA	NA
6	A_33_P3356752	0.00297558	0.902405	NM_001039966	GPER1	G protein-coupled estrogen receptor 1
6	A_22_P00016970	0.00300179	0.902062	XR_930157	LOC105376168	uncharacterized LOC105376168
6	A_33_P3416479	0.00316918	0.899913	NM_001258459	PHKG1	phosphorylase kinase catalytic subunit gamma 1
6	A_23_P354791	0.00327498	0.898589	NM_182964	NAV2	neuron navigator 2
6	A_33_P3224660	0.00332417	0.897983	NM_000033	ABCD1	ATP binding cassette subfamily D member 1
6	A_33_P3236030	0.00394913	0.890705	ENST00000509709	ARHGAP24	Rho GTPase activating protein 24
6	A_23_P134454	0.00396634	0.890515	NM_001753	CAV1	caveolin 1
6	A_21_P0013376	0.00405002	0.889597	ENST00000420774	NA	NA
6	A_21_P0012638	0.00436625	0.886226	XR_002959818	LOC112268472	uncharacterized LOC112268472
6	A_21_P0014760	0.0043694	0.886193	AK098637	NA	NA
6	A_22_P00014995	0.00464966	0.883328	NR_119379	LOC102723385	uncharacterized LOC102723385
6	A_21_P0005969	0.00486343	0.881211	XR_928405	LOC105375639	uncharacterized LOC105375639
6	A_23_P58169	0.00522979	0.877709	NM_000910	NPY2R	neuropeptide Y receptor Y2
6	A_33_P3570974	0.0053263	0.876812	lnc-INTS9-1:3	lnc-INTS9-1	lnc-INTS9-1:3
6	A_33_P3402868	0.00533359	0.876744	NM_000836	GRIN2D	glutamate ionotropic receptor NMDA type subunit 2D
6	A_33_P3409269	0.00538428	0.876277	ENST00000507059	FLT4	fms related tyrosine kinase 4
6	A_33_P3366484	0.00540529	0.876084	NM_198047	HIBCH	3-hydroxyisobutyryl-CoA hydrolase
6	A_21_P0007201	0.00557768	0.874518	ENST00000533358	NA	NA
6	A_32_P102935	0.00583317	0.87225	NM_001008779	SPDYA	speedy/RINGO cell cycle regulator family member A
6	A_24_P152527	0.00596432	0.871108	NM_006373	VAT1	vesicle amine transport 1
6	A_33_P3258627	0.00635792	0.867771	ENST00000409162	NA	NA
6	A_22_P00020641	0.00650392	0.866565	lnc-KCNMB2-7:1	lnc-KCNMB2-7	lnc-KCNMB2-7:1
6	A_24_P242132	0.00664527	0.865412	NM_178564	NRBP2	nuclear receptor binding protein 2
6	A_21_P0009569	0.00686563	0.863645	lnc-CDH19-1:1	lnc-CDH19-1	lnc-CDH19-1:1
6	A_33_P3250974	0.00688	0.863531	ENST00000498560	NA	NA
6	A_33_P3307836	0.0069271	0.863158	NM_001350216	LRRC7	leucine rich repeat containing 7
6	A_33_P3407880	0.00710545	0.861759	NM_144590	ANKRD22	ankyrin repeat domain 22
6	A_22_P00000110	0.00727837	0.860423	NR_104124	IFNG-AS1	IFNG antisense RNA 1
6	A_21_P0011511	0.00742065	0.859338	TCONS_l2_00010547	XLOC_l2_005644	NA
6	A_22_P00005898	0.00765183	0.857601	NR_027902	LINC00303	long intergenic non-protein coding RNA 303
6	A_24_P352388	0.00770066	0.857238	NM_031264	CDHR5	cadherin related family member 5
6	A_33_P3229953	0.00795752	0.855352	NM_001958	EEF1A2	eukaryotic translation elongation factor 1 alpha 2
6	A_23_P88134	0.00797254	0.855243	NM_032630	CINP	cyclin dependent kinase 2 interacting protein
6	A_23_P123732	0.00881241	0.849326	NM_001001551	IDNK	IDNK, gluconokinase
6	A_24_P40001	0.00882798	0.84922	NM_014442	SIGLEC8	sialic acid binding Ig like lectin 8
6	A_33_P3254412	0.00896699	0.848274	NM_014683	ULK2	unc-51 like autophagy activating kinase 2
6	A_23_P5370	0.00908845	0.847456	NM_019845	RPRM	reprimo, TP53 dependent G2 arrest mediator homolog
6	A_21_P0011147	0.00926053	0.846307	ENST00000400311	LOC102723968	uncharacterized LOC102723968
6	A_33_P3240115	0.00950075	0.844724	NM_001098811	2008-09-01	septin 8
6	A_33_P3275702	0.00959249	0.844126	NM_001460	FMO2	flavin containing monooxygenase 2
6	A_22_P00021018	0.00991934	0.842023	ENST00000584608	NA	NA
6	A_23_P17354	0.00999522	0.841541	NM_024034	GDAP1L1	ganglioside induced differentiation associated protein 1 like 1
6	A_22_P00012494	0.0100321	0.841307	lnc-PSCA-3:1	lnc-PSCA-3	lnc-PSCA-3:1
6	A_21_P0006175	0.0102346	0.840034	XR_930102	LOC105376137	uncharacterized LOC105376137
6	A_24_P394246	0.0102815	0.839741	NM_016479	SHISA5	shisa family member 5
6	A_21_P0002854	0.0103441	0.839351	ENST00000465946	NA	NA
6	A_24_P933685	0.0105347	0.838174	AY358245	NA	NA
6	A_22_P00005853	0.0106349	0.83756	NR_111948	LOC286083	uncharacterized LOC286083
6	A_22_P00005403	0.0108415	0.836305	lnc-DSG1-1:1	lnc-DSG1-1	lnc-DSG1-1:1
6	A_33_P3380098	0.0108751	0.836102	NM_001243756	PXN	paxillin
6	A_23_P125278	0.0109492	0.835656	NM_005409	CXCL11	C-X-C motif chemokine ligand 11
6	A_33_P7299171	0.0109764	0.835493	NM_001086	AADAC	arylacetamide deacetylase
6	A_21_P0010734	0.0111024	0.83474	ENST00000434447	NA	NA
6	A_24_P876522	0.0114216	0.832856	NM_001008397	GPX8	glutathione peroxidase 8 (putative)
6	A_23_P33894	0.01166	0.831469	NM_201222	MAGED2	MAGE family member D2
6	A_33_P3855484	0.0120134	0.829444	NA	NA	NA
6	A_33_P3256425	0.012192	0.828435	NM_001354186	BICD1	BICD cargo adaptor 1
6	A_33_P3218455	0.0122997	0.82783	BC039368	NA	NA
6	A_22_P00004643	0.0123704	0.827435	lnc-CTB-78H18.1.1-1:3	lnc-CTB-78H18.1.1-1	lnc-CTB-78H18.1.1-1:3
6	A_22_P00012499	0.0125337	0.826527	NR_015377	PAX8-AS1	PAX8 antisense RNA 1
6	A_22_P00005489	0.0126233	0.826032	NR_120456	LINC01479	long intergenic non-protein coding RNA 1479
6	A_21_P0004216	0.0126995	0.825613	NR_026994	LINC01020	long intergenic non-protein coding RNA 1020
6	A_22_P00008007	0.0127732	0.825209	lnc-IFNG-3:1	lnc-IFNG-3	lnc-IFNG-3:1
6	A_24_P417706	0.0129295	0.824357	NM_001142935	MXD3	MAX dimerization protein 3
6	A_23_P318890	0.0135343	0.821115	NM_012360	OR1F1	olfactory receptor family 1 subfamily F member 1
6	A_24_P170983	0.0136364	0.820576	NM_194312	ESPNL	espin like
6	A_23_P259207	0.0136611	0.820446	NM_018271	THNSL2	threonine synthase like 2
6	A_23_P420692	0.0137571	0.819943	NM_001304331	PPFIA4	PTPRF interacting protein alpha 4
6	A_23_P370097	0.0137939	0.81975	NM_001044385	TMEM237	transmembrane protein 237
6	A_21_P0004957	0.0140341	0.818501	lnc-AL590867.1-2:1	lnc-AL590867.1-2	lnc-AL590867.1-2:1
6	A_33_P3220663	0.0141261	0.818026	NM_145064	STAC3	SH3 and cysteine rich domain 3
6	A_33_P3233978	0.0143772	0.816739	NM_032807	FBH1	F-box DNA helicase 1
6	A_22_P00012389	0.0151248	0.812985	lnc-PRKACB-4:1	lnc-PRKACB-4	lnc-PRKACB-4:1
6	A_33_P3247252	0.0151459	0.812881	NA	NA	NA
6	A_21_P0013309	0.0153455	0.811898	ENST00000513727	NA	NA
6	A_21_P0009059	0.0153652	0.811802	ENST00000650425	LOC101928035	uncharacterized LOC101928035
6	A_22_P00000871	0.0154288	0.811491	lnc-AGRP-3:2	lnc-AGRP-3	lnc-AGRP-3:2
6	A_21_P0012202	0.0155284	0.811005	ENST00000380931	LOC400867	uncharacterized LOC400867
6	A_21_P0000906	0.0157507	0.809927	NR_040250	WWTR1-AS1	WWTR1 antisense RNA 1
6	A_23_P389250	0.0157591	0.809887	NM_001145010	SMCO2	single-pass membrane protein with coiled-coil domains 2
6	A_21_P0002495	0.0159481	0.808978	lnc-SLC35F5-5:1	lnc-SLC35F5-5	lnc-SLC35F5-5:1
6	A_21_P0000796	0.0161343	0.808089	NR_038424	GS1-279B7.1	microtubule associated protein 1 light chain 3 beta pseudogene
6	A_23_P319583	0.0161488	0.80802	NM_014747	RIMS3	regulating synaptic membrane exocytosis 3
6	A_21_P0005871	0.0163965	0.806847	lnc-TMEM55A-3:1	lnc-TMEM55A-3	lnc-TMEM55A-3:1
6	A_21_P0004827	0.0165172	0.80628	lnc-LY86-2:1	lnc-LY86-2	lnc-LY86-2:1
6	A_22_P00000882	0.0165496	0.806128	NR_026968	RPL34-AS1	RPL34 antisense RNA 1 (head to head)
6	A_24_P410389	0.0167792	0.805056	NM_015367	BCL2L13	BCL2 like 13
6	A_32_P195065	0.0170478	0.803814	NM_004263	SEMA4F	ssemaphorin 4F
6	A_22_P00010420	0.0170742	0.803693	NR_130143	LOC104968399	uncharacterized LOC104968399
6	A_33_P3352758	0.0171839	0.803189	NM_001013627	NHSL2	NHS like 2
6	A_33_P3377888	0.0175487	0.801529	AK123255	NA	NA
6	A_33_P3353796	0.0177407	0.800663	BC045633	NA	NA
6	A_21_P0006508	0.0178837	0.800022	lnc-ARMCX3-2:1	lnc-ARMCX3-2	lnc-ARMCX3-2:1
6	A_23_P215435	0.0180594	0.799238	NM_001257190	POM121	POM121 transmembrane nucleoporin
6	A_23_P301846	0.0180883	0.79911	NM_001033952	CALCA	calcitonin related polypeptide alpha
6	A_21_P0005291	0.0182435	0.798422	lnc-RP9-1:1	lnc-RP9-1	lnc-RP9-1:1
6	A_22_P00018202	0.0186414	0.796675	ENST00000569932	NA	NA
6	A_33_P3401459	0.0188776	0.795648	NM_020971	SPTBN4	spectrin beta, non-erythrocytic 4
6	A_33_P3235262	0.0190394	0.794949	NM_001135219	PIP5KL1	phosphatidylinositol-4-phosphate 5-kinase like 1
6	A_22_P00005529	0.0193083	0.793796	NR_125874	LOC102724096	uncharacterized LOC102724096
6	A_33_P3310070	0.0195462	0.792783	NM_004514	FOXK2	forkhead box K2
6	A_33_P3377346	0.0199365	0.791138	NR_036481	FGD5P1	FYVE, RhoGEF and PH domain containing 5 pseudogene 1
6	A_21_P0005468	0.0202106	0.789994	lnc-RNF216-1:1	NA	NA
6	A_21_P0002965	0.0204254	0.789104	XR_001740557	LOC107986043	uncharacterized LOC107986043
6	A_33_P3330079	0.0204935	0.788823	NM_001354837	LOC100128242	uncharacterized LOC100128242
6	A_23_P307563	0.0206698	0.788098	NM_001024660	KALRN	kalirin RhoGEF kinase
6	A_24_P209171	0.0209755	0.78685	NM_031469	SH3BGRL2	SH3 domain binding glutamate rich protein like 2
6	A_33_P3357591	0.0210001	0.78675	NM_025092	PGGHG	protein-glucosylgalactosylhydroxylysine glucosidase
6	A_33_P3311920	0.0210416	0.786582	NR_149026	CD200R1L-AS1	CD200R1L antisense RNA 1
6	A_22_P00010750	0.0212291	0.785823	NM_001277813	YTHDF3	YTH N6-methyladenosine RNA binding protein 3
6	A_33_P3306843	0.0215182	0.784661	NM_001102657	ZNF836	zinc finger protein 836
6	A_22_P00011249	0.021594	0.784358	XR_001748297	LOC107984358	uncharacterized LOC107984358
6	A_23_P144512	0.0215986	0.78434	NM_033214	GK2	glycerol kinase 2
6	A_33_P3783235	0.0218651	0.783279	ENST00000297632	TMEM65	transmembrane protein 65
6	A_21_P0000437	0.0220035	0.782732	NR_003294	SNORD115-2	small nucleolar RNA, C/D box 115-2
6	A_22_P00009877	0.0221293	0.782235	ENST00000519147	NA	NA
6	A_33_P3306898	0.0221509	0.78215	NM_012194	KIAA1549L	KIAA1549 like
6	A_22_P00019514	0.022173	0.782064	NR_149070	LIF-AS1	LIF antisense RNA 1
6	A_21_P0013544	0.0222618	0.781715	TCONS_l2_00028589	XLOC_l2_014686	NA
6	A_22_P00022245	0.0223106	0.781524	ENST00000539988	NA	NA
6	A_21_P0000701	0.0224538	0.780964	NR_037885	LOC100287010	uncharacterized LOC100287010
6	A_33_P3352223	0.0225996	0.780396	ENST00000533402	CSRP1	cysteine and glycine rich protein 1
6	A_33_P3271800	0.0230827	0.77853	NM_012237	SIRT2	sirtuin 2
6	A_21_P0000498	0.0231054	0.778443	NR_004397	SNORD1C	small nucleolar RNA, C/D box 1C
6	A_24_P7143	0.0233143	0.777644	NM_012223	MYO1B	myosin IB
6	A_33_P3326827	0.0237318	0.77606	NA	NA	NA
6	A_22_P00007206	0.0240096	0.775015	NR_029489	MIR19A	microRNA 19a
6	A_22_P00014370	0.0242326	0.774181	ENST00000565133	NA	NA
6	A_21_P0002982	0.0242604	0.774078	NR_147144	LINC02050	long intergenic non-protein coding RNA 2050
6	A_33_P3298057	0.0247125	0.772403	NM_001023587	ABCC5	ATP binding cassette subfamily C member 5
6	A_22_P00002911	0.0247358	0.772317	lnc-C5orf17-4:1	lnc-C5orf17-4	lnc-C5orf17-4:1
6	A_23_P86021	0.0248659	0.771839	NM_003944	SELENBP1	selenium binding protein 1
6	A_33_P3396469	0.0249435	0.771554	NA	NA	NA
6	A_33_P3782469	0.0249449	0.771549	NM_015617	PYGO1	pygopus family PHD finger 1
6	A_32_P107002	0.0251278	0.770881	NM_032167	SNX29	sorting nexin 29
6	A_33_P3281308	0.0251825	0.770681	NR_026975	FIRRE	firre intergenic repeating RNA element
6	A_23_P212756	0.0252144	0.770565	NM_001004057	GRK4	G protein-coupled receptor kinase 4
6	A_23_P309739	0.0255444	0.769369	NM_000125	ESR1	estrogen receptor 1
6	A_33_P3282963	0.0256117	0.769126	ENST00000377259	TJP2	tight junction protein 2
6	A_21_P0010789	0.0258073	0.768422	NR_149312	LOC105373159	uncharacterized LOC105373159
6	A_23_P71867	0.0258737	0.768184	NM_001142784	IL11RA	interleukin 11 receptor subunit alpha
6	A_33_P3385882	0.0261091	0.767343	ENST00000622922	GPR182	G protein-coupled receptor 182
6	A_21_P0003614	0.0261336	0.767255	XR_002959838	LOC107986228	uncharacterized LOC107986228
6	A_23_P78762	0.0262202	0.766947	NM_016246	HSD17B14	hydroxysteroid 17-beta dehydrogenase 14
6	A_24_P299474	0.0264461	0.766146	NM_001122679	TENM2	teneurin transmembrane protein 2
6	A_32_P201212	0.0266199	0.765533	NR_024041	CETN4P	centrin 4, pseudogene
6	A_22_P00002542	0.0269099	0.764514	lnc-C17orf62-3:1	lnc-C17orf62-3	lnc-C17orf62-3:1
6	A_33_P3324884	0.0273532	0.76297	NM_001286613	MICAL1	microtubule associated monooxygenase, calponin and LIM domain containing 1
6	A_21_P0003660	0.0281125	0.76036	ENST00000648441	MMAA	metabolism of cobalamin associated A
6	A_23_P15786	0.0284652	0.759162	NM_181534	KRT25	keratin 25
6	A_23_P58869	0.0287037	0.758356	NR_002932	GSTM2P1	glutathione S-transferase mu 2 pseudogene 1
6	A_24_P203689	0.0287857	0.75808	NM_198525	KIF7	kinesin family member 7
6	A_33_P3229898	0.0288342	0.757918	ENST00000379805	PDHA1	pyruvate dehydrogenase E1 alpha 1 subunit
6	A_21_P0007914	0.0292679	0.756468	NR_104174	TUSC8	tumor suppressor candidate 8
6	A_21_P0007221	0.0296125	0.755325	NR_125395	LINC02614	long intergenic non-protein coding RNA 2614
6	A_23_P166408	0.0296967	0.755047	NM_020530	OSM	oncostatin M
6	A_24_P341116	0.0298772	0.754452	NR_015340	SERPINA13P	serpin family A member 13, pseudogene
6	A_22_P00012668	0.0299217	0.754306	lnc-QDPR-1:1	NA	NA
6	A_33_P3262717	0.0299509	0.75421	NM_001303614	SAMD4B	sterile alpha motif domain containing 4B
6	A_23_P42353	0.0302233	0.753318	NM_016135	ETV7	ETS variant 7
6	A_21_P0009486	0.0302608	0.753196	XR_001753461	WDR7-OT1	WDR7 overlapping transcript 1
6	A_33_P3250895	0.0306067	0.752071	NM_001099780	PSMB11	proteasome subunit beta 11
6	A_33_P3320418	0.0307059	0.75175	NA	NA	NA
6	A_33_P3404974	0.0307353	0.751655	NM_181744	OPN5	opsin 5
6	A_23_P216679	0.0307362	0.751652	NM_033331	CDC14B	cell division cycle 14B
6	A_21_P0007649	0.0308418	0.751311	lnc-FAM101A-2:3	lnc-FAM101A-2	lnc-FAM101A-2:3
6	A_21_P0001074	0.0309201	0.751059	lnc-DISC1-2:1	lnc-DISC1-2	lnc-DISC1-2:1
6	A_21_P0008823	0.0309387	0.750999	XR_001751501	LOC105370783	uncharacterized LOC105370783
6	A_33_P3308307	0.0313723	0.749609	NM_138691	TMC1	transmembrane channel like 1
6	A_33_P3322870	0.0315941	0.748903	NM_175733	SYT9	synaptotagmin 9
6	A_21_P0004332	0.0317571	0.748385	lnc-NEURL1B-4:2	lnc-NEURL1B-4	lnc-NEURL1B-4:2
6	A_19_P00319528	0.0319985	0.747622	NR_121620	LINC01605	long intergenic non-protein coding RNA 1605
6	A_33_P3217776	0.0322286	0.746897	NM_002723	PRB4	proline rich protein BstNI subfamily 4
6	A_33_P3256303	0.0322814	0.746732	NM_001206609	SELPLG	selectin P ligand
6	A_22_P00006435	0.0324874	0.746086	lnc-FBXO7-1:1	lnc-FBXO7-1	lnc-FBXO7-1:1
6	A_23_P84629	0.0326818	0.74548	NM_002917	RFNG	RFNG O-fucosylpeptide 3-beta-N-acetylglucosaminyltransferase
6	A_19_P00810045	0.0327977	0.745119	NM_170607	MLX	MLX, MAX dimerization protein
6	A_33_P3268723	0.0330547	0.744322	NM_019110	ZKSCAN4	zinc finger with KRAB and SCAN domains 4
6	A_33_P3365750	0.0332887	0.7436	ENST00000553526	EML5	echinoderm microtubule associated protein like 5
6	A_22_P00004070	0.0334672	0.74305	NR_045122	LOC100506321	uncharacterized LOC100506321
6	A_22_P00001021	0.0335847	0.74269	NR_126365	KCNMA1-AS3	KCNMA1 antisense RNA 3
6	A_23_P323272	0.0338163	0.741982	NM_145260	OSR1	odd-skipped related transciption factor 1
6	A_23_P133868	0.0338264	0.741951	NM_019110	ZKSCAN4	zinc finger with KRAB and SCAN domains 4
6	A_23_P58009	0.0346823	0.739359	NM_024616	C3orf52	chromosome 3 open reading frame 52
6	A_22_P00002284	0.0349943	0.738423	lnc-C10orf68-2:1	lnc-C10orf68-2	lnc-C10orf68-2:1
6	A_33_P3235876	0.0351119	0.738072	ENST00000390632	NA	NA
6	A_23_P376372	0.0351753	0.737883	NM_001017967	MARVELD3	MARVEL domain containing 3
6	A_33_P3249259	0.03539	0.737244	NM_198994	TGM6	transglutaminase 6
6	A_21_P0007845	0.0354283	0.737131	ENST00000549914	NA	NA
6	A_33_P3363082	0.0354593	0.737039	NR_003008	SCARNA5	small Cajal body-specific RNA 5
6	A_21_P0006060	0.0357629	0.73614	lnc-COL5A1-2:1	lnc-COL5A1-2	lnc-COL5A1-2:1
6	A_22_P00017661	0.0357717	0.736114	NR_104156	NRG1-IT1	NRG1 intronic transcript 1
6	A_33_P3403392	0.0360637	0.735255	NM_001319839	AACS	acetoacetyl-CoA synthetase
6	A_33_P3408722	0.0364741	0.734054	NM_001184941	FAM219A	family with sequence similarity 219 member A
6	A_33_P3358824	0.0367007	0.733394	NM_001316320	PLOD1	procollagen-lysine,2-oxoglutarate 5-dioxygenase 1
6	A_33_P3281816	0.0370368	0.73242	NM_001330502	CAP1	cyclase associated actin cytoskeleton regulatory protein 1
6	A_23_P145711	0.0377893	0.730259	NM_024728	SUGCT	succinyl-CoA:glutarate-CoA transferase
6	A_23_P101905	0.0378113	0.730196	NM_005883	APC2	APC2, WNT signaling pathway regulator
6	A_24_P348845	0.0379158	0.729898	NM_181623	KRTAP15-1	keratin associated protein 15-1
6	A_33_P3303982	0.0379609	0.729769	NM_001143975	UBTFL1	upstream binding transcription factor like 1
6	A_21_P0008152	0.0380626	0.72948	lnc-TSC22D1-1:1	lnc-TSC22D1-1	lnc-TSC22D1-1:1
6	A_23_P77593	0.0382213	0.72903	NM_018052	VAC14	Vac14, PIKFYVE complex component
6	A_21_P0009981	0.038268	0.728897	XR_001754273	FAM209B	family with sequence similarity 209 member B
6	A_22_P00025366	0.0382688	0.728895	lnc-UCP2-1:1	lnc-UCP2-1	lnc-UCP2-1:1
6	A_22_P00007321	0.038312	0.728772	ENST00000553487	NA	NA
6	A_21_P0011778	0.0383451	0.728679	ENST00000413796	NA	NA
6	A_21_P0001657	0.0387852	0.727437	lnc-TNFRSF14-1:2	lnc-TNFRSF14-1	lnc-TNFRSF14-1:2
6	A_21_P0005588	0.0388715	0.727195	XR_928268	LOC105375610	uncharacterized LOC105375610
6	A_23_P390704	0.0396395	0.725051	NM_007271	STK38	serine/threonine kinase 38
6	A_33_P3397233	0.0402064	0.723485	XR_001747405	LOC101929256	uncharacterized LOC101929256
6	A_21_P0011091	0.0406622	0.722236	TCONS_l2_00006127	XLOC_l2_003293	NA
6	A_21_P0007394	0.0409151	0.721546	lnc-GUCY1A2-2:1	lnc-GUCY1A2-2	lnc-GUCY1A2-2:1
6	A_33_P3247609	0.0409178	0.721539	NM_001005850	ZNF835	zinc finger protein 835
6	A_21_P0010998	0.0410913	0.721067	ENST00000527511	LOC283140	uncharacterized LOC283140
6	A_21_P0002656	0.0412923	0.720522	lnc-TRMT61B-1:2	lnc-TRMT61B-1	lnc-TRMT61B-1:2
6	A_22_P00023427	0.0415646	0.719786	NR_123718	LOC101927139	uncharacterized LOC101927139
6	A_22_P00016431	0.0415662	0.719782	NR_038978	MORF4L2-AS1	MORF4L2 antisense RNA 1
6	A_22_P00018528	0.042231	0.717998	lnc-DENND1B-1:1	lnc-DENND1B-1	lnc-DENND1B-1:1
6	A_21_P0009696	0.0423198	0.717761	lnc-AC011467.1-1:1	NA	NA
6	A_21_P0013067	0.042332	0.717728	TCONS_l2_00024656	XLOC_l2_012919	NA
6	A_21_P0011749	0.0424195	0.717495	TCONS_l2_00013123	XLOC_l2_007059	NA
6	A_33_P3356070	0.0424818	0.717329	NM_001349205	LPIN1	lipin 1
6	A_21_P0013992	0.0425324	0.717194	NA	NA	NA
6	A_22_P00008899	0.0425911	0.717038	ENST00000457513	LOC101927314	uncharacterized LOC101927314
6	A_21_P0006653	0.0426795	0.716804	ENST00000420825	NA	NA
6	A_23_P46351	0.042689	0.716778	NM_006862	TDRKH	tudor and KH domain containing
6	A_33_P3239467	0.0430013	0.715951	NR_027272	LINC00479	long intergenic non-protein coding RNA 479
6	A_24_P298013	0.0432726	0.715236	NM_019096	GTPBP2	GTP binding protein 2
6	A_32_P129752	0.0433482	0.715037	NM_001017970	TMEM30B	transmembrane protein 30B
6	A_21_P0007206	0.0437671	0.713939	lnc-CTD-2210P24.4.1-3:1	lnc-CTD-2210P24.4.1-3	lnc-CTD-2210P24.4.1-3:1
6	A_22_P00004401	0.0437981	0.713858	ENST00000508766	NA	NA
6	A_33_P3576853	0.0442452	0.712693	NR_037857	NIFK-AS1	NIFK antisense RNA 1
6	A_33_P3404601	0.0446953	0.711527	NM_001282458	C2	complement C2
6	A_21_P0003136	0.0447244	0.711452	XR_002959628	LOC105377196	uncharacterized LOC105377196
6	A_21_P0001085	0.0448265	0.711189	NR_026874	LINC02593	long intergenic non-protein coding RNA 2593
6	A_33_P3215457	0.045328	0.709901	NM_000253	MTTP	microsomal triglyceride transfer protein
6	A_21_P0006212	0.0453419	0.709865	lnc-PRPF4-1:1	lnc-PRPF4-1	lnc-PRPF4-1:1
6	A_33_P3381206	0.0453565	0.709828	ENST00000390318	NA	NA
6	A_21_P0010497	0.0459778	0.708244	NR_037843	HOTTIP	HOXA distal transcript antisense RNA
6	A_23_P98645	0.0464017	0.707171	NM_003737	DCHS1	dachsous cadherin-related 1
6	A_21_P0007331	0.0468828	0.705961	XR_931152	LOC105376607	uncharacterized LOC105376607
6	A_33_P3401482	0.0469244	0.705856	XR_928275	LOC105375614	uncharacterized LOC105375614
6	A_23_P310972	0.0470303	0.705591	NM_032095	PCDHGB1	protocadherin gamma subfamily B, 1
6	A_33_P3257474	0.047217	0.705124	NM_001042367	REC114	REC114 meiotic recombination protein
6	A_23_P353667	0.0473308	0.70484	NR_027148	MIR7-3HG	MIR7-3 host gene
6	A_21_P0012716	0.0478986	0.703429	ENST00000511453	LOC105374524	uncharacterized LOC105374524
6	A_24_P339071	0.0480763	0.702989	NM_001802	CDR2	cerebellar degeneration related protein 2
6	A_24_P696761	0.0481934	0.7027	NM_001001552	LEMD1	LEM domain containing 1
6	A_22_P00001492	0.0482559	0.702546	ENST00000425021	LINC00494	long intergenic non-protein coding RNA 494
6	A_32_P810645	0.0482663	0.70252	NR_046323	FLJ40288	uncharacterized FLJ40288
6	A_23_P370147	0.0484011	0.702188	ENST00000316517	NA	NA
6	A_23_P381351	0.0488105	0.701183	NM_001317	CSH1	chorionic somatomammotropin hormone 1
6	A_24_P56281	0.0489546	0.70083	NM_001002259	CAPRIN2	caprin family member 2
7	A_21_P0008822	0.00122657	0.931534	lnc-C15orf54-2:2	NA	NA
7	A_33_P3392921	0.002234	0.912977	NM_001184740	CTTN	cortactin
7	A_33_P3260430	0.00317675	0.899817	NM_005988	SPRR2A	small proline rich protein 2A
7	A_21_P0005462	0.00382889	0.892048	lnc-AC145676.2.1-2:1	lnc-AC145676.2.1-2	lnc-AC145676.2.1-2:1
7	A_22_P00015346	0.00417553	0.88824	NR_047494	LINC00564	long intergenic non-protein coding RNA 564
7	A_33_P3569068	0.00427892	0.887142	NM_003550	MAD1L1	mitotic arrest deficient 1 like 1
7	A_23_P42684	0.00429539	0.886968	ENST00000311067	NA	NA
7	A_33_P3321230	0.00530482	0.87701	NM_052831	SLC18B1	solute carrier family 18 member B1
7	A_21_P0005144	0.00543258	0.875834	XR_943318	LOC105378150	uncharacterized LOC105378150
7	A_33_P3298425	0.00567964	0.873605	NM_006769	LMO4	LIM domain only 4
7	A_21_P0002582	0.00570139	0.873412	lnc-SLC4A1AP-1:6	NA	NA
7	A_23_P217564	0.00579814	0.872557	NM_004458	ACSL4	acyl-CoA synthetase long chain family member 4
7	A_33_P3269388	0.00633942	0.867925	NM_001146082	MBOAT7	membrane bound O-acyltransferase domain containing 7
7	A_23_P93082	0.00647486	0.866804	NM_138459	NUS1	NUS1, dehydrodolichyl diphosphate synthase subunit
7	A_24_P8454	0.00681648	0.864036	NM_001130528	SPAG9	sperm associated antigen 9
7	A_23_P201778	0.00699855	0.862595	NM_080588	PTPN7	protein tyrosine phosphatase, non-receptor type 7
7	A_23_P420417	0.0071231	0.861622	NM_138463	TLCD1	TLC domain containing 1
7	A_24_P143138	0.0073773	0.859667	NM_004463	FGD1	FYVE, RhoGEF and PH domain containing 1
7	A_21_P0004980	0.0073928	0.859549	ENST00000453935	NA	NA
7	A_23_P209394	0.00755302	0.85834	NM_001351591	CFLAR	CASP8 and FADD like apoptosis regulator
7	A_33_P3369158	0.00848728	0.851575	NM_002254	KIF3C	kinesin family member 3C
7	A_33_P3244274	0.00870206	0.850084	BC016958	RNF208	ring finger protein 208
7	A_22_P00005899	0.00871737	0.849978	XR_001748441	LOC105369568	uncharacterized LOC105369568
7	A_33_P3219601	0.00924027	0.846442	NM_007314	ABL2	ABL proto-oncogene 2, non-receptor tyrosine kinase
7	A_33_P3233070	0.00943124	0.84518	ENST00000644232	CIITA	class II major histocompatibility complex transactivator
7	A_24_P197537	0.00968008	0.843559	NM_003719	PDE8B	phosphodiesterase 8B
7	A_23_P206140	0.00980967	0.842724	NM_018602	DNAJA4	DnaJ heat shock protein family (Hsp40) member A4
7	A_23_P69637	0.0101126	0.840799	ENST00000509620	OTUD4	OTU deubiquitinase 4
7	A_24_P154948	0.0101615	0.840492	NM_002047	GARS	glycyl-tRNA synthetase
7	A_24_P371281	0.0101772	0.840393	NM_025246	SLC35G2	solute carrier family 35 member G2
7	A_22_P00022704	0.0109066	0.835913	lnc-AC005481.5.1-2:1	lnc-AC005481.5.1-2	lnc-AC005481.5.1-2:1
7	A_23_P159255	0.0109975	0.835367	NM_002845	PTPRM	protein tyrosine phosphatase, receptor type M
7	A_33_P3397165	0.0110634	0.834973	XR_928373	LOC105375623	uncharacterized LOC105375623
7	A_22_P00000616	0.0111111	0.834689	lnc-ACOT9-1:1	lnc-ACOT9-1	lnc-ACOT9-1:1
7	A_24_P313186	0.0111183	0.834646	NM_006888	CALM1	calmodulin 1
7	A_24_P391586	0.011216	0.834066	NM_178507	OAF	out at first homolog
7	A_23_P106389	0.0117837	0.830757	NM_003612	SEMA7A	semaphorin 7A (John Milton Hagen blood group)
7	A_23_P85164	0.0118685	0.83027	NM_006730	DNASE1L1	deoxyribonuclease 1 like 1
7	A_24_P131222	0.0120101	0.829463	NM_022089	ATP13A2	ATPase cation transporting 13A2
7	A_33_P3395783	0.012291	0.827879	NM_015585	CFAP61	cilia and flagella associated protein 61
7	A_22_P00012979	0.0126451	0.825912	lnc-RESP18-1:1	lnc-RESP18-1	lnc-RESP18-1:1
7	A_23_P406424	0.0127514	0.825328	NM_175744	RHOC	ras homolog family member C
7	A_22_P00005467	0.0127515	0.825328	NR_120666	NRG3-AS1	NRG3 antisense RNA 1
7	A_23_P159937	0.0131544	0.82314	NM_005629	SLC6A8	solute carrier family 6 member 8
7	A_23_P21548	0.0131961	0.822916	NM_024605	ARHGAP10	Rho GTPase activating protein 10
7	A_24_P206047	0.0131994	0.822899	NM_001151	SLC25A4	solute carrier family 25 member 4
7	A_33_P3381751	0.013269	0.822526	NM_001353693	TIAM1	T cell lymphoma invasion and metastasis 1
7	A_33_P3364062	0.013308	0.822317	NR_103831	FLJ31356	uncharacterized protein FLJ31356
7	A_33_P3379775	0.0135376	0.821097	ENST00000376463	TLE1	transducin like enhancer of split 1
7	A_32_P31992	0.0135893	0.820824	ENST00000439215	NA	NA
7	A_23_P201863	0.0136673	0.820414	NM_212503	CDK18	cyclin dependent kinase 18
7	A_24_P750305	0.013991	0.818724	NR_047519	LINC01128	long intergenic non-protein coding RNA 1128
7	A_33_P3234571	0.0141867	0.817714	NM_001316332	MAP2K3	mitogen-activated protein kinase kinase 3
7	A_23_P344451	0.0145236	0.815995	NM_016073	HDGFL3	HDGF like 3
7	A_23_P253389	0.0151848	0.812689	NM_003040	SLC4A2	solute carrier family 4 member 2
7	A_23_P92727	0.0152778	0.812231	NM_015577	RAI14	retinoic acid induced 14
7	A_33_P3214869	0.0153636	0.81181	NM_001145715	KPNA7	karyopherin subunit alpha 7
7	A_33_P3321293	0.0158324	0.809533	NM_178229	IQGAP3	IQ motif containing GTPase activating protein 3
7	A_33_P3209351	0.015952	0.808959	NM_013417	IARS	isoleucyl-tRNA synthetase
7	A_23_P149852	0.0159812	0.80882	NM_032429	LZTS2	leucine zipper tumor suppressor 2
7	A_23_P55749	0.0161153	0.808179	NM_015719	COL5A3	collagen type V alpha 3 chain
7	A_22_P00010107	0.0162302	0.807633	lnc-MRGPRF-1:1	lnc-MRGPRF-1	lnc-MRGPRF-1:1
7	A_33_P3412493	0.0164317	0.806682	NM_001350860	KY	kyphoscoliosis peptidase
7	A_22_P00001018	0.0171953	0.803137	NR_024585	DLG5-AS1	DLG5 antisense RNA 1
7	A_33_P3310780	0.0173017	0.802651	NM_005231	CTTN	cortactin
7	A_23_P105227	0.0175632	0.801463	NM_001014811	ME3	malic enzyme 3
7	A_22_P00025177	0.0176782	0.800944	lnc-WDR16-4:1	lnc-WDR16-4	lnc-WDR16-4:1
7	A_23_P134109	0.0180419	0.799316	NM_001431	EPB41L2	erythrocyte membrane protein band 4.1 like 2
7	A_22_P00023453	0.0180523	0.79927	XR_001749047	LOC105369699	uncharacterized LOC105369699
7	A_22_P00019139	0.0181031	0.799044	ENST00000641568	NA	NA
7	A_33_P3868357	0.0181037	0.799041	NR_131245	C5orf17	chromosome 5 open reading frame 17 (putative)
7	A_23_P154986	0.0182236	0.79851	NM_001288833	GGT1	gamma-glutamyltransferase 1
7	A_33_P3212167	0.0184262	0.797617	NM_001278344	ACTN2	actinin alpha 2
7	A_23_P42116	0.0185487	0.79708	NM_005155	PPT2	palmitoyl-protein thioesterase 2
7	A_24_P289636	0.0185532	0.79706	ENST00000379095	NGRN	neugrin, neurite outgrowth associated
7	A_23_P212400	0.018702	0.796411	NM_012191	NAA80	N(alpha)-acetyltransferase 80, NatH catalytic subunit
7	A_21_P0011138	0.0187197	0.796334	TCONS_l2_00006780	XLOC_l2_003674	NA
7	A_23_P218770	0.0187892	0.796031	NM_002872	RAC2	Rac family small GTPase 2
7	A_24_P942493	0.0191472	0.794486	NM_015253	WSCD1	WSC domain containing 1
7	A_23_P10542	0.0192923	0.793864	NM_053044	HTRA3	HtrA serine peptidase 3
7	A_23_P114983	0.0193734	0.793518	NM_032588	TRIM63	tripartite motif containing 63
7	A_21_P0011441	0.0193917	0.79344	TCONS_l2_00009774	XLOC_l2_005244	NA
7	A_24_P89457	0.019487	0.793035	NM_078467	CDKN1A	cyclin dependent kinase inhibitor 1A
7	A_33_P3415052	0.0199517	0.791074	NM_001172292	NIPAL4	NIPA like domain containing 4
7	A_23_P366366	0.0200253	0.790766	NM_014766	SCRN1	secernin 1
7	A_22_P00010194	0.0203643	0.789357	ENST00000427022	NA	NA
7	A_23_P250462	0.020416	0.789143	NM_001183	ATP6AP1	ATPase H+ transporting accessory protein 1
7	A_33_P3261743	0.0204413	0.789039	NM_001145290	SLC37A2	solute carrier family 37 member 2
7	A_23_P50535	0.0205181	0.788722	NM_004409	DMPK	DM1 protein kinase
7	A_24_P943095	0.0206961	0.78799	NM_001033553	SPECC1	sperm antigen with calponin homology and coiled-coil domains 1
7	A_23_P170518	0.0208219	0.787476	NM_017653	DYM	dymeclin
7	A_21_P0011888	0.0211118	0.786297	NM_001330161	ING5	inhibitor of growth family member 5
7	A_24_P135769	0.0212011	0.785936	NM_198315	VWA5A	von Willebrand factor A domain containing 5A
7	A_33_P3305105	0.0213407	0.785373	NM_198315	VWA5A	von Willebrand factor A domain containing 5A
7	A_23_P143551	0.0213848	0.785196	NM_001696	ATP6V1E1	ATPase H+ transporting V1 subunit E1
7	A_23_P129956	0.0213937	0.78516	NM_004090	DUSP3	dual specificity phosphatase 3
7	A_33_P3321170	0.0216575	0.784105	ENST00000409951	TMEM177	transmembrane protein 177
7	A_23_P15564	0.0218311	0.783414	NM_016627	AMZ2	archaelysin family metallopeptidase 2
7	A_22_P00019618	0.0222828	0.781633	ENST00000557687	NA	NA
7	A_22_P00014265	0.0225003	0.780782	ENST00000559148	NA	NA
7	A_33_P3212375	0.022537	0.78064	lnc-ZNF117-1:1	NA	NA
7	A_24_P406006	0.0232252	0.777984	NM_024830	LPCAT1	lysophosphatidylcholine acyltransferase 1
7	A_33_P3379669	0.0233576	0.777479	NM_031297	RNF208	ring finger protein 208
7	A_23_P104046	0.0233732	0.777419	NM_006085	BPNT1	3'(2'), 5'-bisphosphate nucleotidase 1
7	A_23_P140154	0.0237123	0.776133	NM_015676	TMEM251	transmembrane protein 251
7	A_32_P89899	0.0237859	0.775856	NM_173536	GABRG1	gamma-aminobutyric acid type A receptor gamma1 subunit
7	A_33_P3372084	0.0238779	0.775509	ENST00000511402	NA	NA
7	A_33_P3232086	0.0239285	0.775319	AJ310433	CD177	CD177 molecule
7	A_23_P165608	0.0240291	0.774942	NM_004263	SEMA4F	ssemaphorin 4F
7	A_24_P52921	0.0241686	0.77442	NM_005504	BCAT1	branched chain amino acid transaminase 1
7	A_22_P00000847	0.0242686	0.774047	NR_024398	ZBED3-AS1	ZBED3 antisense RNA 1
7	A_24_P366082	0.0242708	0.774039	NM_015241	MICAL3	microtubule associated monooxygenase, calponin and LIM domain containing 3
7	A_23_P170453	0.0242774	0.774014	NM_001900	CST5	cystatin D
7	A_23_P79251	0.0242908	0.773965	NM_014600	EHD3	EH domain containing 3
7	A_24_P48069	0.0243559	0.773722	NM_018110	DOK4	docking protein 4
7	A_21_P0007769	0.0243626	0.773697	lnc-MED13L-1:1	lnc-MED13L-1	lnc-MED13L-1:1
7	A_33_P3306504	0.0245856	0.772871	NM_016368	ISYNA1	inositol-3-phosphate synthase 1
7	A_23_P163455	0.0246364	0.772683	NM_002373	MAP1A	microtubule associated protein 1A
7	A_33_P3382100	0.0247194	0.772377	NM_001164586	IGFN1	immunoglobulin-like and fibronectin type III domain containing 1
7	A_21_P0014238	0.0247301	0.772338	NM_001351567	CDC14B	cell division cycle 14B
7	A_23_P79134	0.0248478	0.771905	NM_024310	PLEKHF1	pleckstrin homology and FYVE domain containing 1
7	A_23_P218190	0.0253317	0.770139	NM_000070	CAPN3	calpain 3
7	A_23_P251927	0.0253895	0.769929	NM_017812	CHCHD3	coiled-coil-helix-coiled-coil-helix domain containing 3
7	A_24_P555473	0.0254311	0.769778	NM_178450	2003-03-01	membrane associated ring-CH-type finger 3
7	A_33_P3336810	0.0255709	0.769273	NM_001012758	NUDT17	nudix hydrolase 17
7	A_23_P380181	0.0260321	0.767617	NM_006769	LMO4	LIM domain only 4
7	A_23_P115167	0.0260861	0.767425	NM_015350	LRRC8B	leucine rich repeat containing 8 VRAC subunit B
7	A_33_P3323678	0.0261134	0.767327	ENST00000545001	NA	NA
7	A_33_P3332052	0.0266146	0.765551	NM_001166347	SLC26A11	solute carrier family 26 member 11
7	A_23_P164528	0.0267587	0.765044	NM_015285	WDR7	WD repeat domain 7
7	A_23_P331928	0.026812	0.764857	NM_133493	CD109	CD109 molecule
7	A_23_P134058	0.0268214	0.764824	NM_001242629	GFOD1	glucose-fructose oxidoreductase domain containing 1
7	A_33_P3309859	0.0268598	0.76469	lnc-FAM43A-2:1	lnc-FAM43A-2	lnc-FAM43A-2:1
7	A_32_P112592	0.0270583	0.763996	NR_026989	LINC01140	long intergenic non-protein coding RNA 1140
7	A_33_P3219475	0.0273653	0.762928	NM_001198812	MSANTD3-TMEFF1	MSANTD3-TMEFF1 readthrough
7	A_23_P166400	0.0274996	0.762464	NM_006477	RASL10A	RAS like family 10 member A
7	A_22_P00013649	0.0275371	0.762334	ENST00000522354	NA	NA
7	A_23_P87727	0.0276864	0.761819	NM_033328	CAPZA3	capping actin protein of muscle Z-line subunit alpha 3
7	A_33_P3869455	0.0277673	0.761541	DQ641254	ATXN8	ataxin 8
7	A_23_P201672	0.0277703	0.761531	NM_015935	EEF1AKNMT	eEF1A lysine and N-terminal methyltransferase
7	A_23_P30363	0.0281617	0.760192	NM_004199	P4HA2	prolyl 4-hydroxylase subunit alpha 2
7	A_23_P417942	0.0283096	0.759689	NM_001024948	FNBP1L	formin binding protein 1 like
7	A_21_P0008550	0.028405	0.759365	XR_001750880	LOC105370660	uncharacterized LOC105370660
7	A_23_P108404	0.028656	0.758517	NM_001037131	AGAP1	ArfGAP with GTPase domain, ankyrin repeat and PH domain 1
7	A_24_P88800	0.0287105	0.758334	NM_004718	COX7A2L	cytochrome c oxidase subunit 7A2 like
7	A_33_P3417502	0.0287136	0.758323	NM_033131	WNT3A	Wnt family member 3A
7	A_22_P00021933	0.0290346	0.757246	NM_004199	P4HA2	prolyl 4-hydroxylase subunit alpha 2
7	A_33_P3367970	0.0290903	0.75706	NA	NA	NA
7	A_33_P3320062	0.029483	0.755753	NM_002662	PLD1	phospholipase D1
7	A_24_P250815	0.0295621	0.755491	NM_024921	POF1B	POF1B, actin binding protein
7	A_23_P250245	0.0296825	0.755094	NM_001782	CD72	CD72 molecule
7	A_23_P14351	0.0297721	0.754798	NM_004274	AKAP6	A-kinase anchoring protein 6
7	A_33_P3245908	0.0298813	0.754439	NM_001353331	TMEM273	transmembrane protein 273
7	A_24_P49427	0.0299293	0.754281	NM_020864	NYAP2	neuronal tyrosine-phosphorylated phosphoinositide-3-kinase adaptor 2
7	A_23_P96165	0.0302019	0.753388	NM_024650	C11orf80	chromosome 11 open reading frame 80
7	A_33_P3362770	0.0302678	0.753173	NM_001301064	RRN3	RRN3 homolog, RNA polymerase I transcription factor
7	A_32_P32254	0.0303543	0.752891	NM_001848	COL6A1	collagen type VI alpha 1 chain
7	A_33_P3372985	0.030426	0.752658	NR_024457	LINC02418	long intergenic non-protein coding RNA 2418
7	A_23_P403081	0.0305182	0.752359	NM_198566	C5orf34	chromosome 5 open reading frame 34
7	A_24_P702813	0.0306332	0.751986	NM_004736	XPR1	xenotropic and polytropic retrovirus receptor 1
7	A_32_P70315	0.0309352	0.75101	NM_003256	TIMP4	TIMP metallopeptidase inhibitor 4
7	A_22_P00015884	0.0310041	0.750789	lnc-TCEANC2-1:1	lnc-TCEANC2-1	lnc-TCEANC2-1:1
7	A_23_P205768	0.0310386	0.750678	NM_006628	ARPP19	cAMP regulated phosphoprotein 19
7	A_23_P52727	0.0310396	0.750675	NM_182964	NAV2	neuron navigator 2
7	A_24_P194081	0.0312659	0.749949	NM_144779	FXYD5	FXYD domain containing ion transport regulator 5
7	A_22_P00008961	0.0315644	0.748997	NR_026796	LINC00520	long intergenic non-protein coding RNA 520
7	A_22_P00023814	0.0316167	0.748831	NR_046689	MAGI2-AS2	MAGI2 antisense RNA 2
7	A_32_P139894	0.0316583	0.748699	NM_007314	ABL2	ABL proto-oncogene 2, non-receptor tyrosine kinase
7	A_23_P212042	0.0316912	0.748594	NM_005929	MELTF	melanotransferrin
7	A_21_P0004269	0.0318374	0.748131	XR_001742517	LOC102724557	uncharacterized LOC102724557
7	A_19_P00321598	0.0325426	0.745914	ENST00000417485	NA	NA
7	A_23_P321511	0.0326074	0.745712	NM_178450	2003-03-01	membrane associated ring-CH-type finger 3
7	A_23_P410965	0.0326555	0.745562	NM_020888	KIAA1522	KIAA1522
7	A_23_P66432	0.0326827	0.745477	NM_032646	TTYH2	tweety family member 2
7	A_33_P3222380	0.0328583	0.744931	NM_138420	AHNAK2	AHNAK nucleoprotein 2
7	A_33_P3296997	0.0328647	0.744911	NM_198483	RUFY4	RUN and FYVE domain containing 4
7	A_23_P258964	0.0328727	0.744886	NM_013417	IARS	isoleucyl-tRNA synthetase
7	A_22_P00015854	0.0329507	0.744644	ENST00000428516	NA	NA
7	A_24_P115990	0.0329814	0.744549	NM_020547	AMHR2	anti-Mullerian hormone receptor type 2
7	A_22_P00001177	0.0330031	0.744482	ENST00000554926	NA	NA
7	A_22_P00020837	0.0330535	0.744326	ENST00000446024	NA	NA
7	A_23_P211878	0.0330686	0.744279	NM_001457	FLNB	filamin B
7	A_21_P0007761	0.0331736	0.743954	NR_152605	MAPKAPK5-AS1	MAPKAPK5 antisense RNA 1
7	A_21_P0001243	0.0332353	0.743764	ENST00000442382	NA	NA
7	A_23_P36322	0.0333755	0.743332	NM_001567	INPPL1	inositol polyphosphate phosphatase like 1
7	A_23_P202587	0.0334285	0.743169	NM_018330	SHTN1	shootin 1
7	A_33_P3399943	0.0336144	0.742599	NM_001318936	RPS6KA2	ribosomal protein S6 kinase A2
7	A_21_P0007762	0.0336366	0.742531	NR_152605	MAPKAPK5-AS1	MAPKAPK5 antisense RNA 1
7	A_23_P11507	0.0336811	0.742395	NM_015534	ZZZ3	zinc finger ZZ-type containing 3
7	A_24_P42066	0.0337349	0.74223	NM_001355479	GGTLC3	gamma-glutamyltransferase light chain family member 3
7	A_23_P77590	0.0340646	0.741226	NM_018052	VAC14	Vac14, PIKFYVE complex component
7	A_23_P415006	0.0342231	0.740745	NM_015470	RAB11FIP5	RAB11 family interacting protein 5
7	A_33_P3827580	0.0342601	0.740633	BC025398	NA	NA
7	A_23_P207537	0.0342672	0.740611	NM_007026	DUSP14	dual specificity phosphatase 14
7	A_23_P53370	0.0343259	0.740433	NM_014470	RND1	Rho family GTPase 1
7	A_23_P103099	0.0344084	0.740184	NM_001031695	RBFOX2	RNA binding fox-1 homolog 2
7	A_23_P403745	0.034977	0.738475	NM_138383	MTSS1L	MTSS1L, I-BAR domain containing
7	A_23_P253561	0.0350695	0.738199	NM_024331	TTPAL	alpha tocopherol transfer protein like
7	A_21_P0004301	0.0350702	0.738197	lnc-SLC25A48-2:1	NA	NA
7	A_23_P49060	0.0352568	0.73764	NM_181642	SPINT1	serine peptidase inhibitor, Kunitz type 1
7	A_24_P229531	0.0355091	0.736891	NM_001031716	NABP1	nucleic acid binding protein 1
7	A_24_P186346	0.0355098	0.736889	NM_022662	ANAPC1	anaphase promoting complex subunit 1
7	A_23_P389102	0.0355102	0.736888	NM_015194	MYO1D	myosin ID
7	A_23_P157268	0.0356082	0.736597	NM_012129	CLDN12	claudin 12
7	A_33_P3349637	0.035755	0.736164	NM_002587	PCDH1	protocadherin 1
7	A_33_P3702104	0.0359139	0.735695	NR_073400	MGC34796	sepiapterin reductase (7,8-dihydrobiopterin:NADP+ oxidoreductase) pseudogene
7	A_23_P347432	0.0359378	0.735625	NM_001330311	DVL1	dishevelled segment polarity protein 1
7	A_22_P00014893	0.0365136	0.733938	lnc-SLC7A13-2:1	lnc-SLC7A13-2	lnc-SLC7A13-2:1
7	A_21_P0003756	0.0365493	0.733834	lnc-ARSJ-1:2	lnc-ARSJ-1	lnc-ARSJ-1:2
7	A_32_P151823	0.0366289	0.733603	ENST00000521369	NA	NA
7	A_23_P27035	0.0367631	0.733213	NM_015544	TMEM98	transmembrane protein 98
7	A_32_P218355	0.0369858	0.732568	NM_001164446	C6orf132	chromosome 6 open reading frame 132
7	A_23_P164148	0.0370236	0.732458	NM_170607	MLX	MLX, MAX dimerization protein
7	A_24_P7790	0.0370307	0.732438	NM_172006	WFDC10B	WAP four-disulfide core domain 10B
7	A_33_P3226135	0.037084	0.732284	LF213897	NA	NA
7	A_33_P3350207	0.0371374	0.73213	NM_017885	HCFC1R1	host cell factor C1 regulator 1
7	A_23_P149470	0.037163	0.732056	NM_004550	NDUFS2	NADH:ubiquinone oxidoreductase core subunit S2
7	A_23_P93988	0.0372278	0.731869	NM_005435	ARHGEF5	Rho guanine nucleotide exchange factor 5
7	A_33_P3337026	0.0372335	0.731853	ENST00000568600	NA	NA
7	A_23_P251705	0.0373032	0.731652	NM_015185	ARHGEF9	Cdc42 guanine nucleotide exchange factor 9
7	A_23_P97141	0.037329	0.731578	NM_002922	RGS1	regulator of G protein signaling 1
7	A_24_P184555	0.0373919	0.731397	NM_002859	PXN	paxillin
7	A_24_P396375	0.0374033	0.731364	NM_001113347	ECE1	endothelin converting enzyme 1
7	A_23_P150394	0.0376396	0.730686	NM_022003	FXYD6	FXYD domain containing ion transport regulator 6
7	A_33_P3323074	0.0376687	0.730603	NM_020133	AGPAT4	1-acylglycerol-3-phosphate O-acyltransferase 4
7	A_33_P3268466	0.0376761	0.730582	NM_001330073	MPDU1	mannose-P-dolichol utilization defect 1
7	A_23_P118427	0.0377196	0.730458	NM_145109	MAP2K3	mitogen-activated protein kinase kinase 3
7	A_23_P304524	0.0378828	0.729992	NM_001040260	DCLK2	doublecortin like kinase 2
7	A_33_P3243618	0.0378833	0.729991	NM_003272	GPR137B	G protein-coupled receptor 137B
7	A_24_P410797	0.0379619	0.729767	NM_001322988	KALRN	kalirin RhoGEF kinase
7	A_33_P3335975	0.0380738	0.729448	NR_038408	UST-AS1	UST antisense RNA 1
7	A_23_P256244	0.0381077	0.729352	ENST00000497705	OXR1	oxidation resistance 1
7	A_24_P262127	0.0382789	0.728866	NM_004165	RRAD	RRAD, Ras related glycolysis inhibitor and calcium channel regulator
7	A_21_P0000702	0.0384169	0.728475	NR_037888	STX18-AS1	STX18 antisense RNA 1 (head to head)
7	A_19_P00320780	0.038471	0.728323	ENST00000438867	NA	NA
7	A_24_P935986	0.0388488	0.727259	NM_005504	BCAT1	branched chain amino acid transaminase 1
7	A_33_P3267814	0.0388631	0.727218	NM_001136004	MICAL3	microtubule associated monooxygenase, calponin and LIM domain containing 3
7	A_23_P21976	0.038871	0.727196	NM_001897	CSPG4	chondroitin sulfate proteoglycan 4
7	A_33_P3333232	0.0391156	0.726511	ENST00000621947	CCDC162P	coiled-coil domain containing 162, pseudogene
7	A_22_P00013688	0.039228	0.726197	lnc-RP11-728F11.4.1-1:2	lnc-RP11-728F11.4.1-1	lnc-RP11-728F11.4.1-1:2
7	A_22_P00019563	0.0394729	0.725514	lnc-C14orf126-6:2	lnc-C14orf126-6	lnc-C14orf126-6:2
7	A_24_P245358	0.03988	0.724385	NM_001001937	ATP5F1A	ATP synthase F1 subunit alpha
7	A_24_P168416	0.0400047	0.724041	NM_005809	PRDX2	peroxiredoxin 2
7	A_33_P3345812	0.0401893	0.723532	NM_001039966	GPER1	G protein-coupled estrogen receptor 1
7	A_33_P3228445	0.0401902	0.72353	NM_001680	FXYD2	FXYD domain containing ion transport regulator 2
7	A_22_P00021928	0.0404343	0.722859	NR_149006	LOC100291105	uncharacterized LOC100291105
7	A_24_P146211	0.0405104	0.722651	NM_021063	HIST1H2BD	histone cluster 1 H2B family member d
7	A_33_P3319026	0.0405516	0.722538	NM_015534	ZZZ3	zinc finger ZZ-type containing 3
7	A_24_P144881	0.0406391	0.722299	NM_005977	RNF6	ring finger protein 6
7	A_24_P400507	0.0406809	0.722185	NM_173654	EOGT	EGF domain specific O-linked N-acetylglucosamine transferase
7	A_33_P3244279	0.0408532	0.721715	AF130104	MAGT1	magnesium transporter 1
7	A_24_P317827	0.0409071	0.721568	NM_001042590	TMEM8B	transmembrane protein 8B
7	A_23_P379475	0.0409761	0.72138	NM_014762	DHCR24	24-dehydrocholesterol reductase
7	A_32_P159651	0.0409767	0.721379	NM_003884	KAT2B	lysine acetyltransferase 2B
7	A_24_P265832	0.040999	0.721318	NM_033050	SUCNR1	succinate receptor 1
7	A_21_P0005313	0.0411385	0.720939	ENST00000413094	NA	NA
7	A_32_P231617	0.0412898	0.720529	NM_014220	TM4SF1	transmembrane 4 L six family member 1
7	A_33_P3408953	0.0413258	0.720431	NM_001355479	GGTLC3	gamma-glutamyltransferase light chain family member 3
7	A_33_P3367361	0.0414321	0.720144	NM_001282695	FAM107B	family with sequence similarity 107 member B
7	A_33_P3237150	0.0414582	0.720073	NM_001200	BMP2	bone morphogenetic protein 2
7	A_22_P00002501	0.0416301	0.71961	lnc-C16orf62-1:1	lnc-C16orf62-1	lnc-C16orf62-1:1
7	A_21_P0006685	0.0416865	0.719458	ENST00000441348	NA	NA
7	A_23_P256724	0.0417467	0.719296	NM_003841	TNFRSF10C	TNF receptor superfamily member 10c
7	A_23_P60499	0.0418661	0.718975	NM_021224	ZNF462	zinc finger protein 462
7	A_23_P7361	0.0420135	0.71858	NM_024090	ELOVL6	ELOVL fatty acid elongase 6
7	A_33_P3414157	0.042101	0.718345	NM_024101	MLPH	melanophilin
7	A_23_P361049	0.0422846	0.717855	NM_012223	MYO1B	myosin IB
7	A_22_P00016538	0.0422936	0.717831	lnc-TMX3-1:1	lnc-TMX3-1	lnc-TMX3-1:1
7	A_24_P273253	0.0423371	0.717715	NM_138420	AHNAK2	AHNAK nucleoprotein 2
7	A_23_P166248	0.042466	0.717371	NM_004414	RCAN1	regulator of calcineurin 1
7	A_33_P3418209	0.0425764	0.717077	NM_004791	ITGBL1	integrin subunit beta like 1
7	A_33_P3844650	0.0426977	0.716755	NM_012098	ANGPTL2	angiopoietin like 2
7	A_24_P120537	0.0427488	0.71662	NM_152550	SH3RF2	SH3 domain containing ring finger 2
7	A_24_P494943	0.0428363	0.716388	NR_040046	LINC01531	long intergenic non-protein coding RNA 1531
7	A_24_P926960	0.0431577	0.715539	NM_001409	MEGF6	multiple EGF like domains 6
7	A_23_P344555	0.0432143	0.715389	NM_006403	NEDD9	neural precursor cell expressed, developmentally down-regulated 9
7	A_22_P00012116	0.0432209	0.715372	NM_001172557	GOLGA3	golgin A3
7	A_23_P46604	0.0432665	0.715252	NM_020448	NIPAL3	NIPA like domain containing 3
7	A_33_P3231670	0.0433799	0.714954	NM_031297	RNF208	ring finger protein 208
7	A_32_P4262	0.0434384	0.7148	NM_015585	CFAP61	cilia and flagella associated protein 61
7	A_33_P3215768	0.0435152	0.714598	NM_007210	GALNT6	polypeptide N-acetylgalactosaminyltransferase 6
7	A_19_P00807336	0.0436053	0.714362	NM_021129	PPA1	pyrophosphatase (inorganic) 1
7	A_23_P256205	0.0437352	0.714022	NM_014945	ABLIM3	actin binding LIM protein family member 3
7	A_24_P633902	0.0438326	0.713768	NM_014455	RNF115	ring finger protein 115
7	A_23_P393880	0.0441134	0.713036	NM_020340	ARFGEF3	ARFGEF family member 3
7	A_23_P112531	0.0441761	0.712872	NM_001035254	FAM102A	family with sequence similarity 102 member A
7	A_32_P319200	0.0442695	0.71263	NM_199127	GGTLC2	gamma-glutamyltransferase light chain 2
7	A_21_P0005075	0.0443143	0.712514	lnc-TMEM242-1:1	lnc-TMEM242-1	lnc-TMEM242-1:1
7	A_24_P158718	0.0443649	0.712382	NM_015177	DTX4	deltex E3 ubiquitin ligase 4
7	A_24_P72064	0.0443927	0.71231	NM_000163	GHR	growth hormone receptor
7	A_33_P3334575	0.0445293	0.711956	TCONS_l2_00019618	XLOC_l2_010433	NA
7	A_23_P400298	0.0445516	0.711899	NM_022119	PRSS22	serine protease 22
7	A_21_P0004529	0.0446581	0.711623	NM_001365196	LOC107986453	uncharacterized LOC107986453
7	A_21_P0014590	0.0447574	0.711367	NA	NA	NA
7	A_22_P00012821	0.0448691	0.711079	NR_130737	LOC101927969	uncharacterized LOC101927969
7	A_21_P0005710	0.0451999	0.710229	XR_928979	LOC105375874	uncharacterized LOC105375874
7	A_24_P941441	0.0455555	0.709319	NM_006572	GNA13	G protein subunit alpha 13
7	A_23_P168610	0.0456244	0.709144	NM_014399	TSPAN13	tetraspanin 13
7	A_33_P3328410	0.045666	0.709037	ENST00000309775	NA	NA
7	A_23_P52082	0.045862	0.708538	NM_015434	INTS7	integrator complex subunit 7
7	A_23_P108823	0.0459045	0.708431	NM_032523	OSBPL6	oxysterol binding protein like 6
7	A_23_P327519	0.04591	0.708416	NM_139164	STARD4	StAR related lipid transfer domain containing 4
7	A_23_P408095	0.0459493	0.708317	NM_001011546	DSTN	destrin, actin depolymerizing factor
7	A_23_P215088	0.0460399	0.708087	NM_016478	ZC3HC1	zinc finger C3HC-type containing 1
7	A_33_P3219750	0.0463721	0.707246	NM_024331	TTPAL	alpha tocopherol transfer protein like
7	A_33_P3261167	0.0465287	0.706851	NM_002076	GNS	glucosamine (N-acetyl)-6-sulfatase
7	A_33_P3230995	0.0465637	0.706763	NR_121630	CA3-AS1	CA3 antisense RNA 1
7	A_23_P85209	0.0467333	0.706336	NM_000640	IL13RA2	interleukin 13 receptor subunit alpha 2
7	A_22_P00006218	0.0467456	0.706305	ENST00000412652	NA	NA
7	A_33_P3250944	0.0468206	0.706117	NM_001010979	C1orf189	chromosome 1 open reading frame 189
7	A_33_P3323699	0.0468292	0.706095	ENST00000376476	NPPA	natriuretic peptide A
7	A_21_P0003668	0.0471097	0.705392	lnc-TDO2-1:1	lnc-TDO2-1	lnc-TDO2-1:1
7	A_23_P145569	0.0472075	0.705148	NM_153187	SLC22A1	solute carrier family 22 member 1
7	A_23_P50907	0.0477459	0.703807	NM_002210	ITGAV	integrin subunit alpha V
7	A_23_P88559	0.0479256	0.703362	NM_000236	LIPC	lipase C, hepatic type
7	A_32_P192970	0.0479561	0.703286	NM_170726	ALDH4A1	aldehyde dehydrogenase 4 family member A1
7	A_23_P397208	0.0481539	0.702798	NM_000848	GSTM2	glutathione S-transferase mu 2
7	A_33_P3592015	0.0482291	0.702612	NM_014282	HABP4	hyaluronan binding protein 4
7	A_23_P502060	0.0482313	0.702606	NM_001652	AQP6	aquaporin 6
7	A_33_P3840512	0.0482862	0.702471	NM_014252	SLC25A15	solute carrier family 25 member 15
7	A_19_P00321279	0.0485843	0.701738	NR_125815	LINC02099	long intergenic non-protein coding RNA 2099
7	A_32_P42574	0.0488687	0.70104	NM_032800	C1orf198	chromosome 1 open reading frame 198
7	A_21_P0014236	0.0488809	0.701011	ENST00000482056	C9orf3	chromosome 9 open reading frame 3
7	A_33_P3663974	0.0489927	0.700737	NM_001354710	THRB	thyroid hormone receptor beta
8	A_22_P00012026	0.000354777	0.958315	lnc-PLEKHA3-2:1	lnc-PLEKHA3-2	lnc-PLEKHA3-2:1
8	A_21_P0002177	0.000419335	0.955432	lnc-AC008271.1.1-1:1	lnc-AC008271.1.1-1	lnc-AC008271.1.1-1:1
8	A_33_P3345549	0.000740536	0.944048	NM_024884	L2HGDH	L-2-hydroxyglutarate dehydrogenase
8	A_23_P422667	0.00183064	0.91964	NM_016102	TRIM17	tripartite motif containing 17
8	A_33_P3349870	0.00231285	0.911761	NM_001319996	PARPBP	PARP1 binding protein
8	A_33_P3249160	0.00242069	0.910138	NM_001013736	FAM47C	family with sequence similarity 47 member C
8	A_21_P0013283	0.00299409	0.902162	ENST00000636929	LOC101927630	uncharacterized LOC101927630
8	A_21_P0008516	0.003249	0.898912	lnc-SIPA1L1-1:1	lnc-SIPA1L1-1	lnc-SIPA1L1-1:1
8	A_23_P20683	0.00334518	0.897725	NM_014878	PUM3	pumilio RNA binding family member 3
8	A_22_P00004097	0.00339661	0.897099	lnc-CITED2-3:1	lnc-CITED2-3	lnc-CITED2-3:1
8	A_33_P3303697	0.00378593	0.892534	NM_001006658	CR2	complement C3d receptor 2
8	A_22_P00025053	0.00388349	0.891435	lnc-RP11-334E6.3.1-2:1	lnc-RP11-334E6.3.1-2	lnc-RP11-334E6.3.1-2:1
8	A_21_P0012180	0.00392229	0.891003	TCONS_l2_00017132	XLOC_l2_009135	NA
8	A_21_P0004560	0.00413372	0.888689	lnc-ZNF366-2:2	lnc-ZNF366-2	lnc-ZNF366-2:2
8	A_22_P00001788	0.00430259	0.886892	lnc-ATP4B-1:1	lnc-ATP4B-1	lnc-ATP4B-1:1
8	A_33_P3313595	0.00449499	0.884896	NM_033487	CDK11B	cyclin dependent kinase 11B
8	A_21_P0012231	0.0045058	0.884785	ENST00000421051	LOC101928107	uncharacterized LOC101928107
8	A_24_P333716	0.00461263	0.8837	NM_022459	XPO4	exportin 4
8	A_22_P00018564	0.00479887	0.881844	NR_135474	LOC101928725	uncharacterized LOC101928725
8	A_22_P00023682	0.00483444	0.881494	lnc-PLEKHA3-2:2	lnc-PLEKHA3-2	lnc-PLEKHA3-2:2
8	A_22_P00015348	0.00516187	0.878347	NR_033854	LOC283335	uncharacterized LOC283335
8	A_19_P00320579	0.00537192	0.876391	NR_109855	LINC-PINT	long intergenic non-protein coding RNA, p53 induced transcript
8	A_22_P00001050	0.00621255	0.868989	NM_001037501	NBPF8	NBPF member 8
8	A_21_P0004420	0.00638049	0.867584	lnc-ARRDC3-1:14	lnc-ARRDC3-1	lnc-ARRDC3-1:14
8	A_33_P3336617	0.00639549	0.867459	NM_000382	ALDH3A2	aldehyde dehydrogenase 3 family member A2
8	A_33_P3246883	0.007024	0.862395	NM_033317	DMKN	dermokine
8	A_24_P349807	0.00732482	0.860067	NM_001145402	FAM71E2	family with sequence similarity 71 member E2
8	A_23_P119344	0.00761723	0.857859	NM_003598	TEAD2	TEA domain transcription factor 2
8	A_22_P00018047	0.00769155	0.857306	lnc-ZNF267-1:1	lnc-ZNF267-1	lnc-ZNF267-1:1
8	A_33_P3274731	0.00786757	0.856009	NM_001288653	CLTC	clathrin heavy chain
8	A_23_P336513	0.0079859	0.855146	NM_015465	GEMIN5	gem nuclear organelle associated protein 5
8	A_23_P32083	0.00805057	0.854678	NM_133497	KCNV2	potassium voltage-gated channel modifier subfamily V member 2
8	A_21_P0008864	0.00894497	0.848424	lnc-RP11-210M15.2.1-1:2	lnc-RP11-210M15.2.1-1	lnc-RP11-210M15.2.1-1:2
8	A_22_P00004982	0.00933621	0.845806	NR_125905	TENM3-AS1	TENM3 antisense RNA 1
8	A_22_P00006283	0.00960819	0.844024	lnc-FAM78A-3:1	lnc-FAM78A-3	lnc-FAM78A-3:1
8	A_23_P426153	0.00988273	0.842257	NM_182628	CFAP100	cilia and flagella associated protein 100
8	A_22_P00007531	0.0103293	0.839443	NR_029373	LEF1-AS1	LEF1 antisense RNA 1
8	A_22_P00023101	0.0108422	0.8363	ENST00000483023	NA	NA
8	A_21_P0011597	0.0108888	0.83602	TCONS_l2_00011376	XLOC_l2_006152	NA
8	A_23_P13137	0.0110097	0.835294	AY358815	NA	NA
8	A_33_P3224675	0.011083	0.834856	ENST00000370139	TRMT13	tRNA methyltransferase 13 homolog
8	A_23_P376114	0.0114236	0.832844	NM_176887	TAS2R46	taste 2 receptor member 46
8	A_23_P215534	0.0117607	0.830888	NM_053043	RBM33	RNA binding motif protein 33
8	A_19_P00809030	0.0124495	0.826994	NR_110250	LINC01876	long intergenic non-protein coding RNA 1876
8	A_21_P0005859	0.0129442	0.824277	XR_002956714	LOC105375904	uncharacterized LOC105375904
8	A_23_P255153	0.0129587	0.824198	NM_016024	RBMX2	RNA binding motif protein X-linked 2
8	A_23_P388150	0.0129711	0.82413	NM_032562	PLA2G12B	phospholipase A2 group XIIB
8	A_21_P0013020	0.0130646	0.823624	XR_001744042	LOC102724749	uncharacterized LOC102724749
8	A_33_P3311308	0.0131353	0.823243	NA	NA	NA
8	A_33_P3313596	0.0132378	0.822693	NM_033487	CDK11B	cyclin dependent kinase 11B
8	A_33_P3224996	0.0132974	0.822374	NR_123723	MMP25-AS1	MMP25 antisense RNA 1
8	A_24_P290286	0.0133728	0.821972	NM_182904	P4HA3	prolyl 4-hydroxylase subunit alpha 3
8	A_21_P0001061	0.0137509	0.819975	ENST00000456240	NA	NA
8	A_23_P88963	0.0142977	0.817145	NM_001365307	LOC112694756	uncharaterized LOC112694756
8	A_33_P3316088	0.0143728	0.816761	lnc-BTF3L4-2:1	lnc-BTF3L4-2	lnc-BTF3L4-2:1
8	A_22_P00023357	0.0143805	0.816723	lnc-LOXHD1-1:1	lnc-LOXHD1-1	lnc-LOXHD1-1:1
8	A_33_P3397955	0.0144297	0.816472	NR_002808	ITPK1-AS1	ITPK1 antisense RNA 1
8	A_33_P3288431	0.014434	0.81645	NM_001363616	C12orf50	chromosome 12 open reading frame 50
8	A_23_P111092	0.0156197	0.810561	NM_030883	OR2H1	olfactory receptor family 2 subfamily H member 1
8	A_21_P0002065	0.0158542	0.809429	ENST00000418001	NA	NA
8	A_22_P00024512	0.0159367	0.809033	NR_120502	JARID2-AS1	JARID2 antisense RNA 1
8	A_22_P00004837	0.0160179	0.808644	NR_146884	LINC01975	long intergenic non-protein coding RNA 1975
8	A_21_P0005616	0.0163578	0.80703	NR_122034	LINC01419	long intergenic non-protein coding RNA 1419
8	A_22_P00008687	0.0168884	0.80455	NR_015392	WEE2-AS1	WEE2 antisense RNA 1
8	A_22_P00024023	0.0170243	0.803922	ENST00000430537	NA	NA
8	A_24_P169843	0.017329	0.802526	ENST00000453838	NA	NA
8	A_24_P101391	0.0178289	0.800267	NM_004559	YBX1	Y-box binding protein 1
8	A_33_P3410279	0.0179223	0.799849	ENST00000340449	DOCK9	dedicator of cytokinesis 9
8	A_21_P0003453	0.017991	0.799543	lnc-SEL1L3-1:3	lnc-SEL1L3-1	lnc-SEL1L3-1:3
8	A_21_P0009258	0.0180137	0.799442	XR_934869	LOC101927389	uncharacterized LOC101927389
8	A_21_P0012851	0.0186518	0.796629	TCONS_l2_00022555	XLOC_l2_011793	NA
8	A_23_P5679	0.0186863	0.796479	NM_032545	CFC1	cripto, FRL-1, cryptic family 1
8	A_21_P0007019	0.0187741	0.796097	lnc-VAX1-1:5	lnc-VAX1-1	lnc-VAX1-1:5
8	A_33_P3237580	0.0188314	0.795848	NM_001242791	FLJ45513	uncharacterized LOC729220
8	A_21_P0001487	0.0190135	0.795061	lnc-MATN1-1:1	lnc-MATN1-1	lnc-MATN1-1:1
8	A_33_P3383233	0.0191497	0.794475	NM_001354565	NDRG2	NDRG family member 2
8	A_23_P151634	0.0195803	0.792639	NM_007192	SUPT16H	SPT16 homolog, facilitates chromatin remodeling subunit
8	A_23_P72968	0.0196035	0.792541	NM_144967	ARHGAP36	Rho GTPase activating protein 36
8	A_23_P142294	0.0198039	0.791695	NM_014297	ETHE1	ETHE1, persulfide dioxygenase
8	A_33_P3235690	0.0198878	0.791342	NM_001081550	THOC2	THO complex 2
8	A_22_P00007380	0.0201161	0.790387	ENST00000518090	NA	NA
8	A_21_P0010015	0.0203976	0.789219	XR_937340	LOC105372564	uncharacterized LOC105372564
8	A_33_P3375368	0.0204512	0.788998	NM_001195381	GPR35	G protein-coupled receptor 35
8	A_22_P00012529	0.0206813	0.788051	lnc-PSMG4-1:1	lnc-PSMG4-1	lnc-PSMG4-1:1
8	A_33_P3287610	0.0209101	0.787116	ENST00000390313	NA	NA
8	A_21_P0009369	0.021058	0.786515	XR_001753047	LOC105376789	uncharacterized LOC105376789
8	A_22_P00021659	0.021533	0.784602	ENST00000448074	TCTEX1D1	Tctex1 domain containing 1
8	A_22_P00004970	0.0216087	0.784299	NR_046535	GPC6-AS1	GPC6 antisense RNA 1
8	A_33_P3219505	0.0217441	0.78376	NA	NA	NA
8	A_22_P00001241	0.0219663	0.782878	ENST00000581351	NA	NA
8	A_22_P00021228	0.0221311	0.782228	ENST00000417800	NA	NA
8	A_22_P00016466	0.0226837	0.78007	XR_242419	LOC101927413	uncharacterized LOC101927413
8	A_22_P00023275	0.0232244	0.777987	ENST00000449463	NA	NA
8	A_23_P156284	0.0235664	0.776685	NM_080881	DBN1	drebrin 1
8	A_33_P3691758	0.0238655	0.775556	ENST00000530880	NA	NA
8	A_23_P91943	0.0239408	0.775273	NM_000882	IL12A	interleukin 12A
8	A_22_P00000633	0.0239674	0.775173	XR_001751621	LOC105370911	uncharacterized LOC105370911
8	A_22_P00007547	0.0239754	0.775143	NR_125977	WARS2-AS1	WARS2 antisense RNA 1
8	A_21_P0003977	0.0242796	0.774006	lnc-PRDM9-3:1	lnc-PRDM9-3	lnc-PRDM9-3:1
8	A_32_P381957	0.0243411	0.773777	NM_173857	VN1R4	vomeronasal 1 receptor 4
8	A_33_P3299495	0.0248216	0.772002	NA	NA	NA
8	A_22_P00005231	0.0248278	0.771979	NR_146000	MEG8	maternally expressed 8, small nucleolar RNA host gene
8	A_23_P55091	0.0254652	0.769655	NM_017647	FTSJ3	FtsJ RNA methyltransferase homolog 3
8	A_22_P00005022	0.0255561	0.769327	lnc-DDX31-1:1	lnc-DDX31-1	lnc-DDX31-1:1
8	A_22_P00004929	0.0257809	0.768517	lnc-DBT-2:1	lnc-DBT-2	lnc-DBT-2:1
8	A_21_P0001383	0.0263152	0.76661	ENST00000636624	NA	NA
8	A_23_P423864	0.0265262	0.765863	NM_198040	PHC2	polyhomeotic homolog 2
8	A_23_P81280	0.026569	0.765712	NM_152547	BTNL9	butyrophilin like 9
8	A_24_P409824	0.0267003	0.76525	ENST00000420492	NA	NA
8	A_21_P0008571	0.0268967	0.76456	lnc-SMAD3-1:1	lnc-SMAD3-1	lnc-SMAD3-1:1
8	A_33_P3292719	0.0278126	0.761385	NM_001328608	PTX4	pentraxin 4
8	A_21_P0014096	0.0278608	0.76122	BX102845	NA	NA
8	A_24_P11307	0.0280074	0.760719	NM_006621	AHCYL1	adenosylhomocysteinase like 1
8	A_22_P00012662	0.0281183	0.76034	lnc-PYDC2-4:1	lnc-PYDC2-4	lnc-PYDC2-4:1
8	A_21_P0001332	0.0282295	0.759961	lnc-PKN2-2:1	lnc-PKN2-2	lnc-PKN2-2:1
8	A_21_P0014894	0.02842	0.759315	NA	NA	NA
8	A_22_P00018556	0.0284773	0.759121	lnc-AAAS-1:1	lnc-AAAS-1	lnc-AAAS-1:1
8	A_22_P00019225	0.0285209	0.758973	lnc-EIF3A-2:1	lnc-EIF3A-2	lnc-EIF3A-2:1
8	A_21_P0009468	0.0292119	0.756654	lnc-HRH4-7:1	lnc-HRH4-7	lnc-HRH4-7:1
8	A_24_P200854	0.0295259	0.755611	NM_006735	HOXA2	homeobox A2
8	A_22_P00015619	0.0295298	0.755598	ENST00000437290	NA	NA
8	A_21_P0006244	0.0302436	0.753252	XR_930443	LOC102724193	uncharacterized LOC102724193
8	A_33_P3374338	0.0305359	0.752301	TCONS_l2_00025878	XLOC_l2_013410	NA
8	A_33_P3309734	0.0308211	0.751378	NM_152389	CFAP65	cilia and flagella associated protein 65
8	A_33_P3232532	0.0308868	0.751166	NM_001319960	EDEM3	ER degradation enhancing alpha-mannosidase like protein 3
8	A_24_P695306	0.0315304	0.749105	NM_001136002	TMEM229A	transmembrane protein 229A
8	A_21_P0000194	0.0316441	0.748744	NM_001270765	CHST15	carbohydrate sulfotransferase 15
8	A_21_P0003988	0.0317262	0.748483	ENST00000506429	NA	NA
8	A_22_P00023505	0.0320346	0.747508	lnc-G2E3-2:1	lnc-G2E3-2	lnc-G2E3-2:1
8	A_33_P3280845	0.0320849	0.747349	NM_006288	THY1	Thy-1 cell surface antigen
8	A_21_P0009359	0.0321721	0.747075	lnc-SLC39A11-1:8	lnc-SLC39A11-1	lnc-SLC39A11-1:8
8	A_24_P355720	0.032432	0.74626	NM_002007	FGF4	fibroblast growth factor 4
8	A_21_P0001600	0.0329081	0.744776	lnc-EDEM3-2:1	lnc-EDEM3-2	lnc-EDEM3-2:1
8	A_22_P00020037	0.0330437	0.744356	lnc-ZPBP-1:1	lnc-ZPBP-1	lnc-ZPBP-1:1
8	A_22_P00007977	0.0336005	0.742642	lnc-IDS-1:2	lnc-IDS-1	lnc-IDS-1:2
8	A_23_P29680	0.0336966	0.742348	NM_024046	CAMKV	CaM kinase like vesicle associated
8	A_23_P330561	0.0338968	0.741736	NM_174918	MCEMP1	mast cell expressed membrane protein 1
8	A_22_P00010139	0.0339468	0.741584	NR_040254	D21S2088E	D21S2088E
8	A_33_P3295253	0.0339903	0.741452	NM_198271	LMOD3	leiomodin 3
8	A_22_P00016447	0.0340188	0.741365	NR_132786	LOC101928098	uncharacterized LOC101928098
8	A_33_P3334515	0.0340591	0.741242	NM_001354565	NDRG2	NDRG family member 2
8	A_19_P00813352	0.0344083	0.740184	lnc-DYM-1:1	lnc-DYM-1	lnc-DYM-1:1
8	A_22_P00009732	0.035554	0.736758	lnc-MCU-1:1	lnc-MCU-1	lnc-MCU-1:1
8	A_21_P0009966	0.0355675	0.736718	lnc-ARFGEF2-4:1	lnc-ARFGEF2-4	lnc-ARFGEF2-4:1
8	A_22_P00012441	0.0356675	0.736422	XR_001741596	LOC107986261	uncharacterized LOC107986261
8	A_21_P0006709	0.0359524	0.735582	ENST00000436975	LOC101927760	uncharacterized LOC101927760
8	A_23_P74668	0.0359844	0.735488	NM_152290	C1orf158	chromosome 1 open reading frame 158
8	A_33_P3379922	0.0362511	0.734705	NM_000312	PROC	protein C, inactivator of coagulation factors Va and VIIIa
8	A_21_P0007231	0.0368587	0.732936	lnc-ANO1-2:1	lnc-ANO1-2	lnc-ANO1-2:1
8	A_21_P0001820	0.037081	0.732292	ENST00000474561	NA	NA
8	A_33_P3346529	0.0372168	0.731901	NM_001004698	OR2W5	olfactory receptor family 2 subfamily W member 5 (gene/pseudogene)
8	A_33_P3336822	0.0377028	0.730506	ENST00000390297	NA	NA
8	A_21_P0003842	0.0382063	0.729072	ENST00000508099	LINC02428	long intergenic non-protein coding RNA 2428
8	A_23_P107644	0.0386503	0.727817	NM_006938	SNRPD1	small nuclear ribonucleoprotein D1 polypeptide
8	A_22_P00001647	0.0387868	0.727433	lnc-ASB4-2:1	lnc-ASB4-2	lnc-ASB4-2:1
8	A_24_P282762	0.0391097	0.726528	NM_012290	TLK1	tousled like kinase 1
8	A_22_P00015383	0.0391509	0.726412	lnc-SRD5A3-2:1	lnc-SRD5A3-2	lnc-SRD5A3-2:1
8	A_22_P00009202	0.0392623	0.726101	ENST00000507857	NA	NA
8	A_33_P3324137	0.0395078	0.725417	BC015320	NA	NA
8	A_23_P48740	0.0395852	0.725202	NM_001242502	DIO2	iodothyronine deiodinase 2
8	A_23_P102109	0.0396671	0.724975	NM_006000	TUBA4A	tubulin alpha 4a
8	A_22_P00000385	0.0397761	0.724673	ENST00000515436	NA	NA
8	A_33_P3351027	0.0402374	0.7234	NM_001172086	PEX2	peroxisomal biogenesis factor 2
8	A_21_P0003207	0.0403974	0.722961	lnc-LSG1-2:1	lnc-LSG1-2	lnc-LSG1-2:1
8	A_21_P0012579	0.0404825	0.722727	ENST00000503394	NA	NA
8	A_21_P0001493	0.0405765	0.72247	XR_947232	LOC105378671	uncharacterized LOC105378671
8	A_33_P3345782	0.0410341	0.721222	ENST00000494080	CCDC88B	coiled-coil domain containing 88B
8	A_23_P26358	0.0416392	0.719585	NM_015092	SMG1	SMG1, nonsense mediated mRNA decay associated PI3K related kinase
8	A_22_P00001653	0.0418299	0.719072	NR_120374	CERS3-AS1	CERS3 antisense RNA 1
8	A_21_P0004569	0.0418314	0.719068	NR_103549	LUCAT1	lung cancer associated transcript 1
8	A_24_P690811	0.0421763	0.718144	NM_001024656	ASPDH	aspartate dehydrogenase domain containing
8	A_33_P3333600	0.0426202	0.716961	ENST00000403980	C2orf91	chromosome 2 open reading frame 91
8	A_23_P49759	0.0426664	0.716838	NM_002981	CCL1	C-C motif chemokine ligand 1
8	A_22_P00022215	0.0428417	0.716374	NR_155751	LOC105376444	uncharacterized LOC105376444
8	A_21_P0006555	0.0430607	0.715795	XR_001756040	LOC105373105	uncharacterized LOC105373105
8	A_22_P00009565	0.0433886	0.714931	lnc-MAP3K9-2:1	lnc-MAP3K9-2	lnc-MAP3K9-2:1
8	A_24_P169148	0.0435111	0.714609	NM_001313893	HMGB1	high mobility group box 1
8	A_22_P00007208	0.0437282	0.71404	NR_029508	MIR92A1	microRNA 92a-1
8	A_21_P0000358	0.0441054	0.713056	NR_003017	SNORA71C	small nucleolar RNA, H/ACA box 71C
8	A_23_P3643	0.0441587	0.712918	NM_001374	DNASE1L2	deoxyribonuclease 1 like 2
8	A_33_P3219578	0.0444222	0.712234	U79264	ZIC1	Zic family member 1
8	A_22_P00018316	0.0450726	0.710556	NM_001353546	ZNF853	zinc finger protein 853
8	A_23_P208516	0.0456177	0.709161	NM_024298	MBOAT7	membrane bound O-acyltransferase domain containing 7
8	A_32_P88349	0.0459472	0.708322	NR_148945	LOC100996740	uncharacterized LOC100996740
8	A_23_P123905	0.0459737	0.708255	NM_016042	EXOSC3	exosome component 3
8	A_23_P32217	0.0467487	0.706297	NM_005802	TOPORS	TOP1 binding arginine/serine rich protein
8	A_23_P2616	0.0472366	0.705075	NM_130441	CLEC4C	C-type lectin domain family 4 member C
8	A_21_P0013963	0.0473286	0.704845	AK129626	NA	NA
8	A_22_P00008958	0.0475435	0.70431	ENST00000413796	NA	NA
8	A_33_P3221084	0.0479457	0.703312	ENST00000525443	LTBP3	latent transforming growth factor beta binding protein 3
8	A_33_P3318624	0.0488816	0.701009	NM_001321014	CTBP2	C-terminal binding protein 2
8	A_22_P00003299	0.0492169	0.70019	NR_110787	LOC101929224	uncharacterized LOC101929224
8	A_22_P00010269	0.0492424	0.700128	ENST00000566485	NA	NA
