# Supplementary material for: Distinct Concentration-Dependent Molecular Pathways Regulate Bone Cell Responses to Cobalt and Chromium Exposure from Joint Replacement Prostheses
Source: Int J Mol Sci. 2021 May 14;22(10):5225. doi: 10.3390/ijms22105225 (PMC8156984; doi:10.3390/ijms22105225)
Supplement: Supplementary file 1 [file ijms-22-05225-s001.zip › ijms--supplementary v1/Supplementary tables/Supplementary Table_5.xlsx]

## Sheet: Sheet1
Genes altered in osteoclast precursors by CoCr Nanoparticles
Upregulated
ProbeID	logFC	P.Value	TargetID	GeneSymbol	GeneName
A_23_P63929	2.3094	0.00786792	NM_018117	WDR11	WD repeat domain 11
A_33_P3358745	1.85282	0.00985351	NM_001093726	SELENOP	selenoprotein P
A_21_P0003363	1.72586	1.64752e-05	NR_147160	LINC02283	long intergenic non-protein coding RNA 2283
A_23_P330561	1.71062	1.09576e-05	NM_174918	MCEMP1	mast cell expressed membrane protein 1
A_23_P119337	1.67306	0.00925705	NM_012068	ATF5	activating transcription factor 5
A_23_P46095	1.60341	0.00498181	NM_152379	C1orf131	chromosome 1 open reading frame 131
A_22_P00012472	1.59455	0.000246657	lnc-PRR25-2:1	lnc-PRR25-2	lnc-PRR25-2:1
A_32_P928190	1.58607	3.13828e-06	NR_046245	LOC100130964	ADAM metallopeptidase domain 3A-like
A_33_P3359473	1.58419	0.00372281	NM_032701	KMT5C	lysine methyltransferase 5C
A_21_P0009263	1.52417	0.000895046	NR_002947	TCAM1P	testicular cell adhesion molecule 1, pseudogene
A_22_P00002166	1.50989	0.000544816	NM_001167676	FAM229A	family with sequence similarity 229 member A
A_33_P3350863	1.50958	0.000195169	NM_020415	RETN	resistin
A_33_P3350423	1.50417	0.000120115	NM_014589	PLA2G2E	phospholipase A2 group IIE
A_21_P0010865	1.48571	0.0024445	ENST00000457848	LOC105376490	uncharacterized LOC105376490
A_33_P3341499	1.4503	1.662e-06	NM_003392	WNT5A	Wnt family member 5A
A_24_P273489	1.43996	0.00314913	NM_207372	SH2D4B	SH2 domain containing 4B
A_24_P226210	1.43213	0.00379662	NM_153223	CEP120	centrosomal protein 120
A_33_P3233250	1.42227	0.000475812	ENST00000368725	S100A7L2	S100 calcium binding protein A7 like 2
A_21_P0010854	1.41022	1.76741e-05	NR_027916	AKR1C8P	aldo-keto reductase family 1 member C8, pseudogene
A_23_P137935	1.40864	0.000119232	NM_002432	MNDA	myeloid cell nuclear differentiation antigen
A_33_P3564487	1.40648	0.000820945	NR_038994	VSTM2A-OT1	VSTM2A overlapping transcript 1
A_22_P00023751	1.39576	0.000314725	lnc-A1CF-3:1	lnc-A1CF-3	lnc-A1CF-3:1
A_21_P0009675	1.37642	0.00228151	lnc-PTBP1-1:1	lnc-PTBP1-1	lnc-PTBP1-1:1
A_32_P438767	1.36666	0.006406	NM_024019	NEUROG2	neurogenin 2
A_23_P257971	1.35457	6.26908e-05	NM_001353	AKR1C1	aldo-keto reductase family 1 member C1
A_22_P00025312	1.34689	0.00200553	lnc-KBTBD3-1:2	lnc-KBTBD3-1	lnc-KBTBD3-1:2
A_33_P3241269	1.34286	0.0014183	NM_001025195	CES1	carboxylesterase 1
A_21_P0007793	1.33123	0.000877626	NR_146537	LINC02376	long intergenic non-protein coding RNA 2376
A_22_P00002244	1.32791	0.00357498	ENST00000421806	LCOR	ligand dependent nuclear receptor corepressor
A_23_P200780	1.31826	0.00312847	NM_003243	TGFBR3	transforming growth factor beta receptor 3
A_22_P00024708	1.31716	0.00556702	lnc-SRD5A3-2:1	lnc-SRD5A3-2	lnc-SRD5A3-2:1
A_23_P141505	1.31419	0.000175937	NM_182906	CLEC10A	C-type lectin domain containing 10A
A_33_P3514487	1.2842	0.000273024	NM_198481	VSTM1	V-set and transmembrane domain containing 1
A_22_P00007834	1.28283	0.00178072	NR_046648	HLTF-AS1	HLTF antisense RNA 1
A_22_P00022030	1.25975	0.00493264	NR_110796	TTC39C-AS1	TTC39C antisense RNA 1
A_24_P79403	1.25694	0.0078245	NM_002619	PF4	platelet factor 4
A_33_P3355926	1.25158	0.00501297	NR_034083	VAC14-AS1	VAC14 antisense RNA 1
A_21_P0001902	1.25044	0.000177825	ENST00000455309	LOC105373557	uncharacterized LOC105373557
A_23_P63209	1.24504	0.0081457	NM_181755	HSD11B1	hydroxysteroid 11-beta dehydrogenase 1
A_22_P00009732	1.24415	0.00159642	lnc-MCU-1:1	lnc-MCU-1	lnc-MCU-1:1
A_24_P61772	1.23978	0.00634823	NR_147084	TBC1D27P	TBC1 domain family member 27, pseudogene
A_22_P00001874	1.23467	0.000757167	NR_109804	RBMS3-AS3	RBMS3 antisense RNA 3
A_21_P0011025	1.22945	0.00541448	ENST00000419895	LOC283140	uncharacterized LOC283140
A_23_P21485	1.20729	0.00138231	NM_017933	PID1	phosphotyrosine interaction domain containing 1
A_21_P0011496	1.20146	0.00365458	NM_001025195	CES1	carboxylesterase 1
A_22_P00008029	1.1939	0.00153411	lnc-IGFBP1-1:1	lnc-IGFBP1-1	lnc-IGFBP1-1:1
A_33_P3236686	1.19319	0.0011541	ENST00000541424	ABCB9	ATP binding cassette subfamily B member 9
A_33_P3337049	1.19283	0.00887085	NM_001118886	GLRA2	glycine receptor alpha 2
A_33_P3226810	1.19178	0.00831975	NM_003810	TNFSF10	TNF superfamily member 10
A_23_P71037	1.19122	0.00272603	NM_000600	IL6	interleukin 6
A_22_P00010106	1.18544	0.00590127	lnc-MRGPRD-1:1	lnc-MRGPRD-1	lnc-MRGPRD-1:1
A_33_P3221808	1.18075	0.00403178	AL080137	FAM205BP	transmembrane protein C9orf144B pseudogene
A_21_P0002626	1.17986	0.00469918	NR_131941	LINC01878	long intergenic non-protein coding RNA 1878
A_23_P47034	1.17348	0.000292863	NM_002729	HHEX	hematopoietically expressed homeobox
A_24_P257511	1.17168	0.00315151	NM_001713	BHMT	betaine--homocysteine S-methyltransferase
A_21_P0001187	1.17081	0.0040196	ENST00000414590	ILDR2	immunoglobulin like domain containing receptor 2
A_23_P35293	1.16606	0.00789595	NM_005268	GJB5	gap junction protein beta 5
A_24_P347378	1.16512	0.000908977	NM_001629	ALOX5AP	arachidonate 5-lipoxygenase activating protein
A_24_P416131	1.16351	0.000150208	NM_021149	COTL1	coactosin like F-actin binding protein 1
A_22_P00002471	1.16268	0.00291084	lnc-C15orf48-2:1	lnc-C15orf48-2	lnc-C15orf48-2:1
A_23_P57709	1.16064	0.00202237	NM_013363	PCOLCE2	procollagen C-endopeptidase enhancer 2
A_22_P00017277	1.15874	0.0028815	XR_937664	LOC105372779	uncharacterized LOC105372779
A_24_P243749	1.15211	0.000172249	NM_002612	PDK4	pyruvate dehydrogenase kinase 4
A_23_P37914	1.15074	0.00756362	NM_052944	SLC5A11	solute carrier family 5 member 11
A_33_P3292719	1.15015	0.00374793	NM_001328608	PTX4	pentraxin 4
A_21_P0006535	1.14895	0.00545189	lnc-AKAP4-1:1	lnc-AKAP4-1	lnc-AKAP4-1:1
A_21_P0012081	1.14822	0.00490623	ENST00000439494	MIR4435-2HG	MIR4435-2 host gene
A_23_P27306	1.14491	0.00232026	NM_130386	COLEC12	collectin subfamily member 12
A_33_P3211078	1.14233	0.00299015	NM_001300918	HMGA2	high mobility group AT-hook 2
A_33_P3223678	1.14221	0.00144486	NM_001363746	LHX3	LIM homeobox 3
A_21_P0008238	1.14183	0.00766064	lnc-AL445989.1-19:4	lnc-AL445989.1-19	lnc-AL445989.1-19:4
A_21_P0009560	1.13807	0.00688143	NR_145452	LINC01415	long intergenic non-protein coding RNA 1415
A_21_P0009051	1.1337	0.00683586	lnc-TK2-4:3	lnc-TK2-4	lnc-TK2-4:3
A_23_P18055	1.13305	0.00104702	NR_024615	ERC2-IT1	ERC2 intronic transcript 1
A_23_P343398	1.13202	0.00886388	NM_001838	CCR7	C-C motif chemokine receptor 7
A_21_P0004177	1.12955	0.00332116	lnc-ZNF608-4:1	lnc-ZNF608-4	lnc-ZNF608-4:1
A_21_P0014723	1.1241	0.00202388	NR_146771	LOC105379152	uncharacterized LOC105379152
A_23_P76529	1.11861	0.0018472	NM_000889	ITGB7	integrin subunit beta 7
A_23_P9603	1.11753	0.000951262	NM_006904	PRKDC	protein kinase, DNA-activated, catalytic subunit
A_33_P3426943	1.11714	0.00961553	NR_038238	LOC151484	uncharacterized LOC151484
A_21_P0007356	1.11064	0.00193391	lnc-FTH1-1:1	lnc-FTH1-1	lnc-FTH1-1:1
A_23_P94319	1.11042	0.0042688	NM_014867	KBTBD11	kelch repeat and BTB domain containing 11
A_33_P3243230	1.1103	0.00116437	ENST00000401931	CXCL8	C-X-C motif chemokine ligand 8
A_22_P00017671	1.10937	0.00127242	ENST00000534160	GMDS-DT	GMDS divergent transcript
A_23_P310	1.10739	0.0062391	NM_023009	MARCKSL1	MARCKS like 1
A_33_P3386262	1.10583	0.0064624	NM_030928	CDT1	chromatin licensing and DNA replication factor 1
A_33_P3421656	1.09649	9.59139e-05	NM_014464	TINAG	tubulointerstitial nephritis antigen
A_22_P00017996	1.09057	0.0022375	lnc-ZNF131-2:2	lnc-ZNF131-2	lnc-ZNF131-2:2
A_22_P00020102	1.0899	0.000210623	ENST00000425322	NA	NA
A_22_P00012133	1.08741	0.00605592	NR_034081	IGFBP7-AS1	IGFBP7 antisense RNA 1
A_23_P65532	1.08647	4.91393e-05	NM_021255	PELI2	pellino E3 ubiquitin protein ligase family member 2
A_21_P0005194	1.07913	0.00520991	NR_110079	LOC101927378	uncharacterized LOC101927378
A_23_P404494	1.07839	0.0021866	NM_002185	IL7R	interleukin 7 receptor
A_21_P0006104	1.07541	0.000797568	NR_110950	LOC101928748	uncharacterized LOC101928748
A_23_P118722	1.07247	0.000729358	NM_001671	ASGR1	asialoglycoprotein receptor 1
A_21_P0011668	1.06475	0.00899655	XR_001753858	LOC105372263	uncharacterized LOC105372263
A_19_P00316622	1.06461	0.00101987	ENST00000583578	LINC00908	long intergenic non-protein coding RNA 908
A_23_P33856	1.06351	0.0010473	NM_001042749	STAG2	stromal antigen 2
A_33_P3406530	1.06336	0.00171873	ENST00000432430	NA	NA
A_21_P0009696	1.06249	6.66086e-05	lnc-AC011467.1-1:1	NA	NA
A_23_P138541	1.05442	0.000925015	NM_003739	AKR1C3	aldo-keto reductase family 1 member C3
A_23_P333129	1.0512	0.00374154	ENST00000425409	NA	NA
A_21_P0005359	1.04688	0.00714842	NR_038393	LOC100506178	uncharacterized LOC100506178
A_33_P3401243	1.04613	0.00154365	NM_001347700	OLFML2B	olfactomedin like 2B
A_22_P00003071	1.04547	0.00355843	ENST00000524098	NA	NA
A_33_P3288649	1.03589	2.97515e-05	NM_018951	HOXA10	homeobox A10
A_24_P147540	1.032	0.00290855	NM_001190467	PRR36	proline rich 36
A_23_P99292	1.03144	0.00341309	NM_006479	RAD51AP1	RAD51 associated protein 1
A_21_P0003909	1.02572	0.00216939	lnc-RP11-487E13.1.1-1:3	lnc-RP11-487E13.1.1-1	lnc-RP11-487E13.1.1-1:3
A_21_P0009975	1.0217	0.00607139	XR_001754665	LOC105372661	uncharacterized LOC105372661
A_23_P136671	1.02104	0.0082149	NM_001074	UGT2B7	UDP glucuronosyltransferase family 2 member B7
A_23_P325155	1.01638	0.00232299	NM_138939	CD200R1	CD200 receptor 1
A_23_P119196	1.01516	0.000280334	NM_016270	KLF2	Kruppel like factor 2
A_22_P00008265	1.01461	0.00953846	lnc-IRX2-5:1	lnc-IRX2-5	lnc-IRX2-5:1
A_33_P3410806	1.01139	0.000288249	NM_182848	CLDN10	claudin 10
A_33_P3387691	1.01131	0.00811267	NM_198081	SCML4	Scm polycomb group protein like 4
A_24_P192805	1.0102	0.000383494	NM_001007232	CARD17	caspase recruitment domain family member 17
A_22_P00000856	1.00516	0.00488339	NR_135288	LINC01451	long intergenic non-protein coding RNA 1451
A_23_P46894	1.00451	3.53469e-05	NM_020549	CHAT	choline O-acetyltransferase
A_33_P3374205	1.00386	0.00394046	NM_002417	MKI67	marker of proliferation Ki-67
A_23_P127891	1.00202	0.00326659	NM_170735	BDNF	brain derived neurotrophic factor
Downregulated
ProbeID	logFC	P.Value	TargetID	GeneSymbol	GeneName
A_23_P121533	-3.59825	0.00436251	NM_012445	SPON2	spondin 2
A_24_P71904	-3.15156	0.00133736	NM_000860	HPGD	15-hydroxyprostaglandin dehydrogenase
A_33_P3415052	-3.13456	0.000193543	NM_001172292	NIPAL4	NIPA like domain containing 4
A_23_P202810	-2.72843	0.000517216	NM_004561	OVOL1	ovo like transcriptional repressor 1
A_24_P206776	-2.68249	0.00540129	NM_001885	CRYAB	crystallin alpha B
A_23_P130333	-2.55506	0.00932675	NM_000371	TTR	transthyretin
A_33_P3213665	-2.52422	0.000444561	NR_038385	LINC02458	long intergenic non-protein coding RNA 2458
A_24_P293530	-2.41617	0.00193561	NM_178033	CYP4X1	cytochrome P450 family 4 subfamily X member 1
A_32_P105549	-2.40436	0.00429213	NM_001098845	ANXA8L1	annexin A8 like 1
A_32_P142440	-2.40337	0.00270674	NM_174936	PCSK9	proprotein convertase subtilisin/kexin type 9
A_32_P231617	-2.39133	0.00576785	NM_014220	TM4SF1	transmembrane 4 L six family member 1
A_22_P00019563	-2.3804	0.00283896	lnc-C14orf126-6:2	lnc-C14orf126-6	lnc-C14orf126-6:2
A_33_P3283430	-2.36986	0.00592028	NM_001363752	SEL1L2	SEL1L2, ERAD E3 ligase adaptor subunit
A_32_P234145	-2.36738	0.00255952	NM_203349	SHC4	SHC adaptor protein 4
A_33_P3210099	-2.34511	0.00264755	NM_020778	ALPK3	alpha kinase 3
A_32_P152195	-2.32237	0.00306681	NM_198993	STAC2	SH3 and cysteine rich domain 2
A_23_P18452	-2.30428	0.0087104	NM_002416	CXCL9	C-X-C motif chemokine ligand 9
A_23_P400298	-2.27507	0.00027761	NM_022119	PRSS22	serine protease 22
A_22_P00016986	-2.2608	0.0025558	XR_932713	LINC02244	long intergenic non-protein coding RNA 2244
A_33_P3223522	-2.25594	0.00461925	ENST00000637505	LOC107986453	uncharacterized LOC107986453
A_23_P201863	-2.24173	6.4473e-05	NM_212503	CDK18	cyclin dependent kinase 18
A_23_P214950	-2.20191	0.00310515	NM_022121	PERP	PERP, TP53 apoptosis effector
A_23_P165783	-2.18735	0.00120587	NM_024101	MLPH	melanophilin
A_23_P167599	-2.18674	0.00475052	NM_001034850	RETREG1	reticulophagy regulator 1
A_22_P00016460	-2.18625	0.000879714	NR_125817	LOC101929470	uncharacterized LOC101929470
A_33_P3287223	-2.17765	0.00781709	NM_001935	DPP4	dipeptidyl peptidase 4
A_33_P3354940	-2.15608	0.000723363	NM_000757	CSF1	colony stimulating factor 1
A_23_P21976	-2.14566	0.00154599	NM_001897	CSPG4	chondroitin sulfate proteoglycan 4
A_23_P104471	-2.14297	0.00421969	NM_001007271	DUSP13	dual specificity phosphatase 13
A_22_P00009210	-2.13579	0.000702167	lnc-LPIN2-1:2	lnc-LPIN2-1	lnc-LPIN2-1:2
A_33_P3226832	-2.0963	0.00975743	NM_001993	F3	coagulation factor III, tissue factor
A_23_P134058	-2.0885	0.000807419	NM_001242629	GFOD1	glucose-fructose oxidoreductase domain containing 1
A_24_P385313	-2.08292	0.00142286	NM_002840	PTPRF	protein tyrosine phosphatase, receptor type F
A_21_P0008800	-2.05438	0.00621306	ENST00000561362	NA	NA
A_23_P113777	-2.05193	0.00394518	NM_004791	ITGBL1	integrin subunit beta like 1
A_33_P3315134	-2.05102	0.00563414	NR_026597	DIRC3	disrupted in renal carcinoma 3
A_23_P432573	-2.03035	0.00103345	NM_145015	MRGPRF	MAS related GPR family member F
A_24_P252996	-2.02331	0.00284324	NM_000804	FOLR3	folate receptor 3
A_23_P435407	-2.00952	0.00405325	NM_001448	GPC4	glypican 4
A_23_P10542	-1.995	0.000187336	NM_053044	HTRA3	HtrA serine peptidase 3
A_33_P6806243	-1.99196	0.00222488	NR_038985	LINC00856	long intergenic non-protein coding RNA 856
A_33_P3342628	-1.99068	0.0033038	NM_021170	HES4	hes family bHLH transcription factor 4
A_23_P117782	-1.98847	0.00203253	NM_018357	LARP6	La ribonucleoprotein domain family member 6
A_21_P0000727	-1.98352	0.00514932	NR_038216	LINC01010	long intergenic non-protein coding RNA 1010
A_23_P159956	-1.97434	0.00142936	NM_012216	MID2	midline 2
A_23_P304716	-1.97344	0.000150117	NM_019089	HES2	hes family bHLH transcription factor 2
A_21_P0004684	-1.96907	0.00453152	ENST00000454262	NA	NA
A_23_P315451	-1.96453	0.00441598	NM_199180	KIRREL2	kirre like nephrin family adhesion molecule 2
A_23_P73097	-1.96295	0.00147158	NM_170587	RGS20	regulator of G protein signaling 20
A_23_P218190	-1.95138	0.000122714	NM_000070	CAPN3	calpain 3
A_21_P0005154	-1.91898	0.0018381	XR_926406	LOC101927888	uncharacterized LOC101927888
A_22_P00008874	-1.91157	2.10359e-07	NR_046012	AGBL1-AS1	AGBL1 antisense RNA 1
A_32_P187617	-1.91155	0.00331499	NM_030794	TDRD3	tudor domain containing 3
A_23_P68487	-1.90997	0.00541635	NM_001719	BMP7	bone morphogenetic protein 7
A_23_P126278	-1.9087	0.00416537	NM_003465	CHIT1	chitinase 1
A_23_P78980	-1.89218	0.00151624	NM_014256	B3GNT3	UDP-GlcNAc:betaGal beta-1,3-N-acetylglucosaminyltransferase 3
A_24_P317907	-1.88709	0.0039581	NM_001034954	SORBS1	sorbin and SH3 domain containing 1
A_23_P109171	-1.88114	0.00248081	NM_001195	BFSP1	beaded filament structural protein 1
A_23_P328740	-1.87983	0.00473161	NM_001285486	NEURL3	neuralized E3 ubiquitin protein ligase 3
A_23_P10506	-1.87718	0.00679566	NM_014485	HPGDS	hematopoietic prostaglandin D synthase
A_33_P3307253	-1.87564	0.000877287	NM_012093	AK5	adenylate kinase 5
A_23_P52727	-1.87064	0.00149908	NM_182964	NAV2	neuron navigator 2
A_23_P66432	-1.8704	0.000217305	NM_032646	TTYH2	tweety family member 2
A_33_P3261298	-1.8668	0.00268925	NM_014228	SLC6A7	solute carrier family 6 member 7
A_23_P25194	-1.86229	0.00144631	NM_003806	HRK	harakiri, BCL2 interacting protein
A_33_P3387951	-1.86173	0.0013405	NM_020340	ARFGEF3	ARFGEF family member 3
A_23_P211522	-1.85493	0.000542505	NM_145738	SYNGR1	synaptogyrin 1
A_33_P3354935	-1.85236	0.00093399	NM_172212	CSF1	colony stimulating factor 1
A_33_P3744415	-1.85194	0.00416462	ENST00000431422	LINC01010	long intergenic non-protein coding RNA 1010
A_23_P79251	-1.8465	0.000514101	NM_014600	EHD3	EH domain containing 3
A_23_P350001	-1.84383	0.00150535	NM_000855	GUCY1A2	guanylate cyclase 1 soluble subunit alpha 2
A_22_P00013907	-1.84172	0.00200304	ENST00000459633	NA	NA
A_32_P4262	-1.84161	0.00122477	NM_015585	CFAP61	cilia and flagella associated protein 61
A_33_P3418209	-1.83727	0.00423966	NM_004791	ITGBL1	integrin subunit beta like 1
A_33_P3840512	-1.83567	0.00061188	NM_014252	SLC25A15	solute carrier family 25 member 15
A_24_P396375	-1.83534	0.000340886	NM_001113347	ECE1	endothelin converting enzyme 1
A_23_P44724	-1.83533	0.00344621	NM_001321	CSRP2	cysteine and glycine rich protein 2
A_32_P189781	-1.82699	0.00853884	NR_026796	LINC00520	long intergenic non-protein coding RNA 520
A_23_P73239	-1.82634	0.00220632	NM_205842	NCKAP1	NCK associated protein 1
A_23_P7361	-1.82181	0.00126194	NM_024090	ELOVL6	ELOVL fatty acid elongase 6
A_32_P167239	-1.81807	0.00678065	NM_152406	AFAP1L1	actin filament associated protein 1 like 1
A_33_P3606465	-1.81222	0.000722262	NR_033754	CBX3P2	chromobox 3 pseudogene 2
A_33_P3844650	-1.81104	0.00244469	NM_012098	ANGPTL2	angiopoietin like 2
A_23_P385067	-1.80377	0.000942384	NM_053277	CLIC6	chloride intracellular channel 6
A_23_P67847	-1.80179	0.00312847	NM_024572	GALNT14	polypeptide N-acetylgalactosaminyltransferase 14
A_21_P0004529	-1.79675	0.00102683	NM_001365196	LOC107986453	uncharacterized LOC107986453
A_22_P00001018	-1.79659	3.14669e-05	NR_024585	DLG5-AS1	DLG5 antisense RNA 1
A_33_P3269539	-1.78864	1.02788e-05	NM_058174	COL6A2	collagen type VI alpha 2 chain
A_21_P0014513	-1.788	0.00146306	BG205415	NA	NA
A_33_P3629678	-1.77909	0.000265434	NM_000093	COL5A1	collagen type V alpha 1 chain
A_32_P83049	-1.76617	0.00392199	NM_014971	EFR3B	EFR3 homolog B
A_21_P0007187	-1.75658	0.00581134	XR_001748153	LOC102723370	uncharacterized LOC102723370
A_32_P89899	-1.75258	0.000908461	NM_173536	GABRG1	gamma-aminobutyric acid type A receptor gamma1 subunit
A_32_P52153	-1.74991	0.00670239	NR_038453	UNC5B-AS1	UNC5B antisense RNA 1
A_23_P366366	-1.7442	0.00316968	NM_014766	SCRN1	secernin 1
A_24_P400507	-1.73357	0.00188844	NM_173654	EOGT	EGF domain specific O-linked N-acetylglucosamine transferase
A_23_P160214	-1.72183	0.00393014	NM_001080494	TTC39A	tetratricopeptide repeat domain 39A
A_22_P00025313	-1.71873	0.00364725	XR_001747721	TCIRG1	T cell immune regulator 1, ATPase H+ transporting V0 subunit a3
A_23_P256244	-1.71755	0.00196567	ENST00000497705	OXR1	oxidation resistance 1
A_22_P00001177	-1.71333	0.00677825	ENST00000554926	NA	NA
A_23_P145569	-1.71241	0.00176807	NM_153187	SLC22A1	solute carrier family 22 member 1
A_23_P148737	-1.71237	0.00640933	NM_004997	MYBPH	myosin binding protein H
A_23_P163455	-1.70756	0.00183943	NM_002373	MAP1A	microtubule associated protein 1A
A_23_P168610	-1.70744	0.000289989	NM_014399	TSPAN13	tetraspanin 13
A_33_P3284404	-1.70507	0.00132762	NM_145731	SYNGR1	synaptogyrin 1
A_23_P15146	-1.70201	0.00257613	NM_001012631	IL32	interleukin 32
A_23_P154875	-1.70148	0.00167367	NM_012105	BACE2	beta-secretase 2
A_23_P152995	-1.70142	0.0030694	NM_001045	SLC6A4	solute carrier family 6 member 4
A_23_P330578	-1.70127	0.00477655	NM_144620	LRRC39	leucine rich repeat containing 39
A_33_P3298850	-1.69943	0.00214209	NM_013356	SLC16A8	solute carrier family 16 member 8
A_21_P0010039	-1.69481	0.00120132	ENST00000428495	NA	NA
A_22_P00008960	-1.69007	0.00906981	NR_026796	LINC00520	long intergenic non-protein coding RNA 520
A_23_P360754	-1.68775	0.00716777	NM_005099	ADAMTS4	ADAM metallopeptidase with thrombospondin type 1 motif 4
A_23_P51002	-1.68254	0.000322445	NM_176825	SULT1C2	sulfotransferase family 1C member 2
A_33_P3297930	-1.67912	0.00120288	NM_005202	COL8A2	collagen type VIII alpha 2 chain
A_23_P110571	-1.67103	0.00286442	NM_001164664	MAST4	microtubule associated serine/threonine kinase family member 4
A_23_P301521	-1.6681	0.00382353	NM_001350022	JCAD	junctional cadherin 5 associated
A_23_P389102	-1.66604	0.00316235	NM_015194	MYO1D	myosin ID
A_24_P405205	-1.66325	0.00627328	NM_001001396	ATP2B4	ATPase plasma membrane Ca2+ transporting 4
A_23_P42322	-1.65891	0.000989385	NM_080680	COL11A2	collagen type XI alpha 2 chain
A_23_P202501	-1.65855	0.00236212	NM_001031709	RNLS	renalase, FAD dependent amine oxidase
A_23_P103703	-1.65727	0.00212387	NM_014424	HSPB7	heat shock protein family B (small) member 7
A_24_P595717	-1.65284	0.00664565	NM_001321539	TOGARAM2	TOG array regulator of axonemal microtubules 2
A_22_P00010451	-1.64862	0.00545007	NR_104190	DISC1FP1	DISC1 fusion partner 1
A_22_P00015918	-1.648	0.00213863	XR_001747723	TCIRG1	T cell immune regulator 1, ATPase H+ transporting V0 subunit a3
A_33_P3725227	-1.64502	0.00210149	NM_015198	COBL	cordon-bleu WH2 repeat protein
A_23_P382188	-1.64499	0.00268319	NM_001013841	STAP2	signal transducing adaptor family member 2
A_23_P394064	-1.63965	0.00745433	NM_012232	CAVIN1	caveolae associated protein 1
A_23_P82651	-1.6335	0.000444347	NM_002523	NPTX2	neuronal pentraxin 2
A_23_P144476	-1.63054	0.00782504	NM_199327	SPRY1	sprouty RTK signaling antagonist 1
A_23_P139912	-1.62517	0.00156256	NM_002178	IGFBP6	insulin like growth factor binding protein 6
A_23_P169351	-1.6234	0.00511097	NM_003026	SH3GL2	SH3 domain containing GRB2 like 2, endophilin A1
A_23_P368484	-1.62106	0.00306967	NM_207387	LRRC75A	leucine rich repeat containing 75A
A_24_P410797	-1.61765	0.00450228	NM_001322988	KALRN	kalirin RhoGEF kinase
A_23_P97141	-1.61563	0.00144693	NM_002922	RGS1	regulator of G protein signaling 1
A_24_P62783	-1.61488	0.00223477	NM_004102	FABP3	fatty acid binding protein 3
A_33_P3333232	-1.6147	0.000783912	ENST00000621947	CCDC162P	coiled-coil domain containing 162, pseudogene
A_24_P15621	-1.61148	0.000176745	NR_003083	SLC6A10P	solute carrier family 6 member 10, pseudogene
A_33_P3449097	-1.60748	0.00159794	NM_001290212	TSPAN10	tetraspanin 10
A_24_P365975	-1.60543	0.00815962	NM_005202	COL8A2	collagen type VIII alpha 2 chain
A_32_P465742	-1.60499	0.00302715	NM_003558	PIP5K1B	phosphatidylinositol-4-phosphate 5-kinase type 1 beta
A_33_P3423979	-1.60136	0.00714831	NM_001166109	PALLD	palladin, cytoskeletal associated protein
A_21_P0005649	-1.60106	0.000155223	lnc-ERI1-3:1	lnc-ERI1-3	lnc-ERI1-3:1
A_23_P8640	-1.59985	0.00359157	NM_001039966	GPER1	G protein-coupled estrogen receptor 1
A_23_P5200	-1.59872	0.00268439	NM_004646	NPHS1	NPHS1, nephrin
A_23_P217319	-1.59203	0.00550434	NM_004114	FGF13	fibroblast growth factor 13
A_23_P132956	-1.58911	0.00241859	NM_004181	UCHL1	ubiquitin C-terminal hydrolase L1
A_23_P431388	-1.58722	0.00471387	NM_144569	SPOCD1	SPOC domain containing 1
A_23_P103511	-1.58292	0.00562631	NM_001135240	C1orf226	chromosome 1 open reading frame 226
A_22_P00001746	-1.57856	0.0025088	XR_933783	LOC105371361	uncharacterized LOC105371361
A_33_P3345816	-1.57612	0.000898529	NM_001039966	GPER1	G protein-coupled estrogen receptor 1
A_23_P29769	-1.57584	0.00238885	NM_015472	WWTR1	WW domain containing transcription regulator 1
A_23_P126677	-1.57281	0.00292543	NM_021233	DNASE2B	deoxyribonuclease 2 beta
A_24_P273253	-1.56968	0.000129812	NM_138420	AHNAK2	AHNAK nucleoprotein 2
A_23_P43898	-1.56343	0.00152161	NM_173567	EPHX4	epoxide hydrolase 4
A_23_P213562	-1.55938	0.0040804	NM_001992	F2R	coagulation factor II thrombin receptor
A_23_P23346	-1.55617	0.000699055	NM_006818	MLLT11	MLLT11, transcription factor 7 cofactor
A_33_P3320197	-1.55564	0.000538427	NM_001002919	ALKAL2	ALK and LTK ligand 2
A_23_P213137	-1.55232	0.0097329	NM_032622	LNX1	ligand of numb-protein X 1
A_33_P3369158	-1.54952	0.000241472	NM_002254	KIF3C	kinesin family member 3C
A_33_P3327200	-1.54875	0.000603943	NM_001001396	ATP2B4	ATPase plasma membrane Ca2+ transporting 4
A_23_P150316	-1.54699	0.00722513	NM_002426	MMP12	matrix metallopeptidase 12
A_23_P62647	-1.54328	0.00331293	NM_003037	SLAMF1	signaling lymphocytic activation molecule family member 1
A_33_P3388501	-1.54079	0.00400616	NM_003465	CHIT1	chitinase 1
A_33_P3314276	-1.53828	0.00500628	NM_181718	ASPHD1	aspartate beta-hydroxylase domain containing 1
A_23_P412389	-1.5365	0.00391985	NM_003862	FGF18	fibroblast growth factor 18
A_24_P160104	-1.53577	0.00973963	NM_018943	TUBA8	tubulin alpha 8
A_23_P43107	-1.53329	0.00894624	NM_030788	DCSTAMP	dendrocyte expressed seven transmembrane protein
A_24_P89457	-1.53303	8.00205e-05	NM_078467	CDKN1A	cyclin dependent kinase inhibitor 1A
A_23_P165598	-1.53226	0.00263247	NM_001017920	DAPL1	death associated protein like 1
A_24_P349196	-1.52836	0.00906093	NM_001355227	CCDC30	coiled-coil domain containing 30
A_24_P842006	-1.52819	0.00269749	NM_001014979	CCDC189	coiled-coil domain containing 189
A_33_P3296997	-1.52216	0.000219575	NM_198483	RUFY4	RUN and FYVE domain containing 4
A_23_P341567	-1.51829	0.00852788	NM_178833	SLC9B2	solute carrier family 9 member B2
A_22_P00007454	-1.50887	0.00226904	XR_923394	LOC105373654	uncharacterized LOC105373654
A_23_P166269	-1.5073	0.00206055	NM_058186	FAM3B	family with sequence similarity 3 member B
A_23_P50535	-1.50065	0.000665296	NM_004409	DMPK	DM1 protein kinase
A_23_P141555	-1.49977	0.00276984	NM_013351	TBX21	T-box 21
A_33_P3268466	-1.49503	0.00114175	NM_001330073	MPDU1	mannose-P-dolichol utilization defect 1
A_22_P00007581	-1.48436	0.00903586	NM_001321868	HDAC9	histone deacetylase 9
A_21_P0000132	-1.48224	0.00450151	NM_001195620	CCDC189	coiled-coil domain containing 189
A_33_P3325262	-1.47995	0.0004659	NM_005629	SLC6A8	solute carrier family 6 member 8
A_24_P351283	-1.47986	0.000795479	NM_018000	MREG	melanoregulin
A_21_P0006889	-1.47939	0.000421633	lnc-PTEN-1:1	lnc-PTEN-1	lnc-PTEN-1:1
A_23_P159937	-1.47896	0.00144688	NM_005629	SLC6A8	solute carrier family 6 member 8
A_23_P138125	-1.47826	0.00452076	NM_005449	FCMR	Fc fragment of IgM receptor
A_22_P00021844	-1.47728	9.69171e-05	lnc-PGPEP1L-2:1	lnc-PGPEP1L-2	lnc-PGPEP1L-2:1
A_23_P14035	-1.47485	0.00226081	NM_006422	AKAP3	A-kinase anchoring protein 3
A_24_P123833	-1.47165	0.00157786	NM_001178129	SEMA3E	semaphorin 3E
A_24_P265832	-1.47018	0.00150674	NM_033050	SUCNR1	succinate receptor 1
A_24_P318656	-1.46767	0.00365552	NM_000212	ITGB3	integrin subunit beta 3
A_23_P89310	-1.46618	0.00582728	NM_014964	EPN2	epsin 2
A_33_P3337549	-1.45752	0.00400149	NM_001163942	ABCB5	ATP binding cassette subfamily B member 5
A_23_P12241	-1.45708	0.000378899	NM_018298	MCOLN3	mucolipin 3
A_23_P14515	-1.4525	0.00073964	NM_152331	ACOT4	acyl-CoA thioesterase 4
A_32_P224522	-1.4514	0.00197629	NM_024103	SLC25A23	solute carrier family 25 member 23
A_33_P3222380	-1.45011	0.000109185	NM_138420	AHNAK2	AHNAK nucleoprotein 2
A_23_P31765	-1.44786	0.00962371	NM_006823	PKIA	cAMP-dependent protein kinase inhibitor alpha
A_23_P8913	-1.44725	0.00390952	NM_000067	CA2	carbonic anhydrase 2
A_23_P116614	-1.44641	0.00438201	NM_001014811	ME3	malic enzyme 3
A_23_P21162	-1.44142	0.00908719	NM_152773	TCTEX1D2	Tctex1 domain containing 2
A_24_P313418	-1.43726	0.00636905	NM_002990	CCL22	C-C motif chemokine ligand 22
A_21_P0000508	-1.43478	0.00364412	NR_024243	SNAR-D	small NF90 (ILF3) associated RNA D
A_23_P161507	-1.43018	0.00225544	NM_004923	TESMIN	testis expressed metallothionein like protein
A_23_P393880	-1.42931	0.00203287	NM_020340	ARFGEF3	ARFGEF family member 3
A_23_P105227	-1.42881	0.00116438	NM_001014811	ME3	malic enzyme 3
A_23_P108751	-1.42837	0.00565369	NM_001039492	FHL2	four and a half LIM domains 2
A_33_P3337026	-1.42496	0.00104634	ENST00000568600	NA	NA
A_23_P108948	-1.42404	0.00160986	NM_018000	MREG	melanoregulin
A_33_P3233135	-1.42399	0.00609577	NM_001199866	KIF16B	kinesin family member 16B
A_23_P425197	-1.4237	0.00305126	NM_144701	IL23R	interleukin 23 receptor
A_23_P69586	-1.41907	0.00128246	NM_005245	FAT1	FAT atypical cadherin 1
A_32_P86763	-1.41731	0.00439744	NM_004613	TGM2	transglutaminase 2
A_33_P3251073	-1.41466	0.00360983	NM_178545	TMEM52	transmembrane protein 52
A_23_P258612	-1.41263	0.00136502	NM_016529	ATP8A2	ATPase phospholipid transporting 8A2
A_23_P88559	-1.41248	0.00346137	NM_000236	LIPC	lipase C, hepatic type
A_22_P00007487	-1.41183	0.00474563	NM_001256424	GUCY1A2	guanylate cyclase 1 soluble subunit alpha 2
A_23_P104073	-1.40947	0.00448554	NM_002960	S100A3	S100 calcium binding protein A3
A_23_P97309	-1.40447	0.00316951	NM_001229	CASP9	caspase 9
A_33_P3298159	-1.40191	0.00667031	NM_000954	PTGDS	prostaglandin D2 synthase
A_21_P0010734	-1.39806	0.000120359	ENST00000434447	NA	NA
A_33_P3320062	-1.39591	0.000559899	NM_002662	PLD1	phospholipase D1
A_23_P78867	-1.3876	0.000834548	NM_000540	RYR1	ryanodine receptor 1
A_21_P0007933	-1.38273	0.00302404	NR_026955	LINC00284	long intergenic non-protein coding RNA 284
A_22_P00005899	-1.37757	0.00883915	XR_001748441	LOC105369568	uncharacterized LOC105369568
A_23_P389692	-1.37629	0.000907029	NM_020776	KIAA1328	KIAA1328
A_24_P8371	-1.37169	0.00692837	NM_001124758	SPNS2	sphingolipid transporter 2
A_23_P81392	-1.36641	0.00727262	NM_015238	WWC1	WW and C2 domain containing 1
A_24_P107317	-1.36637	0.000213647	NM_004205	USP2	ubiquitin specific peptidase 2
A_23_P50678	-1.3649	0.00715654	NM_139355	MATK	megakaryocyte-associated tyrosine kinase
A_21_P0012870	-1.36388	0.00481744	TCONS_l2_00022663	XLOC_l2_011873	NA
A_33_P3299416	-1.36361	0.00343842	NM_181711	GRASP	general receptor for phosphoinositides 1 associated scaffold protein
A_23_P108823	-1.3628	0.00257486	NM_032523	OSBPL6	oxysterol binding protein like 6
A_24_P342632	-1.36245	0.00597826	NM_174858	AK5	adenylate kinase 5
A_23_P206359	-1.36164	0.00289723	NM_004360	CDH1	cadherin 1
A_32_P192970	-1.36121	0.000433656	NM_170726	ALDH4A1	aldehyde dehydrogenase 4 family member A1
A_33_P3482534	-1.35772	0.00133979	NR_130924	LOC613266	uncharacterized LOC613266
A_22_P00008961	-1.35571	0.00178829	NR_026796	LINC00520	long intergenic non-protein coding RNA 520
A_21_P0013278	-1.35475	0.000432114	NR_027237	LOC728743	zinc finger protein pseudogene
A_21_P0004064	-1.35261	0.00651938	lnc-SLC25A48-2:2	NA	NA
A_23_P47709	-1.35227	0.00682262	NM_000803	FOLR2	folate receptor beta
A_33_P3368358	-1.35183	0.00369948	NM_182966	NEDD9	neural precursor cell expressed, developmentally down-regulated 9
A_33_P3375314	-1.35117	0.00177709	NM_006045	ATP9A	ATPase phospholipid transporting 9A (putative)
A_23_P380614	-1.34885	0.00847469	NM_006045	ATP9A	ATPase phospholipid transporting 9A (putative)
A_33_P3349637	-1.34758	0.00125386	NM_002587	PCDH1	protocadherin 1
A_23_P372946	-1.34667	0.00215895	NM_138461	TM4SF19	transmembrane 4 L six family member 19
A_22_P00024874	-1.34625	0.00893756	ENST00000432251	NA	NA
A_21_P0000511	-1.34373	0.00348316	NR_024342	SNAR-H	small NF90 (ILF3) associated RNA H
A_23_P69329	-1.34361	0.00378143	NM_153281	HYAL1	hyaluronidase 1
A_22_P00022529	-1.34207	0.00246263	XR_242166	LOC101928716	uncharacterized LOC101928716
A_23_P44421	-1.3418	0.00729713	NM_153692	HTRA4	HtrA serine peptidase 4
A_21_P0003640	-1.34151	0.00868166	XR_939097	LOC105377384	uncharacterized LOC105377384
A_23_P146512	-1.33993	0.00261664	NM_016548	GOLM1	golgi membrane protein 1
A_23_P250245	-1.33986	0.00585682	NM_001782	CD72	CD72 molecule
A_24_P10137	-1.33751	0.00268649	NM_014059	RGCC	regulator of cell cycle
A_23_P253389	-1.33746	8.10778e-05	NM_003040	SLC4A2	solute carrier family 4 member 2
A_33_P3447304	-1.3371	0.00838829	NM_001198533	OXR1	oxidation resistance 1
A_33_P3354945	-1.33702	0.000551539	NM_172210	CSF1	colony stimulating factor 1
A_21_P0000507	-1.33654	0.00490664	NR_024230	SNAR-B2	small NF90 (ILF3) associated RNA B2
A_33_P3270776	-1.33319	0.000994278	NM_001297559	HTRA3	HtrA serine peptidase 3
A_33_P3326634	-1.33315	0.00380431	NM_001164617	GPC3	glypican 3
A_33_P3290562	-1.333	0.000326909	NM_000168	GLI3	GLI family zinc finger 3
A_33_P3381378	-1.32981	0.00874104	NM_001257096	PAX1	paired box 1
A_24_P366082	-1.32898	0.000682418	NM_015241	MICAL3	microtubule associated monooxygenase, calponin and LIM domain containing 3
A_21_P0014024	-1.32879	0.00197561	NR_125803	SATB1-AS1	SATB1 antisense RNA 1
A_23_P10194	-1.32448	0.00157247	NM_201575	SEZ6L2	seizure related 6 homolog like 2
A_22_P00003544	-1.32288	0.00195128	NR_135567	LINC01857	long intergenic non-protein coding RNA 1857
A_23_P312874	-1.32134	0.00529483	NM_145026	SPATS1	spermatogenesis associated serine rich 1
A_23_P94204	-1.31767	0.0039368	NM_181354	OXR1	oxidation resistance 1
A_21_P0000492	-1.31491	0.00209399	NR_004384	SNAR-F	small NF90 (ILF3) associated RNA F
A_21_P0007932	-1.31124	0.00124461	NR_047013	LINC00400	long intergenic non-protein coding RNA 400
A_23_P407112	-1.30504	0.00363403	NM_145263	SPATA18	spermatogenesis associated 18
A_24_P135769	-1.30477	0.00239139	NM_198315	VWA5A	von Willebrand factor A domain containing 5A
A_23_P85209	-1.30424	0.00269624	NM_000640	IL13RA2	interleukin 13 receptor subunit alpha 2
A_23_P211212	-1.30397	0.00467504	NM_030582	COL18A1	collagen type XVIII alpha 1 chain
A_21_P0006504	-1.30348	0.00887999	XR_938425	LOC102723911	uncharacterized LOC102723911
A_33_P3319870	-1.30322	0.00501149	NM_001191323	GREM1	gremlin 1, DAN family BMP antagonist
A_23_P112531	-1.30318	0.00196237	NM_001035254	FAM102A	family with sequence similarity 102 member A
A_33_P3369153	-1.30293	0.00215403	NM_002254	KIF3C	kinesin family member 3C
A_23_P121702	-1.30185	0.00320671	NM_001014446	OCIAD2	OCIA domain containing 2
A_24_P119609	-1.29664	0.00110116	NM_015194	MYO1D	myosin ID
A_23_P132175	-1.29401	0.00142879	NM_023004	RTN4R	reticulon 4 receptor
A_23_P97112	-1.29257	0.000982038	NM_000450	SELE	selectin E
A_33_P3285764	-1.29178	0.00568142	ENST00000467013	EPHB1	EPH receptor B1
A_22_P00022711	-1.29009	0.00190595	ENST00000446557	NA	NA
A_33_P3245908	-1.28713	0.00167646	NM_001353331	TMEM273	transmembrane protein 273
A_32_P176911	-1.28374	0.00122115	NR_026774	LINC00239	long intergenic non-protein coding RNA 239
A_23_P130158	-1.28312	0.00623153	NM_030753	WNT3	Wnt family member 3
A_23_P415006	-1.27965	0.00117836	NM_015470	RAB11FIP5	RAB11 family interacting protein 5
A_22_P00021961	-1.27961	0.0023399	ENST00000584898	LINC01900	long intergenic non-protein coding RNA 1900
A_23_P305914	-1.27943	0.00698348	NM_014653	WSCD2	WSC domain containing 2
A_23_P141715	-1.27918	0.00633037	NM_015476	TPGS2	tubulin polyglutamylase complex subunit 2
A_33_P3244956	-1.27518	0.0019536	NM_020645	NRIP3	nuclear receptor interacting protein 3
A_33_P3380098	-1.27467	0.000131158	NM_001243756	PXN	paxillin
A_22_P00021380	-1.27301	0.00502468	NM_001190766	STMND1	stathmin domain containing 1
A_21_P0014793	-1.27241	0.00728856	NM_001198533	OXR1	oxidation resistance 1
A_24_P156113	-1.27204	0.00906479	NM_014601	EHD2	EH domain containing 2
A_23_P43273	-1.26974	0.00375766	NM_000127	EXT1	exostosin glycosyltransferase 1
A_22_P00025320	-1.26905	0.00794638	NR_024472	RSU1P2	Ras suppressor protein 1 pseudogene 2
A_33_P3293446	-1.26875	0.00943666	NM_001350022	JCAD	junctional cadherin 5 associated
A_19_P00322276	-1.2674	0.00411214	NR_027105	LINC01091	long intergenic non-protein coding RNA 1091
A_21_P0013791	-1.26726	0.000417677	ENST00000424002	NA	NA
A_33_P3322363	-1.26606	0.00208957	NM_001123366	HMSD	histocompatibility minor serpin domain containing
A_21_P0000160	-1.25962	0.00483222	NM_138461	TM4SF19	transmembrane 4 L six family member 19
A_23_P140748	-1.25954	0.00256775	NM_022910	NDRG4	NDRG family member 4
A_33_P3250944	-1.25916	0.000217146	NM_001010979	C1orf189	chromosome 1 open reading frame 189
A_23_P24774	-1.25795	0.00597811	NM_000352	ABCC8	ATP binding cassette subfamily C member 8
A_23_P310956	-1.25552	0.000476239	NM_058175	COL6A2	collagen type VI alpha 2 chain
A_24_P388433	-1.2528	0.00235722	NM_002718	PPP2R3A	protein phosphatase 2 regulatory subunit B''alpha
A_24_P122137	-1.24867	0.00379385	NM_002309	LIF	LIF, interleukin 6 family cytokine
A_24_P84340	-1.2484	0.00701356	NM_198828	MAST4	microtubule associated serine/threonine kinase family member 4
A_22_P00015346	-1.2454	8.94087e-05	NR_047494	LINC00564	long intergenic non-protein coding RNA 564
A_21_P0000876	-1.24439	0.00247087	NR_105019	TMEM161B-AS1	TMEM161B antisense RNA 1
A_21_P0003756	-1.24288	0.000596639	lnc-ARSJ-1:2	lnc-ARSJ-1	lnc-ARSJ-1:2
A_23_P118158	-1.24146	0.00302266	NM_006043	HS3ST2	heparan sulfate-glucosamine 3-sulfotransferase 2
A_33_P3618561	-1.23891	0.00945213	BC034282	NA	NA
A_23_P200096	-1.23717	0.000405474	NM_025106	SPSB1	splA/ryanodine receptor domain and SOCS box containing 1
A_24_P27513	-1.23678	0.000229455	NM_033401	CNTNAP4	contactin associated protein like 4
A_23_P65651	-1.23559	0.000879987	NM_004184	WARS	tryptophanyl-tRNA synthetase
A_24_P109417	-1.23494	0.0035416	NM_198545	DRAXIN	dorsal inhibitory axon guidance protein
A_23_P211401	-1.23487	0.00321172	NM_001039570	KREMEN1	kringle containing transmembrane protein 1
A_24_P402438	-1.23483	0.00926529	NM_003238	TGFB2	transforming growth factor beta 2
A_24_P206047	-1.23127	0.000789911	NM_001151	SLC25A4	solute carrier family 25 member 4
A_33_P3359183	-1.22944	0.00122299	NM_001002254	AWAT2	acyl-CoA wax alcohol acyltransferase 2
A_23_P114983	-1.22813	0.000179313	NM_032588	TRIM63	tripartite motif containing 63
A_23_P90722	-1.22793	0.00119227	NM_002846	PTPRN	protein tyrosine phosphatase, receptor type N
A_24_P353638	-1.22739	0.00811115	NM_021181	SLAMF7	SLAM family member 7
A_32_P122226	-1.22696	0.00623897	NM_152435	AMDHD1	amidohydrolase domain containing 1
A_33_P3289865	-1.22628	0.00405266	NM_006226	PLCL1	phospholipase C like 1 (inactive)
A_23_P358597	-1.22621	0.00759314	NM_022361	POPDC3	popeye domain containing 3
A_23_P432947	-1.22308	0.00782092	NM_013372	GREM1	gremlin 1, DAN family BMP antagonist
A_23_P331928	-1.22243	0.00314583	NM_133493	CD109	CD109 molecule
A_22_P00008323	-1.2215	0.00692356	lnc-ITGBL1-1:1	lnc-ITGBL1-1	lnc-ITGBL1-1:1
A_22_P00010194	-1.22106	0.000226414	ENST00000427022	NA	NA
A_24_P32935	-1.21934	0.00362561	NM_000803	FOLR2	folate receptor beta
A_24_P120537	-1.2175	0.000270319	NM_152550	SH3RF2	SH3 domain containing ring finger 2
A_24_P561341	-1.2173	0.000283872	NM_001002919	ALKAL2	ALK and LTK ligand 2
A_33_P3399090	-1.2154	0.00860948	NM_001037954	DIXDC1	DIX domain containing 1
A_33_P3261743	-1.21461	0.000203321	NM_001145290	SLC37A2	solute carrier family 37 member 2
A_23_P73114	-1.21099	0.00528807	NM_000313	PROS1	protein S
A_23_P372834	-1.20955	0.00162552	NM_198098	AQP1	aquaporin 1 (Colton blood group)
A_24_P105933	-1.20884	0.00540582	NM_004624	VIPR1	vasoactive intestinal peptide receptor 1
A_23_P16944	-1.20881	0.00672421	NM_001006946	SDC1	syndecan 1
A_23_P1320	-1.20856	0.00161269	NM_021245	MYOZ1	myozenin 1
A_24_P131222	-1.20808	0.00013503	NM_022089	ATP13A2	ATPase cation transporting 13A2
A_23_P207537	-1.20718	0.00778241	NM_007026	DUSP14	dual specificity phosphatase 14
A_24_P189533	-1.20641	0.00133854	NM_015036	ENDOD1	endonuclease domain containing 1
A_24_P152649	-1.20634	0.00233188	NR_033748	LOC644189	acyl-CoA thioesterase 4 pseudogene
A_24_P456723	-1.20483	0.00154138	NM_001351368	C2orf92	chromosome 2 open reading frame 92
A_33_P3234571	-1.20186	0.000416877	NM_001316332	MAP2K3	mitogen-activated protein kinase kinase 3
A_23_P44195	-1.20135	0.00434138	NM_138962	MSI2	musashi RNA binding protein 2
A_24_P411121	-1.20096	0.00142234	NM_148901	TNFRSF18	TNF receptor superfamily member 18
A_24_P52921	-1.19905	0.00162712	NM_005504	BCAT1	branched chain amino acid transaminase 1
A_23_P92727	-1.19759	0.0036692	NM_015577	RAI14	retinoic acid induced 14
A_22_P00005343	-1.19657	0.000187583	NM_002237	KCNG1	potassium voltage-gated channel modifier subfamily G member 1
A_23_P344555	-1.19636	0.00023044	NM_006403	NEDD9	neural precursor cell expressed, developmentally down-regulated 9
A_24_P702813	-1.19588	0.00827302	NM_004736	XPR1	xenotropic and polytropic retrovirus receptor 1
A_23_P134484	-1.19554	0.00218708	NM_001742	CALCR	calcitonin receptor
A_33_P3420053	-1.19526	0.00477044	NM_001352148	ZNF415	zinc finger protein 415
A_33_P3341916	-1.19322	0.00164949	NM_001353331	TMEM273	transmembrane protein 273
A_23_P259506	-1.19215	0.00459031	NM_032412	CYSTM1	cysteine rich transmembrane module containing 1
A_22_P00018762	-1.18905	0.00230502	ENST00000524479	NA	NA
A_22_P00011843	-1.18363	0.00404758	NM_012396	PHLDA3	pleckstrin homology like domain family A member 3
A_33_P3383174	-1.18341	0.00618259	ENST00000572508	NA	NA
A_23_P212617	-1.18241	0.00278502	NM_003234	TFRC	transferrin receptor
A_22_P00016222	-1.17999	0.00188687	lnc-TM6SF1-1:1	lnc-TM6SF1-1	lnc-TM6SF1-1:1
A_21_P0000509	-1.179	0.00577529	NR_024244	SNAR-G2	small NF90 (ILF3) associated RNA G2
A_22_P00022843	-1.17771	0.00764334	NR_046683	ST3GAL6-AS1	ST3GAL6 antisense RNA 1
A_21_P0010937	-1.1769	0.00108866	ENST00000446557	NA	NA
A_33_P3220202	-1.17664	0.00125025	NM_013355	PKN3	protein kinase N3
A_19_P00316467	-1.17662	0.0034332	ENST00000473756	NA	NA
A_32_P70315	-1.17608	4.80207e-05	NM_003256	TIMP4	TIMP metallopeptidase inhibitor 4
A_23_P379475	-1.17431	0.00259228	NM_014762	DHCR24	24-dehydrocholesterol reductase
A_22_P00014171	-1.17397	0.00664418	NR_002819	MALAT1	metastasis associated lung adenocarcinoma transcript 1
A_24_P303454	-1.17394	0.00603401	NM_012454	TIAM2	T cell lymphoma invasion and metastasis 2
A_33_P3371224	-1.17391	0.00704934	NM_001346464	ANO10	anoctamin 10
A_23_P420209	-1.17282	0.00186323	NM_004751	GCNT3	glucosaminyl (N-acetyl) transferase 3, mucin type
A_23_P304524	-1.17108	0.000150755	NM_001040260	DCLK2	doublecortin like kinase 2
A_33_P3376365	-1.1687	0.000432146	ENST00000377836	HES2	hes family bHLH transcription factor 2
A_23_P106389	-1.16861	0.000675687	NM_003612	SEMA7A	semaphorin 7A (John Milton Hagen blood group)
A_23_P348063	-1.16816	3.64913e-05	NM_004711	SYNGR1	synaptogyrin 1
A_33_P3232458	-1.16689	0.000698936	NM_024692	CLIP4	CAP-Gly domain containing linker protein family member 4
A_33_P3374559	-1.16609	0.000602058	NR_024448	GUSBP11	glucuronidase, beta pseudogene 11
A_21_P0012019	-1.16521	0.000726533	NR_135529	LOC105373553	uncharacterized LOC105373553
A_19_P00327406	-1.16493	0.00177997	lnc-RP11-150O12.1.1-1:4	lnc-RP11-150O12.1.1-1	lnc-RP11-150O12.1.1-1:4
A_32_P108156	-1.1639	0.00178739	NR_001458	MIR155HG	MIR155 host gene
A_23_P334870	-1.16388	0.00507454	NM_145316	TMEM217	transmembrane protein 217
A_33_P3332052	-1.16147	0.000331546	NM_001166347	SLC26A11	solute carrier family 26 member 11
A_33_P3422035	-1.16104	0.00815041	ENST00000392217	FXYD5	FXYD domain containing ion transport regulator 5
A_23_P211878	-1.16073	0.000379742	NM_001457	FLNB	filamin B
A_23_P50638	-1.15873	0.00409567	NM_052972	LRG1	leucine rich alpha-2-glycoprotein 1
A_24_P275073	-1.15741	0.00925551	NM_139155	ADAMTS14	ADAM metallopeptidase with thrombospondin type 1 motif 14
A_23_P201790	-1.15702	0.00276496	NM_001331029	PPP1R12B	protein phosphatase 1 regulatory subunit 12B
A_23_P210330	-1.15681	0.00768864	NM_014181	LGALSL	galectin like
A_21_P0014216	-1.15655	0.00616967	NR_134463	LOC105375773	uncharacterized LOC105375773
A_23_P372255	-1.15634	0.00150462	NM_002221	ITPKB	inositol-trisphosphate 3-kinase B
A_24_P345209	-1.15373	0.00648441	NM_001004023	DYRK3	dual specificity tyrosine phosphorylation regulated kinase 3
A_22_P00004378	-1.15159	0.00393853	ENST00000435738	NA	NA
A_23_P386942	-1.1511	0.00958905	NM_145173	DIRAS1	DIRAS family GTPase 1
A_23_P391926	-1.14813	9.07968e-05	NM_001008701	ADGRL1	adhesion G protein-coupled receptor L1
A_21_P0008332	-1.14188	0.00229584	XR_943825	LOC105378177	uncharacterized LOC105378177
A_23_P66682	-1.14124	0.00620762	NM_018952	HOXB6	homeobox B6
A_32_P486693	-1.14068	0.00281767	NM_020645	NRIP3	nuclear receptor interacting protein 3
A_24_P104407	-1.14028	0.00149964	NM_145728	SYNM	synemin
A_33_P3346108	-1.14026	0.00561579	NM_198483	RUFY4	RUN and FYVE domain containing 4
A_32_P319200	-1.13957	5.45538e-05	NM_199127	GGTLC2	gamma-glutamyltransferase light chain 2
A_33_P3321293	-1.13771	0.000244724	NM_178229	IQGAP3	IQ motif containing GTPase activating protein 3
A_33_P3663974	-1.13576	0.00166063	NM_001354710	THRB	thyroid hormone receptor beta
A_33_P3384078	-1.1354	0.000429024	ENST00000355283	AK9	adenylate kinase 9
A_33_P3379775	-1.1345	0.00610971	ENST00000376463	TLE1	transducin like enhancer of split 1
A_24_P278747	-1.13301	0.000715334	NM_001759	CCND2	cyclin D2
A_23_P347432	-1.1319	0.000745383	NM_001330311	DVL1	dishevelled segment polarity protein 1
A_33_P3231653	-1.13131	0.00411351	NM_016548	GOLM1	golgi membrane protein 1
A_23_P321034	-1.12498	0.00097777	NM_176877	PATJ	PATJ, crumbs cell polarity complex component
A_23_P212715	-1.12292	0.00583719	NM_170662	CBLB	Cbl proto-oncogene B
A_23_P161563	-1.12179	0.00305515	NM_022337	RAB38	RAB38, member RAS oncogene family
A_23_P202520	-1.12101	0.00597608	NM_001322882	ABLIM1	actin binding LIM protein 1
A_23_P85703	-1.12086	0.00665885	NM_005686	SOX13	SRY-box 13
A_33_P3323463	-1.1197	7.27765e-05	ENST00000526686	HSPA8	heat shock protein family A (Hsp70) member 8
A_33_P3233436	-1.11678	0.000150979	NM_032882	PNMA6A	PNMA family member 6A
A_23_P406928	-1.1135	0.00240068	ENST00000361567	ND5	NADH dehydrogenase, subunit 5 (complex I)
A_33_P3251776	-1.11323	0.00488044	NM_001142777	HSD3B7	hydroxy-delta-5-steroid dehydrogenase, 3 beta- and steroid delta-isomerase 7
A_23_P116235	-1.11271	0.00208901	NM_001012334	MDK	midkine
A_23_P67864	-1.11105	0.00184735	NM_004036	ADCY3	adenylate cyclase 3
A_23_P69513	-1.1085	0.000300738	NM_198229	RGS12	regulator of G protein signaling 12
A_24_P942493	-1.1073	0.0045936	NM_015253	WSCD1	WSC domain containing 1
A_23_P11507	-1.10482	0.00139898	NM_015534	ZZZ3	zinc finger ZZ-type containing 3
A_23_P167389	-1.10455	0.00127242	NM_022481	ARAP3	ArfGAP with RhoGAP domain, ankyrin repeat and PH domain 3
A_24_P406006	-1.10368	0.00348811	NM_024830	LPCAT1	lysophosphatidylcholine acyltransferase 1
A_33_P3328426	-1.10334	0.00321074	NM_001346464	ANO10	anoctamin 10
A_23_P150053	-1.10299	0.00299694	NM_001613	ACTA2	actin, alpha 2, smooth muscle, aorta
A_23_P77593	-1.10271	9.96425e-05	NM_018052	VAC14	Vac14, PIKFYVE complex component
A_21_P0011888	-1.10169	0.000188103	NM_001330161	ING5	inhibitor of growth family member 5
A_33_P3309799	-1.09994	0.00547948	NM_006778	TRIM10	tripartite motif containing 10
A_23_P49060	-1.09913	0.00024339	NM_181642	SPINT1	serine peptidase inhibitor, Kunitz type 1
A_22_P00010431	-1.09878	0.00378395	lnc-N4BP2-1:1	lnc-N4BP2-1	lnc-N4BP2-1:1
A_19_P00813436	-1.09863	0.000712136	NR_039984	LINC02226	long intergenic non-protein coding RNA 2226
A_23_P159255	-1.09741	0.00123473	NM_002845	PTPRM	protein tyrosine phosphatase, receptor type M
A_21_P0000702	-1.09678	0.00113581	NR_037888	STX18-AS1	STX18 antisense RNA 1 (head to head)
A_23_P29830	-1.09659	0.00194818	NM_170662	CBLB	Cbl proto-oncogene B
A_33_P3252834	-1.09517	0.00355811	NM_012396	PHLDA3	pleckstrin homology like domain family A member 3
A_23_P24884	-1.09494	0.000848978	NM_005418	ST5	suppression of tumorigenicity 5
A_23_P252062	-1.08927	0.00811518	NM_138711	PPARG	peroxisome proliferator activated receptor gamma
A_23_P7503	-1.08899	0.00709459	NM_138379	TIMD4	T cell immunoglobulin and mucin domain containing 4
A_33_P3282075	-1.08705	0.00313823	NM_001258248	SP6	Sp6 transcription factor
A_24_P289636	-1.08613	0.00126984	ENST00000379095	NGRN	neugrin, neurite outgrowth associated
A_33_P3212555	-1.0861	0.00129833	NM_001314077	PROS1	protein S
A_33_P3287907	-1.08605	0.00240916	NR_024398	ZBED3-AS1	ZBED3 antisense RNA 1
A_21_P0008893	-1.08491	0.000200323	ENST00000501068	NA	NA
A_22_P00012845	-1.08424	7.80001e-05	NR_109940	MEF2C-AS1	MEF2C antisense RNA 1
A_33_P3569068	-1.08274	7.7341e-05	NM_003550	MAD1L1	mitotic arrest deficient 1 like 1
A_21_P0004301	-1.08262	0.00737555	lnc-SLC25A48-2:1	NA	NA
A_23_P166248	-1.08196	0.00779076	NM_004414	RCAN1	regulator of calcineurin 1
A_23_P103099	-1.08079	0.00766657	NM_001031695	RBFOX2	RNA binding fox-1 homolog 2
A_23_P67932	-1.08044	0.00316646	NM_000634	CXCR1	C-X-C motif chemokine receptor 1
A_33_P3226135	-1.07939	0.000626566	LF213897	NA	NA
A_23_P47682	-1.07854	0.00800802	NM_020645	NRIP3	nuclear receptor interacting protein 3
A_23_P212042	-1.07823	0.000244479	NM_005929	MELTF	melanotransferrin
A_24_P152527	-1.07804	0.00136564	NM_006373	VAT1	vesicle amine transport 1
A_23_P24966	-1.07323	0.00860773	NM_171997	USP2	ubiquitin specific peptidase 2
A_23_P108404	-1.07316	0.0073527	NM_001037131	AGAP1	ArfGAP with GTPase domain, ankyrin repeat and PH domain 1
A_33_P3347872	-1.06919	0.000396804	ENST00000453654	DGKI	diacylglycerol kinase iota
A_22_P00015002	-1.06711	0.00121531	ENST00000607952	NA	NA
A_33_P3411628	-1.06593	0.00228614	NM_001363763	CDKN2A	cyclin dependent kinase inhibitor 2A
A_24_P925314	-1.06572	0.00748037	NM_000405	GM2A	GM2 ganglioside activator
A_23_P49448	-1.06496	0.000240412	NM_024306	FA2H	fatty acid 2-hydroxylase
A_33_P3267814	-1.06313	0.00285726	NM_001136004	MICAL3	microtubule associated monooxygenase, calponin and LIM domain containing 3
A_33_P3245178	-1.0621	0.000886194	NM_001168399	BEX2	brain expressed X-linked 2
A_23_P42335	-1.06001	0.000646625	NM_021922	FANCE	FA complementation group E
A_33_P3275707	-1.05832	0.00095079	NM_001039569	AP1S3	adaptor related protein complex 1 subunit sigma 3
A_23_P167983	-1.05818	0.00773876	ENST00000314088	HIST1H2AC	histone cluster 1 H2A family member c
A_33_P3539345	-1.05782	0.00513454	NM_004999	MYO6	myosin VI
A_23_P390704	-1.05726	0.000115645	NM_007271	STK38	serine/threonine kinase 38
A_33_P3245631	-1.05595	0.00259203	NM_001297662	TTC39A	tetratricopeptide repeat domain 39A
A_22_P00024592	-1.05475	0.00288558	ENST00000519123	LOC105375750	uncharacterized LOC105375750
A_23_P154507	-1.05458	0.00541495	NM_022334	ITGB1BP1	integrin subunit beta 1 binding protein 1
A_33_P3228510	-1.04963	0.00741185	NM_001258330	EPB41L1	erythrocyte membrane protein band 4.1 like 1
A_21_P0014516	-1.04745	0.00208512	NR_121618	LINC02539	long intergenic non-protein coding RNA 2539
A_23_P169934	-1.04722	0.00309789	NM_178314	RILPL1	Rab interacting lysosomal protein like 1
A_33_P3358824	-1.04582	0.0037203	NM_001316320	PLOD1	procollagen-lysine,2-oxoglutarate 5-dioxygenase 1
A_33_P3396766	-1.04555	0.00647465	BC068076	NA	NA
A_33_P3253960	-1.04271	0.00252409	ENST00000612205	DHRS11	dehydrogenase/reductase 11
A_22_P00000848	-1.04266	0.000558907	NR_024398	ZBED3-AS1	ZBED3 antisense RNA 1
A_33_P3212167	-1.04229	0.0029638	NM_001278344	ACTN2	actinin alpha 2
A_23_P54996	-1.03713	0.00867127	NM_198393	TEX14	testis expressed 14, intercellular bridge forming factor
A_33_P3369034	-1.03612	0.0050802	NM_001170714	BCAR1	BCAR1, Cas family scaffold protein
A_23_P169909	-1.03431	0.0021675	NM_004717	DGKI	diacylglycerol kinase iota
A_32_P31992	-1.03391	0.000271224	ENST00000439215	NA	NA
A_32_P112592	-1.03373	0.00231007	NR_026989	LINC01140	long intergenic non-protein coding RNA 1140
A_23_P360209	-1.03293	0.0035815	ENST00000361227	ND3	NADH dehydrogenase, subunit 3 (complex I)
A_33_P3346826	-1.03137	0.00340267	NM_001012633	IL32	interleukin 32
A_24_P144881	-1.03128	0.000453077	NM_005977	RNF6	ring finger protein 6
A_33_P3213169	-1.03127	0.00670366	ENST00000567409	ITGAX	integrin subunit alpha X
A_33_P3381513	-1.03053	0.000579699	NM_014143	CD274	CD274 molecule
A_21_P0003664	-1.02915	0.00235311	lnc-ARHGAP10-2:1	lnc-ARHGAP10-2	lnc-ARHGAP10-2:1
A_23_P32078	-1.02868	0.00220751	NM_022127	SLC28A3	solute carrier family 28 member 3
A_23_P380181	-1.02766	0.00379972	NM_006769	LMO4	LIM domain only 4
A_33_P3306854	-1.02542	0.000554586	ENST00000378417	LOC400553	uncharacterized LOC400553
A_33_P3351371	-1.02242	0.00160479	NM_001347249	CYP19A1	cytochrome P450 family 19 subfamily A member 1
A_23_P209426	-1.02057	0.00942608	NM_015049	TRAK2	trafficking kinesin protein 2
A_23_P207336	-1.02053	0.00823011	NM_002722	PPY	pancreatic polypeptide
A_23_P60499	-1.02041	0.00381421	NM_021224	ZNF462	zinc finger protein 462
A_23_P329890	-1.02007	0.00576253	NM_174926	TMEM136	transmembrane protein 136
A_33_P3381666	-1.01972	0.00374227	NM_001130088	ABLIM2	actin binding LIM protein family member 2
A_33_P3399943	-1.01971	0.00474805	NM_001318936	RPS6KA2	ribosomal protein S6 kinase A2
A_23_P341527	-1.01963	0.000365603	NM_152494	DCST1	DC-STAMP domain containing 1
A_23_P386320	-1.01903	0.00326815	NM_033316	MELTF	melanotransferrin
A_23_P370147	-1.01812	0.000392824	ENST00000316517	NA	NA
A_23_P150394	-1.01664	0.00218255	NM_022003	FXYD6	FXYD domain containing ion transport regulator 6
A_21_P0013309	-1.01589	0.000815649	ENST00000513727	NA	NA
A_22_P00012194	-1.01525	0.00446286	NR_117099	CASC21	cancer susceptibility 21
A_23_P160582	-1.01198	0.00265528	NM_031207	HYI	hydroxypyruvate isomerase (putative)
A_21_P0000676	-1.01183	0.00442897	NR_037184	NSMCE1-DT	NSMCE1 divergent transcript
A_23_P412577	-1.00794	0.00271238	NM_173505	ANKRD29	ankyrin repeat domain 29
A_23_P253321	-1.00766	0.00685634	NM_006228	PNOC	prepronociceptin
A_23_P86100	-1.00652	0.00117193	NM_001007255	KLHDC9	kelch domain containing 9
A_21_P0010038	-1.0059	0.00426566	lnc-MAFB-1:1	lnc-MAFB-1	lnc-MAFB-1:1
A_19_P00811940	-1.00549	0.00669047	XR_002959635	LOC112268447	uncharacterized LOC112268447
A_33_P3268334	-1.00542	0.00201613	NM_002629	PGAM1	phosphoglycerate mutase 1
A_21_P0000215	-1.00418	0.00294293	NR_000015	SNORD55	small nucleolar RNA, C/D box 55
A_23_P29773	-1.00391	0.00274712	NM_014398	LAMP3	lysosomal associated membrane protein 3
A_33_P3805090	-1.00389	0.00603763	ENST00000264433	FNIP2	folliculin interacting protein 2
A_23_P321703	-1.00244	0.00586085	NM_004049	BCL2A1	BCL2 related protein A1
A_33_P3260530	-1.00143	0.00270296	NM_181712	KANK4	KN motif and ankyrin repeat domains 4
A_23_P93988	-1.00069	0.00175316	NM_005435	ARHGEF5	Rho guanine nucleotide exchange factor 5
