# Supplementary material for: Distinct Concentration-Dependent Molecular Pathways Regulate Bone Cell Responses to Cobalt and Chromium Exposure from Joint Replacement Prostheses
Source: Int J Mol Sci. 2021 May 14;22(10):5225. doi: 10.3390/ijms22105225 (PMC8156984; doi:10.3390/ijms22105225)
Supplement: Supplementary file 1 [file ijms-22-05225-s001.zip › ijms--supplementary v1/Supplementary tables/Supplementary Table_6.xlsx]

## Sheet: Sheet1
Genes altered in mature osteoclast precursors by 5µg/L Co2+Cr3+
Upregulated
ProbeID	logFC	P.Value	TargetID	GeneSymbol	GeneName
A_22_P00001548	1.97957	0.00776163	NR_120415	LINC00368	long intergenic non-protein coding RNA 368
A_21_P0006995	1.78233	0.000204	NR_108038	C10orf71-AS1	C10orf71 antisense RNA 1
A_21_P0003271	1.72832	0.000524	lnc-DNAJB11-3:11	lnc-DNAJB11-3	lnc-DNAJB11-3:11
A_33_P3291445	1.61883	0.000762	ENST00000359130	PIGK	phosphatidylinositol glycan anchor biosynthesis class K
A_23_P46095	1.58038	0.00833044	NM_152379	C1orf131	chromosome 1 open reading frame 131
A_33_P3297005	1.48703	0.00058	NM_001257370	EME2	essential meiotic structure-specific endonuclease subunit 2		DNA repair
A_23_P83244	1.42149	0.000404	NM_001005235	OR1L4	olfactory receptor family 1 subfamily L member 4
A_21_P0004738	1.36695	0.000292	lnc-PRL-4:1	lnc-PRL-4	lnc-PRL-4:1
A_23_P362810	1.34164	0.00348266	NM_001355236	C3orf49	chromosome 3 open reading frame 49
A_21_P0007693	1.31683	0.00153135	lnc-IFLTD1-1:1	lnc-IFLTD1-1	lnc-IFLTD1-1:1
A_33_P3217731	1.27571	0.000763	ENST00000376484	TLE1	transducin like enhancer of split 1
A_33_P3331125	1.27193	0.000338	NM_145176	SLC2A12	solute carrier family 2 member 12
A_21_P0005554	1.26701	0.000363	lnc-SEPT7-1:2	lnc-SEPT7-1	lnc-SEPT7-1:2
A_23_P256473	1.26686	0.00180629	NM_006379	SEMA3C	semaphorin 3C
A_22_P00013561	1.26456	0.000608	lnc-RP11-43D2.2.1-5:1	lnc-RP11-43D2.2.1-5	lnc-RP11-43D2.2.1-5:1
A_22_P00009405	1.25958	0.00765114	NR_157226	LINCADL	lincRNA adipogenesis and lipogenesis associated
A_23_P103765	1.24548	0.00436111	NM_002001	FCER1A	Fc fragment of IgE receptor Ia
A_21_P0012357	1.24357	0.000722	NM_001350812	LINC01638	long intergenic non-protein coding RNA 1638
A_21_P0003842	1.23723	0.000255	ENST00000508099	LINC02428	long intergenic non-protein coding RNA 2428
A_22_P00010504	1.2131	4.51e-05	NR_125822	LOC101929709	uncharacterized LOC101929709
A_23_P99292	1.20956	0.00174363	NM_006479	RAD51AP1	RAD51 associated protein 1
A_23_P137935	1.20498	0.000856	NM_002432	MNDA	myeloid cell nuclear differentiation antigen
A_22_P00000827	1.1998	0.00380541	XR_001741926	LOC105377558	uncharacterized LOC105377558
A_33_P3390924	1.1861	0.00019	NR_135295	HECW1-IT1	HECW1 intronic transcript 1
A_21_P0003597	1.17257	0.000198	NR_134669	LINC02616	long intergenic non-protein coding RNA 2616
A_21_P0010434	1.17107	0.000626	lnc-MN1-2:1	lnc-MN1-2	lnc-MN1-2:1
A_32_P3066	1.12432	0.00579461	NM_001309426	FAM205C	family with sequence similarity 205 member C
A_23_P88331	1.11491	0.0010352	NM_014750	DLGAP5	DLG associated protein 5
A_22_P00004038	1.112	0.00106672	lnc-CHRNA3-1:1	lnc-CHRNA3-1	lnc-CHRNA3-1:1
A_22_P00005508	1.10581	0.00210461	lnc-E2F7-3:1	lnc-E2F7-3	lnc-E2F7-3:1
A_22_P00007755	1.1057	0.00775829	NR_038372	CSMD2-AS1	CSMD2 antisense RNA 1
A_23_P317056	1.10453	0.000141	ENST00000361681	ND6	NADH dehydrogenase, subunit 6 (complex I)
A_22_P00024377	1.10058	6.96e-05	XR_246584	LOC101927693	uncharacterized LOC101927693
A_23_P324319	1.08616	0.00616766	NM_058203	SPAG11B	sperm associated antigen 11B
A_23_P52017	1.08485	0.00343455	NM_018136	ASPM	abnormal spindle microtubule assembly
A_21_P0007198	1.08331	5.41e-05	lnc-API5-4:2	lnc-API5-4	lnc-API5-4:2
A_23_P47034	1.0759	0.00107309	NM_002729	HHEX	hematopoietically expressed homeobox
A_23_P404494	1.06985	0.00372164	NM_002185	IL7R	interleukin 7 receptor
A_22_P00004345	1.06865	0.000828	lnc-COL1A1-2:1	lnc-COL1A1-2	lnc-COL1A1-2:1
A_24_P349807	1.06185	0.00725049	NM_001145402	FAM71E2	family with sequence similarity 71 member E2
A_24_P416131	1.05892	0.000628	NM_021149	COTL1	coactosin like F-actin binding protein 1
A_21_P0001423	1.0522	0.00386061	XR_001736963	LYPLAL1	lysophospholipase like 1
A_24_P82142	1.05086	0.00337239	NM_207038	TCF12	transcription factor 12
A_23_P27306	1.04015	0.00699162	NM_130386	COLEC12	collectin subfamily member 12
A_33_P3243230	1.03654	0.0031995	ENST00000401931	CXCL8	C-X-C motif chemokine ligand 8
A_24_P381441	1.03468	0.00563706	NM_018640	LMO3	LIM domain only 3
A_23_P21485	1.0345	0.00655581	NM_017933	PID1	phosphotyrosine interaction domain containing 1
A_22_P00008558	1.01915	0.00349286	XR_001749197	LOC105369827	uncharacterized LOC105369827
A_24_P225970	1.01911	0.00451955	NM_001012409	SGO1	shugoshin 1
A_32_P227930	1.01863	0.00018	NM_001145132	C5orf52	chromosome 5 open reading frame 52
A_21_P0000675	1.01377	0.00340527	NR_037168	LOC100287846	uncharacterized LOC100287846
A_23_P165624	1.00977	0.0047508	NM_007115	TNFAIP6	TNF alpha induced protein 6
A_21_P0002656	1.0063	0.000406	lnc-TRMT61B-1:2	lnc-TRMT61B-1	lnc-TRMT61B-1:2
A_24_P97526	1.00456	0.00144015	NM_017801	CMTM6	CKLF like MARVEL transmembrane domain containing 6
Downregulated
ProbeID	logFC	P.Value	TargetID	GeneSymbol	GeneName
A_23_P202810	-2.53348	0.00161519	NM_004561	OVOL1	ovo like transcriptional repressor 1
A_23_P104471	-2.49796	0.00229563	NM_001007271	DUSP13	dual specificity phosphatase 13
A_22_P00006360	-2.49217	0.00692291	NM_000043	FAS	Fas cell surface death receptor
A_22_P00016986	-2.42704	0.00247949	XR_932713	LINC02244	long intergenic non-protein coding RNA 2244
A_23_P374844	-2.39412	0.00869218	NM_015973	GAL	galanin and GMAP prepropeptide
A_33_P3354940	-2.38672	0.00054	NM_000757	CSF1	colony stimulating factor 1
A_33_P3210099	-2.35415	0.00410868	NM_020778	ALPK3	alpha kinase 3
A_23_P126278	-2.25086	0.00207802	NM_003465	CHIT1	chitinase 1
A_21_P0000727	-2.22437	0.00373476	NR_038216	LINC01010	long intergenic non-protein coding RNA 1010
A_23_P432573	-2.16764	0.00104451	NM_145015	MRGPRF	MAS related GPR family member F
A_21_P0008800	-2.15626	0.0069766	ENST00000561362	NA	NA
A_32_P167239	-2.15091	0.00346998	NM_152406	AFAP1L1	actin filament associated protein 1 like 1
A_33_P3744415	-2.12755	0.00251616	ENST00000431422	LINC01010	long intergenic non-protein coding RNA 1010
A_24_P293530	-2.06686	0.00870201	NM_178033	CYP4X1	cytochrome P450 family 4 subfamily X member 1
A_33_P3415052	-2.03666	0.00866957	NM_001172292	NIPAL4	NIPA like domain containing 4
A_22_P00001018	-2.02612	1.81e-05	NR_024585	DLG5-AS1	DLG5 antisense RNA 1
A_23_P165783	-1.98082	0.00407044	NM_024101	MLPH	melanophilin
A_23_P435407	-1.96565	0.00722328	NM_001448	GPC4	glypican 4
A_22_P00008874	-1.95477	3.58e-07	NR_046012	AGBL1-AS1	AGBL1 antisense RNA 1
A_23_P115064	-1.92887	0.00293871	NM_001878	CRABP2	cellular retinoic acid binding protein 2
A_23_P211522	-1.92696	0.00069	NM_145738	SYNGR1	synaptogyrin 1
A_23_P44724	-1.9205	0.00399268	NM_001321	CSRP2	cysteine and glycine rich protein 2
A_33_P3297930	-1.912	0.000722	NM_005202	COL8A2	collagen type VIII alpha 2 chain
A_23_P66432	-1.88267	0.000373	NM_032646	TTYH2	tweety family member 2
A_23_P400298	-1.86713	0.002387	NM_022119	PRSS22	serine protease 22
A_23_P205370	-1.86709	0.00821981	NM_016150	ASB2	ankyrin repeat and SOCS box containing 2
A_23_P148737	-1.85537	0.00588254	NM_004997	MYBPH	myosin binding protein H
A_33_P3366266	-1.84674	0.00292034	lnc-TRIM29-1:2	lnc-TRIM29-1	lnc-TRIM29-1:2
A_33_P3261298	-1.83335	0.00482907	NM_014228	SLC6A7	solute carrier family 6 member 7
A_23_P138125	-1.82978	0.00158161	NM_005449	FCMR	Fc fragment of IgM receptor
A_24_P365975	-1.81992	0.00564696	NM_005202	COL8A2	collagen type VIII alpha 2 chain
A_23_P73097	-1.7691	0.00498691	NM_170587	RGS20	regulator of G protein signaling 20
A_32_P83049	-1.74692	0.00653604	NM_014971	EFR3B	EFR3 homolog B
A_24_P317907	-1.74617	0.00989668	NM_001034954	SORBS1	sorbin and SH3 domain containing 1
A_23_P43107	-1.74503	0.00607159	NM_030788	DCSTAMP	dendrocyte expressed seven transmembrane protein
A_33_P3388501	-1.73595	0.00277785	NM_003465	CHIT1	chitinase 1
A_33_P3284404	-1.73021	0.00197536	NM_145731	SYNGR1	synaptogyrin 1
A_23_P201863	-1.72491	0.00120287	NM_212503	CDK18	cyclin dependent kinase 18
A_21_P0007187	-1.72063	0.00995646	XR_001748153	LOC102723370	uncharacterized LOC102723370
A_23_P73239	-1.70589	0.00561034	NM_205842	NCKAP1	NCK associated protein 1
A_23_P304716	-1.70323	0.00097	NM_019089	HES2	hes family bHLH transcription factor 2
A_33_P3354935	-1.69316	0.00305706	NM_172212	CSF1	colony stimulating factor 1
A_24_P313418	-1.68021	0.00351884	NM_002990	CCL22	C-C motif chemokine ligand 22
A_23_P8640	-1.66725	0.0042742	NM_001039966	GPER1	G protein-coupled estrogen receptor 1
A_33_P3333232	-1.63804	0.00119532	ENST00000621947	CCDC162P	coiled-coil domain containing 162, pseudogene
A_33_P3314276	-1.61285	0.00568262	NM_181718	ASPHD1	aspartate beta-hydroxylase domain containing 1
A_32_P86763	-1.61252	0.00285847	NM_004613	TGM2	transglutaminase 2
A_23_P52727	-1.60584	0.00692337	NM_182964	NAV2	neuron navigator 2
A_23_P50678	-1.59556	0.00399765	NM_139355	MATK	megakaryocyte-associated tyrosine kinase
A_23_P10542	-1.58914	0.0021641	NM_053044	HTRA3	HtrA serine peptidase 3
A_23_P108948	-1.58869	0.00115585	NM_018000	MREG	melanoregulin
A_33_P3298159	-1.58617	0.00461827	NM_000954	PTGDS	prostaglandin D2 synthase
A_24_P27513	-1.58382	4.04e-05	NM_033401	CNTNAP4	contactin associated protein like 4
A_24_P351283	-1.57811	0.000812	NM_018000	MREG	melanoregulin
A_23_P69810	-1.57363	0.0054858	NM_032717	GPAT3	glycerol-3-phosphate acyltransferase 3
A_23_P415652	-1.56898	0.00555036	NM_024642	GALNT12	polypeptide N-acetylgalactosaminyltransferase 12
A_33_P3379091	-1.56549	0.00778977	NM_145731	SYNGR1	synaptogyrin 1
A_24_P105933	-1.56214	0.0013987	NM_004624	VIPR1	vasoactive intestinal peptide receptor 1
A_33_P3354945	-1.55086	0.00027	NM_172210	CSF1	colony stimulating factor 1
A_33_P3298850	-1.5328	0.00683384	NM_013356	SLC16A8	solute carrier family 16 member 8
A_32_P208350	-1.53053	0.00299858	NM_153046	TDRD9	tudor domain containing 9
A_23_P126677	-1.52975	0.00555851	NM_021233	DNASE2B	deoxyribonuclease 2 beta
A_33_P3269539	-1.50989	0.000114	NM_058174	COL6A2	collagen type VI alpha 2 chain
A_23_P29769	-1.49488	0.00544436	NM_015472	WWTR1	WW domain containing transcription regulator 1
A_33_P3307253	-1.49449	0.00722339	NM_012093	AK5	adenylate kinase 5
A_23_P47709	-1.48697	0.00570155	NM_000803	FOLR2	folate receptor beta
A_23_P42322	-1.48409	0.00373212	NM_080680	COL11A2	collagen type XI alpha 2 chain
A_23_P7361	-1.47425	0.00868263	NM_024090	ELOVL6	ELOVL fatty acid elongase 6
A_21_P0010039	-1.46964	0.00541358	ENST00000428495	NA	NA
A_33_P3629678	-1.46588	0.00223561	NM_000093	COL5A1	collagen type V alpha 1 chain
A_24_P32935	-1.45576	0.00162599	NM_000803	FOLR2	folate receptor beta
A_23_P382188	-1.45411	0.00933703	NM_001013841	STAP2	signal transducing adaptor family member 2
A_23_P103703	-1.43677	0.00865544	NM_014424	HSPB7	heat shock protein family B (small) member 7
A_24_P396375	-1.43171	0.00401458	NM_001113347	ECE1	endothelin converting enzyme 1
A_21_P0007933	-1.42179	0.00396171	NR_026955	LINC00284	long intergenic non-protein coding RNA 284
A_24_P62783	-1.42125	0.00823946	NM_004102	FABP3	fatty acid binding protein 3
A_33_P3381378	-1.4204	0.00878648	NM_001257096	PAX1	paired box 1
A_23_P165598	-1.40856	0.00724068	NM_001017920	DAPL1	death associated protein like 1
A_23_P10194	-1.40358	0.00168106	NM_201575	SEZ6L2	seizure related 6 homolog like 2
A_23_P132956	-1.3979	0.00882186	NM_004181	UCHL1	ubiquitin C-terminal hydrolase L1
A_23_P132175	-1.39469	0.00134114	NM_023004	RTN4R	reticulon 4 receptor
A_33_P3422035	-1.38204	0.00408048	ENST00000392217	FXYD5	FXYD domain containing ion transport regulator 5
A_23_P252062	-1.38003	0.00262545	NM_138711	PPARG	peroxisome proliferator activated receptor gamma
A_24_P89457	-1.37176	0.000413	NM_078467	CDKN1A	cyclin dependent kinase inhibitor 1A
A_33_P3284873	-1.37143	0.000121	NA	NA	NA
A_33_P3222439	-1.35115	0.000236	NM_001145121	TCP10L2	t-complex 10 like 2
A_32_P89899	-1.34416	0.00935133	NM_173536	GABRG1	gamma-aminobutyric acid type A receptor gamma1 subunit
A_23_P69738	-1.33865	0.00597536	NM_023940	RASL11B	RAS like family 11 member B
A_23_P105227	-1.31213	0.00358778	NM_001014811	ME3	malic enzyme 3
A_22_P00008961	-1.3103	0.00369961	NR_026796	LINC00520	long intergenic non-protein coding RNA 520
A_23_P430411	-1.28684	0.00727142	ENST00000397854	ITGB2	integrin subunit beta 2
A_23_P351667	-1.28577	0.00164228	NM_003812	ADAM23	ADAM metallopeptidase domain 23
A_21_P0003664	-1.28566	0.000698	lnc-ARHGAP10-2:1	lnc-ARHGAP10-2	lnc-ARHGAP10-2:1
A_33_P3345816	-1.28157	0.00647887	NM_001039966	GPER1	G protein-coupled estrogen receptor 1
A_33_P3337026	-1.2787	0.00383415	ENST00000568600	NA	NA
A_24_P10137	-1.27834	0.00576154	NM_014059	RGCC	regulator of cell cycle
A_23_P253389	-1.27799	0.000233	NM_003040	SLC4A2	solute carrier family 4 member 2
A_24_P411121	-1.27649	0.00148717	NM_148901	TNFRSF18	TNF receptor superfamily member 18
A_23_P386942	-1.27528	0.00773197	NM_145173	DIRAS1	DIRAS family GTPase 1
A_24_P107317	-1.26928	0.000727	NM_004205	USP2	ubiquitin specific peptidase 2
A_33_P3374559	-1.25243	0.000579	NR_024448	GUSBP11	glucuronidase, beta pseudogene 11
A_24_P265832	-1.25067	0.00735597	NM_033050	SUCNR1	succinate receptor 1
A_23_P65651	-1.25046	0.00136044	NM_004184	WARS	tryptophanyl-tRNA synthetase
A_23_P76386	-1.23647	0.00724432	NM_003044	SLC6A12	solute carrier family 6 member 12
A_33_P3381836	-1.2359	0.00760606	NM_001001325	SPINK14	serine peptidase inhibitor, Kazal type 14 (putative)
A_33_P3358824	-1.23315	0.00183794	NM_001316320	PLOD1	procollagen-lysine,2-oxoglutarate 5-dioxygenase 1
A_33_P3296997	-1.2191	0.00236091	NM_198483	RUFY4	RUN and FYVE domain containing 4
A_33_P3268466	-1.21298	0.00791097	NM_001330073	MPDU1	mannose-P-dolichol utilization defect 1
A_24_P278747	-1.21046	0.000719	NM_001759	CCND2	cyclin D2
A_24_P149036	-1.20771	0.00867474	NM_001387	DPYSL3	dihydropyrimidinase like 3
A_23_P218190	-1.20633	0.00872485	NM_000070	CAPN3	calpain 3
A_22_P00011843	-1.20184	0.00569352	NM_012396	PHLDA3	pleckstrin homology like domain family A member 3
A_23_P362183	-1.18775	0.00443344	NM_173551	ANKS6	ankyrin repeat and sterile alpha motif domain containing 6
A_23_P431853	-1.18436	0.000927	ENST00000361453	ND2	MTND2
A_22_P00021844	-1.18048	0.00124137	lnc-PGPEP1L-2:1	lnc-PGPEP1L-2	lnc-PGPEP1L-2:1
A_23_P334870	-1.17984	0.00713106	NM_145316	TMEM217	transmembrane protein 217
A_24_P15621	-1.17481	0.00388303	NR_003083	SLC6A10P	solute carrier family 6 member 10, pseudogene
A_23_P105562	-1.1702	0.00172548	NM_000552	VWF	von Willebrand factor
A_33_P3369158	-1.16168	0.00404695	NM_002254	KIF3C	kinesin family member 3C
A_33_P3252834	-1.15955	0.00380238	NM_012396	PHLDA3	pleckstrin homology like domain family A member 3
A_33_P3325262	-1.15747	0.00501495	NM_005629	SLC6A8	solute carrier family 6 member 8
A_21_P0013791	-1.15543	0.00153595	ENST00000424002	NA	NA
A_23_P372255	-1.15537	0.00249249	NM_002221	ITPKB	inositol-trisphosphate 3-kinase B
A_23_P212617	-1.15529	0.0051581	NM_003234	TFRC	transferrin receptor
A_23_P55251	-1.15502	0.00221448	NM_002204	ITGA3	integrin subunit alpha 3
A_33_P3388806	-1.15094	0.00430271	NM_001199327	FPGT-TNNI3K	FPGT-TNNI3K readthrough
A_23_P14515	-1.14783	0.00667671	NM_152331	ACOT4	acyl-CoA thioesterase 4
A_24_P131222	-1.14576	0.0004	NM_022089	ATP13A2	ATPase cation transporting 13A2
A_24_P33895	-1.14123	0.00079	NM_001040619	ATF3	activating transcription factor 3
A_33_P3402551	-1.14062	0.00431134	NR_003238	H2BFXP	H2B histone family member X, pseudogene
A_23_P51002	-1.13967	0.00947449	NM_176825	SULT1C2	sulfotransferase family 1C member 2
A_33_P3380098	-1.1388	0.00065	NM_001243756	PXN	paxillin
A_33_P3289865	-1.13734	0.00996416	NM_006226	PLCL1	phospholipase C like 1 (inactive)
A_23_P200096	-1.1373	0.00140431	NM_025106	SPSB1	splA/ryanodine receptor domain and SOCS box containing 1
A_21_P0008893	-1.13677	0.000241	ENST00000501068	NA	NA
A_23_P118158	-1.13164	0.00858628	NM_006043	HS3ST2	heparan sulfate-glucosamine 3-sulfotransferase 2
A_24_P109417	-1.12728	0.00974671	NM_198545	DRAXIN	dorsal inhibitory axon guidance protein
A_23_P92727	-1.12452	0.00848849	NM_015577	RAI14	retinoic acid induced 14
A_23_P126416	-1.12035	0.00696662	NM_005424	TIE1	tyrosine kinase with immunoglobulin like and EGF like domains 1
A_33_P3369371	-1.11753	0.000219	NM_001329790	GPX3	glutathione peroxidase 3
A_33_P3229572	-1.11588	0.00135368	NM_001277335	RASA4B	RAS p21 protein activator 4B
A_23_P211878	-1.11154	0.000958	NM_001457	FLNB	filamin B
A_33_P3319845	-1.10905	0.00159581	NM_001004750	OR51B6	olfactory receptor family 51 subfamily B member 6
A_23_P150053	-1.10486	0.00468444	NM_001613	ACTA2	actin, alpha 2, smooth muscle, aorta
A_23_P32078	-1.10283	0.00216188	NM_022127	SLC28A3	solute carrier family 28 member 3
A_33_P3877992	-1.09881	0.00140072	NR_038881	LACTB2-AS1	LACTB2 antisense RNA 1
A_32_P70315	-1.09754	0.000178	NM_003256	TIMP4	TIMP metallopeptidase inhibitor 4
A_24_P925314	-1.09186	0.00967336	NM_000405	GM2A	GM2 ganglioside activator
A_33_P3323463	-1.0824	0.00019	ENST00000526686	HSPA8	heat shock protein family A (Hsp70) member 8
A_33_P3213508	-1.08163	0.00537425	NM_001161834	SPATA48	spermatogenesis associated 48
A_21_P0013278	-1.07841	0.00420622	NR_027237	LOC728743	zinc finger protein pseudogene
A_23_P1320	-1.07608	0.00583351	NM_021245	MYOZ1	myozenin 1
A_33_P3217393	-1.07423	0.000152	NM_001024736	CD276	CD276 molecule
A_23_P37410	-1.07339	0.00293306	NM_031226	CYP19A1	cytochrome P450 family 19 subfamily A member 1
A_23_P166400	-1.07326	0.00349931	NM_006477	RASL10A	RAS like family 10 member A
A_33_P3234571	-1.07191	0.00181302	NM_001316332	MAP2K3	mitogen-activated protein kinase kinase 3
A_33_P3261743	-1.06594	0.00110305	NM_001145290	SLC37A2	solute carrier family 37 member 2
A_23_P360209	-1.06442	0.00459623	ENST00000361227	ND3	NADH dehydrogenase, subunit 3 (complex I)
A_23_P77593	-1.06399	0.000259	NM_018052	VAC14	Vac14, PIKFYVE complex component
A_23_P157136	-1.06374	0.00909347	NM_033128	SCIN	scinderin
A_23_P321703	-1.05991	0.00628864	NM_004049	BCL2A1	BCL2 related protein A1
A_32_P192970	-1.05867	0.00492598	NM_170726	ALDH4A1	aldehyde dehydrogenase 4 family member A1
A_23_P406928	-1.0487	0.00572991	ENST00000361567	ND5	NADH dehydrogenase, subunit 5 (complex I)
A_23_P78867	-1.04853	0.00960023	NM_000540	RYR1	ryanodine receptor 1
A_21_P0010734	-1.04836	0.00238362	ENST00000434447	NA	NA
A_23_P379475	-1.04765	0.008586	NM_014762	DHCR24	24-dehydrocholesterol reductase
A_22_P00012845	-1.04281	0.000212	NR_109940	MEF2C-AS1	MEF2C antisense RNA 1
A_33_P3351371	-1.04019	0.00232349	NM_001347249	CYP19A1	cytochrome P450 family 19 subfamily A member 1
A_33_P3332052	-1.03958	0.00144593	NM_001166347	SLC26A11	solute carrier family 26 member 11
A_23_P253321	-1.03835	0.00859673	NM_006228	PNOC	prepronociceptin
A_33_P3222380	-1.0381	0.00308915	NM_138420	AHNAK2	AHNAK nucleoprotein 2
A_23_P11507	-1.0321	0.00374835	NM_015534	ZZZ3	zinc finger ZZ-type containing 3
A_33_P3352562	-1.0314	0.000218	NM_174983	MFSD12	major facilitator superfamily domain containing 12
A_21_P0005649	-1.02987	0.00797691	lnc-ERI1-3:1	lnc-ERI1-3	lnc-ERI1-3:1
A_24_P48069	-1.02702	0.000179	NM_018110	DOK4	docking protein 4
A_23_P106389	-1.02645	0.00306566	NM_003612	SEMA7A	semaphorin 7A (John Milton Hagen blood group)
A_24_P152527	-1.02376	0.00327369	NM_006373	VAT1	vesicle amine transport 1
A_21_P0000676	-1.02035	0.00647944	NR_037184	NSMCE1-DT	NSMCE1 divergent transcript
A_23_P38427	-1.01977	0.00672038	NM_032932	RAB11FIP4	RAB11 family interacting protein 4
A_23_P140427	-1.01975	0.00145757	NM_016337	EVL	Enah/Vasp-like
A_33_P3286739	-1.01675	0.00268877	NM_001353631	N4BP2L1	NEDD4 binding protein 2 like 1
A_24_P456723	-1.01613	0.00790101	NM_001351368	C2orf92	chromosome 2 open reading frame 92
A_24_P38572	-1.01403	0.000299	NM_022917	NOL6	nucleolar protein 6
A_33_P3346826	-1.01024	0.00609958	NM_001012633	IL32	interleukin 32
A_21_P0005573	-1.00385	0.00372923	lnc-PIK3CG-2:3	lnc-PIK3CG-2	lnc-PIK3CG-2:3
