# Supplementary material for: Distinct Concentration-Dependent Molecular Pathways Regulate Bone Cell Responses to Cobalt and Chromium Exposure from Joint Replacement Prostheses
Source: Int J Mol Sci. 2021 May 14;22(10):5225. doi: 10.3390/ijms22105225 (PMC8156984; doi:10.3390/ijms22105225)
Supplement: Supplementary file 1 [file ijms-22-05225-s001.zip › ijms--supplementary v1/Supplementary tables/Supplementary Table_7.xlsx]

## Sheet: Sheet1
Genes altered in mature osteoclast by 500µg/L Co2+Cr3+
Upregulated
ProbeID	logFC	P.Value	TargetID	GeneSymbol	GeneName
A_23_P63929	2.23414	0.00960559	NM_018117	WDR11	WD repeat domain 11
A_23_P119337	1.97235	0.00318348	NM_012068	ATF5	activating transcription factor 5
A_21_P0006913	1.93039	0.00999189	lnc-ADRA2A-1:1	lnc-ADRA2A-1	lnc-ADRA2A-1:1
A_33_P3413945	1.68869	0.000226335	NA	NA	NA
A_23_P127948	1.59118	0.00249182	NM_001124	ADM	adrenomedullin
A_23_P46095	1.58201	0.00544005	NM_152379	C1orf131	chromosome 1 open reading frame 131
A_23_P149529	1.49488	0.00244445	NM_002353	TACSTD2	tumor associated calcium signal transducer 2
A_23_P5703	1.47893	0.00281988	NM_175735	LYG2	lysozyme g2
A_22_P00023483	1.43763	7.76357e-05	ENST00000435281	NA	NA
A_33_P3341499	1.42513	2.02987e-06	NM_003392	WNT5A	Wnt family member 5A
A_24_P226210	1.42034	0.00401693	NM_153223	CEP120	centrosomal protein 120
A_33_P3290874	1.41714	0.000554016	NM_001001674	OR4F15	olfactory receptor family 4 subfamily F member 15
A_33_P3359473	1.40155	0.00822919	NM_032701	KMT5C	lysine methyltransferase 5C
A_23_P21485	1.36677	0.000502334	NM_017933	PID1	phosphotyrosine interaction domain containing 1
A_23_P68072	1.35359	0.0057696	NM_032118	WDR54	WD repeat domain 54
A_33_P3336552	1.35293	0.000346915	ENST00000494869	NA	NA
A_22_P00000827	1.3445	0.000991991	XR_001741926	LOC105377558	uncharacterized LOC105377558
A_23_P71037	1.34389	0.0010957	NM_000600	IL6	interleukin 6
A_33_P3243230	1.34226	0.000231974	ENST00000401931	CXCL8	C-X-C motif chemokine ligand 8
A_22_P00002244	1.34054	0.00334744	ENST00000421806	LCOR	ligand dependent nuclear receptor corepressor
A_33_P3302344	1.33659	0.000551251	AK125438	NA	NA
A_23_P256473	1.31365	0.000803222	NM_006379	SEMA3C	semaphorin 3C
A_33_P3390924	1.29075	4.40603e-05	NR_135295	HECW1-IT1	HECW1 intronic transcript 1
A_23_P362810	1.28655	0.00292557	NM_001355236	C3orf49	chromosome 3 open reading frame 49
A_33_P3382281	1.241	0.000123066	ENST00000488816	SLX4IP	SLX4 interacting protein
A_24_P347378	1.23969	0.000543201	NM_001629	ALOX5AP	arachidonate 5-lipoxygenase activating protein
A_33_P3514487	1.23957	0.000373703	NM_198481	VSTM1	V-set and transmembrane domain containing 1
A_23_P87049	1.23459	0.00129143	NM_003105	SORL1	sortilin related receptor 1
A_21_P0002392	1.22107	3.30415e-05	ENST00000592229	NA	NA
A_22_P00023538	1.21282	0.00325899	ENST00000560296	NA	NA
A_22_P00018936	1.21222	0.00182626	lnc-VAX2-2:1	lnc-VAX2-2	lnc-VAX2-2:1
A_23_P130113	1.20935	0.000623228	NM_080912	ASGR2	asialoglycoprotein receptor 2
A_22_P00021723	1.20803	0.000600799	NR_130785	LOC101927078	uncharacterized LOC101927078
A_24_P131522	1.20724	0.000259547	NM_032208	ANTXR1	ANTXR cell adhesion molecule 1
A_23_P76529	1.20256	0.00105447	NM_000889	ITGB7	integrin subunit beta 7
A_23_P141505	1.19272	0.000420264	NM_182906	CLEC10A	C-type lectin domain containing 10A
A_19_P00322533	1.17968	0.00555544	NR_110453	CRNDE	colorectal neoplasia differentially expressed
A_33_P3385785	1.17941	0.00469367	NM_005621	S100A12	S100 calcium binding protein A12
A_23_P58132	1.17075	0.00113499	NM_004310	RHOH	ras homolog family member H
A_22_P00006233	1.16416	0.000102945	lnc-FAM55B-1:1	lnc-FAM55B-1	lnc-FAM55B-1:1
A_21_P0001128	1.15802	0.00229276	NR_126355	LINC01389	long intergenic non-protein coding RNA 1389
A_23_P121064	1.15276	0.00507355	NM_002852	PTX3	pentraxin 3
A_23_P74001	1.15134	0.00282404	NM_005621	S100A12	S100 calcium binding protein A12
A_22_P00011741	1.14102	0.000158546	XR_001745919	LOC101929398	uncharacterized LOC101929398
A_23_P399864	1.12941	0.000686884	NM_001145346	RBMXL3	RBMX like 3
A_23_P41344	1.12669	0.00104389	NM_001432	EREG	epiregulin
A_23_P103765	1.12637	0.00545162	NM_002001	FCER1A	Fc fragment of IgE receptor Ia
A_22_P00019500	1.12238	0.00234497	NR_108034	FGF10-AS1	FGF10 antisense RNA 1
A_21_P0000973	1.12042	0.00312905	NR_131923	LINC01771	long intergenic non-protein coding RNA 1771
A_21_P0006720	1.11734	0.000279107	NR_038884	LINC00701	long intergenic non-protein coding RNA 701
A_23_P103070	1.11583	0.000297936	NM_003405	YWHAH	tyrosine 3-monooxygenase/tryptophan 5-monooxygenase activation protein eta
A_23_P79518	1.11072	0.00147131	NM_000576	IL1B	interleukin 1 beta
A_22_P00002160	1.10995	0.00192938	NR_073454	LINC00609	long intergenic non-protein coding RNA 609
A_24_P124624	1.10628	0.00314964	NM_002543	OLR1	oxidized low density lipoprotein receptor 1
A_33_P3311493	1.10375	0.00612315	NR_026836	TRHDE-AS1	TRHDE antisense RNA 1
A_23_P137935	1.102	0.00102709	NM_002432	MNDA	myeloid cell nuclear differentiation antigen
A_33_P3313810	1.10164	0.000178581	NM_001971	CELA1	chymotrypsin like elastase family member 1
A_21_P0004993	1.09924	0.00545254	lnc-C6orf146-1:2	lnc-C6orf146-1	lnc-C6orf146-1:2
A_23_P430718	1.08898	0.00379664	NM_174927	SPATA19	spermatogenesis associated 19
A_24_P274615	1.08734	0.00600642	NM_020801	ARRDC3	arrestin domain containing 3
A_33_P3734384	1.08135	0.000898493	lnc-MYO1G-1:1	lnc-MYO1G-1	lnc-MYO1G-1:1
A_24_P636882	1.08134	0.00034017	NM_004226	STK17B	serine/threonine kinase 17b
A_21_P0001697	1.07846	0.00171567	XR_947673	LOC105378887	uncharacterized LOC105378887
A_23_P128855	1.07803	0.00783788	NM_014579	SLC39A2	solute carrier family 39 member 2
A_23_P118722	1.07508	0.000714872	NM_001671	ASGR1	asialoglycoprotein receptor 1
A_22_P00005508	1.07441	0.00158193	lnc-E2F7-3:1	lnc-E2F7-3	lnc-E2F7-3:1
A_33_P3413558	1.07347	0.000860012	NM_006566	CD226	CD226 molecule
A_22_P00011628	1.07262	0.000810236	ENST00000424357	NA	NA
A_23_P143981	1.07115	0.00345857	NM_001004019	FBLN2	fibulin 2
A_32_P171061	1.07018	0.000550955	NM_005170	ASCL2	achaete-scute family bHLH transcription factor 2
A_22_P00008558	1.06486	0.00155808	XR_001749197	LOC105369827	uncharacterized LOC105369827
A_23_P114057	1.05728	0.000203396	NM_017789	SEMA4C	semaphorin 4C
A_22_P00017135	1.05586	0.000987826	NR_046876	ZNF385D-AS2	ZNF385D antisense RNA 2
A_21_P0009312	1.05122	0.000725227	lnc-ACCN1-2:1	lnc-ACCN1-2	lnc-ACCN1-2:1
A_21_P0007793	1.04572	0.00516629	NR_146537	LINC02376	long intergenic non-protein coding RNA 2376
A_33_P3338066	1.04527	0.00343291	NM_001164586	IGFN1	immunoglobulin-like and fibronectin type III domain containing 1
A_23_P310	1.04015	0.00918032	NM_023009	MARCKSL1	MARCKS like 1
A_24_P381441	1.0382	0.00352367	NM_018640	LMO3	LIM domain only 3
A_22_P00000010	1.03521	0.00287378	NM_003474	ADAM12	ADAM metallopeptidase domain 12
A_33_P3364180	1.03397	0.00255677	NM_152536	FGD5	FYVE, RhoGEF and PH domain containing 5
A_22_P00014833	1.02822	0.00199136	NR_125999	RERE-AS1	RERE antisense RNA 1
A_22_P00018426	1.02739	0.0059293	ENST00000484380	ABCD4	ATP binding cassette subfamily D member 4
A_21_P0004119	1.02723	0.000113236	ENST00000511840	NA	NA
A_33_P3312342	1.02396	0.00161311	NA	NA	NA
A_21_P0005918	1.02153	0.00473242	lnc-PLEC-1:1	lnc-PLEC-1	lnc-PLEC-1:1
A_21_P0008927	1.01766	0.0010755	NR_146502	LINC02134	long intergenic non-protein coding RNA 2134
A_23_P47034	1.01018	0.00104156	NM_002729	HHEX	hematopoietically expressed homeobox
A_33_P3324415	1.00965	0.000519143	ENST00000534734	NA	NA
A_24_P391574	1.00964	0.00100207	NM_174902	LDLRAD3	low density lipoprotein receptor class A domain containing 3
A_21_P0006103	1.00949	0.00594301	NM_001354645	TEX53	testis expressed 53
A_23_P57784	1.00844	0.0037466	NM_021101	CLDN1	claudin 1
A_23_P110569	1.00838	0.000347005	NM_018700	TRIM36	tripartite motif containing 36
A_23_P113701	1.00815	0.00427689	NM_002607	PDGFA	platelet derived growth factor subunit A
A_33_P3310929	1.00577	0.00688143	NM_003474	ADAM12	ADAM metallopeptidase domain 12
A_24_P413126	1.00434	0.00185689	NM_020182	PMEPA1	prostate transmembrane protein, androgen induced 1
Downregulated
ProbeID	logFC	P.Value	TargetID	GeneSymbol	GeneName
A_22_P00020581	-6.22095	0.00641772	ENST00000547033	NA	NA
A_24_P71904	-2.82632	0.00300448	NM_000860	HPGD	15-hydroxyprostaglandin dehydrogenase
A_23_P130333	-2.61393	0.0081314	NM_000371	TTR	transthyretin
A_33_P3415052	-2.49896	0.00133146	NM_001172292	NIPAL4	NIPA like domain containing 4
A_33_P3210099	-2.49683	0.00166525	NM_020778	ALPK3	alpha kinase 3
A_23_P202810	-2.44244	0.00127941	NM_004561	OVOL1	ovo like transcriptional repressor 1
A_22_P00016986	-2.41771	0.0015511	XR_932713	LINC02244	long intergenic non-protein coding RNA 2244
A_33_P3354940	-2.38838	0.000300019	NM_000757	CSF1	colony stimulating factor 1
A_21_P0000727	-2.27568	0.00196602	NR_038216	LINC01010	long intergenic non-protein coding RNA 1010
A_23_P104471	-2.26107	0.0029097	NM_001007271	DUSP13	dual specificity phosphatase 13
A_23_P126278	-2.24911	0.00125654	NM_003465	CHIT1	chitinase 1
A_21_P0008800	-2.24056	0.00348881	ENST00000561362	NA	NA
A_23_P374844	-2.22605	0.00901218	NM_015973	GAL	galanin and GMAP prepropeptide
A_32_P234145	-2.1367	0.00518512	NM_203349	SHC4	SHC adaptor protein 4
A_23_P10506	-2.10883	0.00313211	NM_014485	HPGDS	hematopoietic prostaglandin D synthase
A_23_P435407	-2.08139	0.00317976	NM_001448	GPC4	glypican 4
A_33_P3271594	-2.06835	0.00463444	NM_032546	TRIM54	tripartite motif containing 54
A_32_P167239	-2.06019	0.00293883	NM_152406	AFAP1L1	actin filament associated protein 1 like 1
A_24_P293530	-2.0542	0.00596999	NM_178033	CYP4X1	cytochrome P450 family 4 subfamily X member 1
A_33_P3223522	-2.0522	0.00843321	ENST00000637505	LOC107986453	uncharacterized LOC107986453
A_24_P365975	-2.00828	0.00177426	NM_005202	COL8A2	collagen type VIII alpha 2 chain
A_33_P3354935	-1.98604	0.000523739	NM_172212	CSF1	colony stimulating factor 1
A_23_P165783	-1.98032	0.00255429	NM_024101	MLPH	melanophilin
A_32_P83049	-1.9761	0.00174877	NM_014971	EFR3B	EFR3 homolog B
A_32_P189781	-1.96476	0.00541087	NR_026796	LINC00520	long intergenic non-protein coding RNA 520
A_24_P317907	-1.95231	0.0031282	NM_001034954	SORBS1	sorbin and SH3 domain containing 1
A_33_P3342628	-1.94434	0.00388768	NM_021170	HES4	hes family bHLH transcription factor 4
A_23_P73097	-1.93976	0.00161197	NM_170587	RGS20	regulator of G protein signaling 20
A_23_P400298	-1.93423	0.00109687	NM_022119	PRSS22	serine protease 22
A_33_P3744415	-1.92114	0.00323493	ENST00000431422	LINC01010	long intergenic non-protein coding RNA 1010
A_33_P3297930	-1.90758	0.000418162	NM_005202	COL8A2	collagen type VIII alpha 2 chain
A_23_P432573	-1.90637	0.00168869	NM_145015	MRGPRF	MAS related GPR family member F
A_21_P0004684	-1.89497	0.00582815	ENST00000454262	NA	NA
A_23_P214950	-1.88252	0.00864557	NM_022121	PERP	PERP, TP53 apoptosis effector
A_23_P431388	-1.87984	0.00139438	NM_144569	SPOCD1	SPOC domain containing 1
A_22_P00016460	-1.87348	0.00285536	NR_125817	LOC101929470	uncharacterized LOC101929470
A_33_P3261298	-1.86936	0.00266292	NM_014228	SLC6A7	solute carrier family 6 member 7
A_21_P0007187	-1.85553	0.00404393	XR_001748153	LOC102723370	uncharacterized LOC102723370
A_23_P126677	-1.84183	0.00087904	NM_021233	DNASE2B	deoxyribonuclease 2 beta
A_23_P211522	-1.83168	0.000603574	NM_145738	SYNGR1	synaptogyrin 1
A_24_P62783	-1.8288	0.000852287	NM_004102	FABP3	fatty acid binding protein 3
A_22_P00008874	-1.82282	3.71782e-07	NR_046012	AGBL1-AS1	AGBL1 antisense RNA 1
A_23_P44724	-1.82056	0.00364446	NM_001321	CSRP2	cysteine and glycine rich protein 2
A_23_P201863	-1.81889	0.000447175	NM_212503	CDK18	cyclin dependent kinase 18
A_22_P00001018	-1.81874	2.77446e-05	NR_024585	DLG5-AS1	DLG5 antisense RNA 1
A_23_P66432	-1.81621	0.000283502	NM_032646	TTYH2	tweety family member 2
A_33_P3388501	-1.81598	0.00119899	NM_003465	CHIT1	chitinase 1
A_32_P126229	-1.81246	0.00955929	NM_001190766	STMND1	stathmin domain containing 1
A_23_P113777	-1.80895	0.0088492	NM_004791	ITGBL1	integrin subunit beta like 1
A_23_P134058	-1.80652	0.00247565	NM_001242629	GFOD1	glucose-fructose oxidoreductase domain containing 1
A_23_P304716	-1.79624	0.000353067	NM_019089	HES2	hes family bHLH transcription factor 2
A_23_P73239	-1.79329	0.00252073	NM_205842	NCKAP1	NCK associated protein 1
A_32_P86763	-1.78574	0.000782954	NM_004613	TGM2	transglutaminase 2
A_33_P6806243	-1.78536	0.00478275	NR_038985	LINC00856	long intergenic non-protein coding RNA 856
A_24_P351283	-1.77968	0.000157417	NM_018000	MREG	melanoregulin
A_32_P4262	-1.77663	0.00161754	NM_015585	CFAP61	cilia and flagella associated protein 61
A_23_P163306	-1.76654	0.00242102	NM_032866	CGNL1	cingulin like 1
A_33_P3213665	-1.76043	0.00659181	NR_038385	LINC02458	long intergenic non-protein coding RNA 2458
A_23_P39814	-1.75488	0.00931377	NM_004882	CIR1	corepressor interacting with RBPJ, 1
A_22_P00008960	-1.75077	0.0073159	NR_026796	LINC00520	long intergenic non-protein coding RNA 520
A_33_P3314276	-1.75052	0.00202352	NM_181718	ASPHD1	aspartate beta-hydroxylase domain containing 1
A_33_P3366266	-1.74273	0.00274291	lnc-TRIM29-1:2	lnc-TRIM29-1	lnc-TRIM29-1:2
A_23_P205370	-1.73455	0.00856909	NM_016150	ASB2	ankyrin repeat and SOCS box containing 2
A_33_P3284404	-1.72935	0.00118835	NM_145731	SYNGR1	synaptogyrin 1
A_21_P0005154	-1.72931	0.00387848	XR_926406	LOC101927888	uncharacterized LOC101927888
A_24_P252996	-1.71829	0.00835044	NM_000804	FOLR3	folate receptor 3
A_23_P115064	-1.71598	0.00416115	NM_001878	CRABP2	cellular retinoic acid binding protein 2
A_33_P3423979	-1.7112	0.00466249	NM_001166109	PALLD	palladin, cytoskeletal associated protein
A_23_P148737	-1.70848	0.00650241	NM_004997	MYBPH	myosin binding protein H
A_23_P43107	-1.70786	0.00451664	NM_030788	DCSTAMP	dendrocyte expressed seven transmembrane protein
A_23_P16523	-1.67967	0.00496308	NM_004864	GDF15	growth differentiation factor 15
A_23_P7361	-1.67748	0.00235638	NM_024090	ELOVL6	ELOVL fatty acid elongase 6
A_23_P132956	-1.67098	0.00166463	NM_004181	UCHL1	ubiquitin C-terminal hydrolase L1
A_23_P138125	-1.66067	0.00198653	NM_005449	FCMR	Fc fragment of IgM receptor
A_23_P108948	-1.65897	0.000465724	NM_018000	MREG	melanoregulin
A_33_P3269539	-1.63959	2.57587e-05	NM_058174	COL6A2	collagen type VI alpha 2 chain
A_24_P313418	-1.63264	0.00269091	NM_002990	CCL22	C-C motif chemokine ligand 22
A_33_P3418209	-1.62896	0.00911337	NM_004791	ITGBL1	integrin subunit beta like 1
A_23_P252062	-1.62148	0.000429655	NM_138711	PPARG	peroxisome proliferator activated receptor gamma
A_23_P47709	-1.61527	0.00201843	NM_000803	FOLR2	folate receptor beta
A_23_P202501	-1.61348	0.00288077	NM_001031709	RNLS	renalase, FAD dependent amine oxidase
A_23_P67847	-1.60234	0.00682945	NM_024572	GALNT14	polypeptide N-acetylgalactosaminyltransferase 14
A_33_P3333232	-1.59788	0.000854052	ENST00000621947	CCDC162P	coiled-coil domain containing 162, pseudogene
A_23_P69810	-1.5952	0.0031867	NM_032717	GPAT3	glycerol-3-phosphate acyltransferase 3
A_23_P52727	-1.58799	0.00483997	NM_182964	NAV2	neuron navigator 2
A_23_P44421	-1.58221	0.00240262	NM_153692	HTRA4	HtrA serine peptidase 4
A_24_P400507	-1.58154	0.00365402	NM_173654	EOGT	EGF domain specific O-linked N-acetylglucosamine transferase
A_23_P25194	-1.57861	0.00473858	NM_003806	HRK	harakiri, BCL2 interacting protein
A_23_P150316	-1.57755	0.0063898	NM_002426	MMP12	matrix metallopeptidase 12
A_21_P0010039	-1.57697	0.0020835	ENST00000428495	NA	NA
A_23_P31143	-1.5756	0.00628258	NM_001003395	TPD52L1	TPD52 like 1
A_23_P366366	-1.57536	0.00626554	NM_014766	SCRN1	secernin 1
A_22_P00009210	-1.57277	0.00657408	lnc-LPIN2-1:2	lnc-LPIN2-1	lnc-LPIN2-1:2
A_23_P29769	-1.57097	0.00244323	NM_015472	WWTR1	WW domain containing transcription regulator 1
A_33_P3298159	-1.56353	0.00322799	NM_000954	PTGDS	prostaglandin D2 synthase
A_33_P3298850	-1.56296	0.00388347	NM_013356	SLC16A8	solute carrier family 16 member 8
A_24_P32935	-1.56154	0.000539072	NM_000803	FOLR2	folate receptor beta
A_23_P132175	-1.56009	0.000300954	NM_023004	RTN4R	reticulon 4 receptor
A_24_P396375	-1.54614	0.00141249	NM_001113347	ECE1	endothelin converting enzyme 1
A_23_P50678	-1.54561	0.00313863	NM_139355	MATK	megakaryocyte-associated tyrosine kinase
A_23_P10542	-1.54538	0.00161723	NM_053044	HTRA3	HtrA serine peptidase 3
A_23_P380614	-1.54167	0.00356514	NM_006045	ATP9A	ATPase phospholipid transporting 9A (putative)
A_33_P3379091	-1.53702	0.00574372	NM_145731	SYNGR1	synaptogyrin 1
A_21_P0003564	-1.53411	0.00723322	lnc-WFS1-1:1	lnc-WFS1-1	lnc-WFS1-1:1
A_23_P8640	-1.53237	0.00480752	NM_001039966	GPER1	G protein-coupled estrogen receptor 1
A_33_P3354945	-1.5268	0.000169397	NM_172210	CSF1	colony stimulating factor 1
A_23_P218190	-1.52477	0.00106239	NM_000070	CAPN3	calpain 3
A_23_P116614	-1.51988	0.00311639	NM_001014811	ME3	malic enzyme 3
A_23_P159956	-1.51851	0.00868616	NM_012216	MID2	midline 2
A_33_P3299535	-1.51633	0.00453698	NM_001353179	OVCH1	ovochymase 1
A_23_P78980	-1.50133	0.0075276	NM_014256	B3GNT3	UDP-GlcNAc:betaGal beta-1,3-N-acetylglucosaminyltransferase 3
A_24_P89457	-1.49595	0.000101418	NM_078467	CDKN1A	cyclin dependent kinase inhibitor 1A
A_23_P14515	-1.48373	0.000619534	NM_152331	ACOT4	acyl-CoA thioesterase 4
A_21_P0005649	-1.48344	0.000311356	lnc-ERI1-3:1	lnc-ERI1-3	lnc-ERI1-3:1
A_23_P382188	-1.47894	0.00555037	NM_001013841	STAP2	signal transducing adaptor family member 2
A_23_P217319	-1.47558	0.00884738	NM_004114	FGF13	fibroblast growth factor 13
A_23_P165598	-1.47165	0.0035008	NM_001017920	DAPL1	death associated protein like 1
A_23_P21162	-1.45929	0.00843821	NM_152773	TCTEX1D2	Tctex1 domain containing 2
A_33_P3268466	-1.4536	0.00142257	NM_001330073	MPDU1	mannose-P-dolichol utilization defect 1
A_22_P00013907	-1.45196	0.00977208	ENST00000459633	NA	NA
A_24_P353638	-1.45058	0.00267659	NM_021181	SLAMF7	SLAM family member 7
A_32_P89899	-1.44723	0.00380293	NM_173536	GABRG1	gamma-aminobutyric acid type A receptor gamma1 subunit
A_23_P63343	-1.44467	0.00827297	NM_021995	UTS2	urotensin 2
A_23_P350001	-1.4435	0.00812542	NM_000855	GUCY1A2	guanylate cyclase 1 soluble subunit alpha 2
A_33_P3320062	-1.43926	0.000430838	NM_002662	PLD1	phospholipase D1
A_33_P3285764	-1.43743	0.00274497	ENST00000467013	EPHB1	EPH receptor B1
A_32_P208350	-1.43621	0.00293211	NM_153046	TDRD9	tudor domain containing 9
A_33_P3233135	-1.43614	0.00577239	NM_001199866	KIF16B	kinesin family member 16B
A_24_P10137	-1.43482	0.00159682	NM_014059	RGCC	regulator of cell cycle
A_33_P3337549	-1.43319	0.00448295	NM_001163942	ABCB5	ATP binding cassette subfamily B member 5
A_21_P0004064	-1.43233	0.00449151	lnc-SLC25A48-2:2	NA	NA
A_23_P69738	-1.4288	0.00242356	NM_023940	RASL11B	RAS like family 11 member B
A_21_P0007591	-1.42241	0.00713714	ENST00000550042	NAV3	neuron navigator 3
A_23_P23346	-1.41598	0.00148798	NM_006818	MLLT11	MLLT11, transcription factor 7 cofactor
A_24_P265832	-1.4122	0.00204196	NM_033050	SUCNR1	succinate receptor 1
A_33_P3284873	-1.41201	4.72359e-05	NA	NA	NA
A_24_P105933	-1.39812	0.001957	NM_004624	VIPR1	vasoactive intestinal peptide receptor 1
A_23_P415652	-1.39647	0.00760069	NM_024642	GALNT12	polypeptide N-acetylgalactosaminyltransferase 12
A_33_P3307253	-1.39133	0.00743964	NM_012093	AK5	adenylate kinase 5
A_23_P79251	-1.38768	0.00452812	NM_014600	EHD3	EH domain containing 3
A_23_P5200	-1.38354	0.00707738	NM_004646	NPHS1	NPHS1, nephrin
A_21_P0014513	-1.38334	0.00853602	BG205415	NA	NA
A_23_P163455	-1.38201	0.00779052	NM_002373	MAP1A	microtubule associated protein 1A
A_33_P3350726	-1.38072	0.00141858	NM_001330615	PPARG	peroxisome proliferator activated receptor gamma
A_23_P154875	-1.3796	0.00713031	NM_012105	BACE2	beta-secretase 2
A_24_P27513	-1.37627	8.39222e-05	NM_033401	CNTNAP4	contactin associated protein like 4
A_33_P3289865	-1.36741	0.00186018	NM_006226	PLCL1	phospholipase C like 1 (inactive)
A_23_P43898	-1.35869	0.00419127	NM_173567	EPHX4	epoxide hydrolase 4
A_22_P00022529	-1.35416	0.00230683	XR_242166	LOC101928716	uncharacterized LOC101928716
A_23_P412389	-1.34798	0.00905961	NM_003862	FGF18	fibroblast growth factor 18
A_23_P65651	-1.34537	0.00043058	NM_004184	WARS	tryptophanyl-tRNA synthetase
A_33_P3290562	-1.34056	0.000310907	NM_000168	GLI3	GLI family zinc finger 3
A_23_P82651	-1.34013	0.00216995	NM_002523	NPTX2	neuronal pentraxin 2
A_23_P118158	-1.33816	0.0017463	NM_006043	HS3ST2	heparan sulfate-glucosamine 3-sulfotransferase 2
A_23_P105227	-1.33131	0.00200242	NM_001014811	ME3	malic enzyme 3
A_33_P3606465	-1.32948	0.00687733	NR_033754	CBX3P2	chromobox 3 pseudogene 2
A_33_P3222439	-1.32907	0.000148244	NM_001145121	TCP10L2	t-complex 10 like 2
A_33_P3840512	-1.32611	0.00668634	NM_014252	SLC25A15	solute carrier family 25 member 15
A_22_P00014171	-1.32333	0.00298144	NR_002819	MALAT1	metastasis associated lung adenocarcinoma transcript 1
A_22_P00015918	-1.32318	0.00924131	XR_001747723	TCIRG1	T cell immune regulator 1, ATPase H+ transporting V0 subunit a3
A_23_P385067	-1.31924	0.00856132	NM_053277	CLIC6	chloride intracellular channel 6
A_21_P0007933	-1.30788	0.00443644	NR_026955	LINC00284	long intergenic non-protein coding RNA 284
A_33_P3725227	-1.3067	0.00971053	NM_015198	COBL	cordon-bleu WH2 repeat protein
A_24_P109417	-1.3034	0.00241485	NM_198545	DRAXIN	dorsal inhibitory axon guidance protein
A_23_P166269	-1.3008	0.00572341	NM_058186	FAM3B	family with sequence similarity 3 member B
A_33_P3345816	-1.30074	0.00378292	NM_001039966	GPER1	G protein-coupled estrogen receptor 1
A_33_P3449097	-1.29732	0.00706773	NM_001290212	TSPAN10	tetraspanin 10
A_33_P3245908	-1.29309	0.00161853	NM_001353331	TMEM273	transmembrane protein 273
A_23_P379475	-1.29021	0.00127756	NM_014762	DHCR24	24-dehydrocholesterol reductase
A_23_P210330	-1.28643	0.00385722	NM_014181	LGALSL	galectin like
A_23_P258612	-1.2852	0.00276358	NM_016529	ATP8A2	ATPase phospholipid transporting 8A2
A_22_P00022843	-1.28346	0.00439503	NR_046683	ST3GAL6-AS1	ST3GAL6 antisense RNA 1
A_23_P42322	-1.27963	0.00639252	NM_080680	COL11A2	collagen type XI alpha 2 chain
A_23_P76386	-1.27752	0.00378295	NM_003044	SLC6A12	solute carrier family 6 member 12
A_23_P51002	-1.27061	0.00302946	NM_176825	SULT1C2	sulfotransferase family 1C member 2
A_33_P3337026	-1.26788	0.00254457	ENST00000568600	NA	NA
A_24_P152649	-1.26639	0.0016227	NR_033748	LOC644189	acyl-CoA thioesterase 4 pseudogene
A_22_P00007487	-1.26348	0.00953019	NM_001256424	GUCY1A2	guanylate cyclase 1 soluble subunit alpha 2
A_24_P45620	-1.26324	0.00973057	NM_021995	UTS2	urotensin 2
A_23_P114983	-1.26055	0.000140592	NM_032588	TRIM63	tripartite motif containing 63
A_22_P00003544	-1.25606	0.00284781	NR_135567	LINC01857	long intergenic non-protein coding RNA 1857
A_23_P372946	-1.25585	0.00355566	NM_138461	TM4SF19	transmembrane 4 L six family member 19
A_33_P3403942	-1.24926	0.00825215	NM_080721	OCSTAMP	osteoclast stimulatory transmembrane protein
A_23_P32078	-1.24827	0.000471205	NM_022127	SLC28A3	solute carrier family 28 member 3
A_33_P3359183	-1.24294	0.00112196	NM_001002254	AWAT2	acyl-CoA wax alcohol acyltransferase 2
A_23_P150053	-1.2428	0.0012293	NM_001613	ACTA2	actin, alpha 2, smooth muscle, aorta
A_23_P78867	-1.23981	0.00200967	NM_000540	RYR1	ryanodine receptor 1
A_22_P00019710	-1.23457	0.00764682	lnc-ADRB1-1:1	lnc-ADRB1-1	lnc-ADRB1-1:1
A_23_P253389	-1.2342	0.000174073	NM_003040	SLC4A2	solute carrier family 4 member 2
A_23_P211212	-1.22899	0.00685467	NM_030582	COL18A1	collagen type XVIII alpha 1 chain
A_23_P55251	-1.22423	0.000839906	NM_002204	ITGA3	integrin subunit alpha 3
A_33_P3323463	-1.22275	3.00778e-05	ENST00000526686	HSPA8	heat shock protein family A (Hsp70) member 8
A_33_P3222380	-1.22239	0.000513164	NM_138420	AHNAK2	AHNAK nucleoprotein 2
A_23_P10194	-1.22192	0.00285191	NM_201575	SEZ6L2	seizure related 6 homolog like 2
A_24_P189533	-1.21917	0.0012328	NM_015036	ENDOD1	endonuclease domain containing 1
A_23_P167017	-1.21679	0.00906563	NM_022135	POPDC2	popeye domain containing 2
A_23_P7503	-1.21611	0.0034263	NM_138379	TIMD4	T cell immunoglobulin and mucin domain containing 4
A_33_P3374559	-1.20549	0.000453559	NR_024448	GUSBP11	glucuronidase, beta pseudogene 11
A_24_P131222	-1.1999	0.00014395	NM_022089	ATP13A2	ATPase cation transporting 13A2
A_22_P00021380	-1.19837	0.0073914	NM_001190766	STMND1	stathmin domain containing 1
A_23_P206359	-1.19763	0.00683671	NM_004360	CDH1	cadherin 1
A_22_P00004951	-1.19665	0.0081617	NR_046683	ST3GAL6-AS1	ST3GAL6 antisense RNA 1
A_23_P386942	-1.19458	0.0076662	NM_145173	DIRAS1	DIRAS family GTPase 1
A_23_P334870	-1.18942	0.00439322	NM_145316	TMEM217	transmembrane protein 217
A_33_P3244956	-1.18839	0.00325245	NM_020645	NRIP3	nuclear receptor interacting protein 3
A_23_P321703	-1.18708	0.00180068	NM_004049	BCL2A1	BCL2 related protein A1
A_23_P125078	-1.18431	0.00238463	NM_173626	SLC26A11	solute carrier family 26 member 11
A_23_P168610	-1.18259	0.0050387	NM_014399	TSPAN13	tetraspanin 13
A_23_P372255	-1.17909	0.00129374	NM_002221	ITPKB	inositol-trisphosphate 3-kinase B
A_24_P15621	-1.17827	0.00237345	NR_003083	SLC6A10P	solute carrier family 6 member 10, pseudogene
A_33_P3325262	-1.17738	0.00282233	NM_005629	SLC6A8	solute carrier family 6 member 8
A_23_P105562	-1.17454	0.000995879	NM_000552	VWF	von Willebrand factor
A_32_P224522	-1.17406	0.00828734	NM_024103	SLC25A23	solute carrier family 25 member 23
A_23_P207879	-1.17379	0.00915617	NM_024110	CARD14	caspase recruitment domain family member 14
A_23_P62932	-1.16823	0.000622833	NM_001677	ATP1B1	ATPase Na+/K+ transporting subunit beta 1
A_33_P3320197	-1.16649	0.00476493	NM_001002919	ALKAL2	ALK and LTK ligand 2
A_24_P366082	-1.15883	0.00200948	NM_015241	MICAL3	microtubule associated monooxygenase, calponin and LIM domain containing 3
A_23_P137665	-1.15854	0.00227439	NM_001276	CHI3L1	chitinase 3 like 1
A_23_P112531	-1.15827	0.00451712	NM_001035254	FAM102A	family with sequence similarity 102 member A
A_33_P3261743	-1.1527	0.000325923	NM_001145290	SLC37A2	solute carrier family 37 member 2
A_22_P00008323	-1.15176	0.00989392	lnc-ITGBL1-1:1	lnc-ITGBL1-1	lnc-ITGBL1-1:1
A_24_P411121	-1.15161	0.00195647	NM_148901	TNFRSF18	TNF receptor superfamily member 18
A_33_P3356776	-1.15078	0.00494456	NM_001010917	GOLGA7B	golgin A7 family member B
A_24_P135769	-1.12952	0.00638752	NM_198315	VWA5A	von Willebrand factor A domain containing 5A
A_21_P0000160	-1.12918	0.00958853	NM_138461	TM4SF19	transmembrane 4 L six family member 19
A_33_P3251776	-1.12891	0.00444653	NM_001142777	HSD3B7	hydroxy-delta-5-steroid dehydrogenase, 3 beta- and steroid delta-isomerase 7
A_33_P3296997	-1.12728	0.00256708	NM_198483	RUFY4	RUN and FYVE domain containing 4
A_22_P00008961	-1.12629	0.00646654	NR_026796	LINC00520	long intergenic non-protein coding RNA 520
A_23_P109184	-1.12509	0.00809039	NM_002196	INSM1	INSM transcriptional repressor 1
A_23_P2645	-1.12503	0.00896793	NM_006843	SDS	serine dehydratase
A_21_P0010734	-1.12323	0.000834862	ENST00000434447	NA	NA
A_32_P192970	-1.11754	0.0021142	NM_170726	ALDH4A1	aldehyde dehydrogenase 4 family member A1
A_23_P412577	-1.11351	0.00128571	NM_173505	ANKRD29	ankyrin repeat domain 29
A_33_P3629678	-1.11271	0.00899029	NM_000093	COL5A1	collagen type V alpha 1 chain
A_23_P154806	-1.11251	0.00116092	NM_012156	EPB41L1	erythrocyte membrane protein band 4.1 like 1
A_33_P3877992	-1.1105	0.000754527	NR_038881	LACTB2-AS1	LACTB2 antisense RNA 1
A_21_P0009310	-1.10995	0.00959118	lnc-C17orf79-1:1	lnc-C17orf79-1	lnc-C17orf79-1:1
A_24_P278747	-1.10992	0.00084727	NM_001759	CCND2	cyclin D2
A_22_P00011843	-1.10794	0.00625166	NM_012396	PHLDA3	pleckstrin homology like domain family A member 3
A_21_P0005166	-1.10621	0.00974796	XR_001744141	RUNX2-AS1	RUNX2 antisense RNA 1
A_33_P3369158	-1.10318	0.00364976	NM_002254	KIF3C	kinesin family member 3C
A_21_P0006889	-1.09707	0.00424229	lnc-PTEN-1:1	lnc-PTEN-1	lnc-PTEN-1:1
A_23_P67864	-1.09437	0.00206808	NM_004036	ADCY3	adenylate cyclase 3
A_24_P33895	-1.09407	0.000644593	NM_001040619	ATF3	activating transcription factor 3
A_33_P3234571	-1.09402	0.000917575	NM_001316332	MAP2K3	mitogen-activated protein kinase kinase 3
A_23_P310956	-1.09283	0.00147596	NM_058175	COL6A2	collagen type VI alpha 2 chain
A_33_P3252834	-1.09264	0.00361536	NM_012396	PHLDA3	pleckstrin homology like domain family A member 3
A_23_P362183	-1.09225	0.00496605	NM_173551	ANKS6	ankyrin repeat and sterile alpha motif domain containing 6
A_33_P3231653	-1.09216	0.00520144	NM_016548	GOLM1	golgi membrane protein 1
A_23_P134113	-1.09167	0.0034453	NM_052831	SLC18B1	solute carrier family 18 member B1
A_22_P00024592	-1.08781	0.00230964	ENST00000519123	LOC105375750	uncharacterized LOC105375750
A_21_P0013791	-1.08687	0.00147131	ENST00000424002	NA	NA
A_33_P3327200	-1.08397	0.00805836	NM_001001396	ATP2B4	ATPase plasma membrane Ca2+ transporting 4
A_33_P3380098	-1.08244	0.000567886	NM_001243756	PXN	paxillin
A_22_P00012845	-1.07898	8.1788e-05	NR_109940	MEF2C-AS1	MEF2C antisense RNA 1
A_33_P3375314	-1.07786	0.00827532	NM_006045	ATP9A	ATPase phospholipid transporting 9A (putative)
A_33_P3805090	-1.07463	0.00384674	ENST00000264433	FNIP2	folliculin interacting protein 2
A_23_P259506	-1.07238	0.00897176	NM_032412	CYSTM1	cysteine rich transmembrane module containing 1
A_33_P3305105	-1.07016	0.00137927	NM_198315	VWA5A	von Willebrand factor A domain containing 5A
A_33_P3569068	-1.0685	8.79709e-05	NM_003550	MAD1L1	mitotic arrest deficient 1 like 1
A_21_P0012019	-1.0671	0.00146759	NR_135529	LOC105373553	uncharacterized LOC105373553
A_24_P309521	-1.06632	0.000939961	NM_000890	KCNJ5	potassium voltage-gated channel subfamily J member 5
A_21_P0003664	-1.06434	0.00183434	lnc-ARHGAP10-2:1	lnc-ARHGAP10-2	lnc-ARHGAP10-2:1
A_23_P302568	-1.06429	0.00983376	NM_003459	SLC30A3	solute carrier family 30 member 3
A_23_P406928	-1.06353	0.00333038	ENST00000361567	ND5	NADH dehydrogenase, subunit 5 (complex I)
A_23_P44195	-1.06353	0.00939052	NM_138962	MSI2	musashi RNA binding protein 2
A_21_P0000876	-1.06275	0.00715454	NR_105019	TMEM161B-AS1	TMEM161B antisense RNA 1
A_22_P00016222	-1.06131	0.0040245	lnc-TM6SF1-1:1	lnc-TM6SF1-1	lnc-TM6SF1-1:1
A_23_P69586	-1.06082	0.00947299	NM_005245	FAT1	FAT atypical cadherin 1
A_23_P200096	-1.05982	0.00144614	NM_025106	SPSB1	splA/ryanodine receptor domain and SOCS box containing 1
A_24_P37409	-1.0584	0.000761598	NM_004418	DUSP2	dual specificity phosphatase 2
A_33_P3217393	-1.05817	9.28529e-05	NM_001024736	CD276	CD276 molecule
A_24_P189997	-1.05606	0.00371859	NM_138322	PCSK6	proprotein convertase subtilisin/kexin type 6
A_23_P1320	-1.05533	0.00427179	NM_021245	MYOZ1	myozenin 1
A_23_P154507	-1.05399	0.00543475	NM_022334	ITGB1BP1	integrin subunit beta 1 binding protein 1
A_33_P3309799	-1.05349	0.00720929	NM_006778	TRIM10	tripartite motif containing 10
A_21_P0012416	-1.05218	0.00477105	NR_104146	LINC01206	long intergenic non-protein coding RNA 1206
A_22_P00013335	-1.05194	0.00111459	XR_001745869	LOC100507403	uncharacterized LOC100507403
A_24_P925314	-1.05169	0.00811429	NM_000405	GM2A	GM2 ganglioside activator
A_24_P152527	-1.05103	0.00165978	NM_006373	VAT1	vesicle amine transport 1
A_33_P3336720	-1.05034	0.00229916	NM_021175	HAMP	hepcidin antimicrobial peptide
A_23_P152002	-1.04995	0.00222363	NM_004049	BCL2A1	BCL2 related protein A1
A_33_P3321230	-1.04791	0.000292537	NM_052831	SLC18B1	solute carrier family 18 member B1
A_21_P0013278	-1.04629	0.00327196	NR_027237	LOC728743	zinc finger protein pseudogene
A_23_P386320	-1.04292	0.0027741	NM_033316	MELTF	melanotransferrin
A_32_P70315	-1.04255	0.000154475	NM_003256	TIMP4	TIMP metallopeptidase inhibitor 4
A_33_P3212167	-1.04124	0.00298521	NM_001278344	ACTN2	actinin alpha 2
A_24_P272515	-1.03681	0.000776837	ENST00000435729	NA	NA
A_23_P169934	-1.03622	0.00333602	NM_178314	RILPL1	Rab interacting lysosomal protein like 1
A_23_P54996	-1.03291	0.00888607	NM_198393	TEX14	testis expressed 14, intercellular bridge forming factor
A_23_P160546	-1.0329	0.00381988	NM_001040217	MINDY1	MINDY lysine 48 deubiquitinase 1
A_23_P65386	-1.02745	0.00693807	NM_023112	OTUB2	OTU deubiquitinase, ubiquitin aldehyde binding 2
A_33_P3396766	-1.02596	0.00728938	BC068076	NA	NA
A_22_P00005343	-1.02356	0.000736018	NM_002237	KCNG1	potassium voltage-gated channel modifier subfamily G member 1
A_23_P17503	-1.02156	0.000582224	NM_024704	KIF16B	kinesin family member 16B
A_33_P3411628	-1.02094	0.00311616	NM_001363763	CDKN2A	cyclin dependent kinase inhibitor 2A
A_23_P256205	-1.01749	0.0012339	NM_014945	ABLIM3	actin binding LIM protein family member 3
A_23_P256077	-1.01738	0.00681622	NM_022076	DUSP21	dual specificity phosphatase 21
A_21_P0000531	-1.01612	0.000401067	NR_027309	GCSAML-AS1	GCSAML antisense RNA 1
A_33_P3352562	-1.01532	0.000135811	NM_174983	MFSD12	major facilitator superfamily domain containing 12
A_23_P431853	-1.01397	0.00185007	ENST00000361453	ND2	MTND2
A_24_P561341	-1.01249	0.00132919	NM_001002919	ALKAL2	ALK and LTK ligand 2
A_24_P197537	-1.01078	0.00790878	NM_003719	PDE8B	phosphodiesterase 8B
A_23_P106389	-1.00205	0.00225443	NM_003612	SEMA7A	semaphorin 7A (John Milton Hagen blood group)
