# Supplementary material for: Distinct Concentration-Dependent Molecular Pathways Regulate Bone Cell Responses to Cobalt and Chromium Exposure from Joint Replacement Prostheses
Source: Int J Mol Sci. 2021 May 14;22(10):5225. doi: 10.3390/ijms22105225 (PMC8156984; doi:10.3390/ijms22105225)
Supplement: Supplementary file 1 [file ijms-22-05225-s001.zip › ijms--supplementary v1/Supplementary tables/Supplementary Table_8.xlsx]

## Sheet: masigPro_M_results
Cluster	ProbeID	p.value	R.squared	TargetID	GeneSymbol	GeneName
1	A_21_P0004119	0.00127651	0.964272	ENST00000511840	NA	NA
1	A_22_P00023538	0.00285424	0.946575	ENST00000560296	NA	NA
1	A_21_P0005471	0.00874259	0.906498	lnc-VWDE-3:1	lnc-VWDE-3	lnc-VWDE-3:1
1	A_21_P0012357	0.0285417	0.831057	NM_001350812	LINC01638	long intergenic non-protein coding RNA 1638
1	A_23_P399864	0.0427726	0.793185	NM_001145346	RBMXL3	RBMX like 3
2	A_21_P0003265	0.000203157	0.985747	lnc-TTC14-2:5	lnc-TTC14-2	lnc-TTC14-2:5
2	A_33_P3213712	0.000248254	0.984244	NA	NA	NA
2	A_24_P734953	0.000303533	0.982578	NM_001013642	TRNP1	TMF1-regulated nuclear protein 1
2	A_33_P3240234	0.000442134	0.978973	NA	NA	NA
2	A_32_P902957	0.000535848	0.976852	NM_138450	ARL11	ADP ribosylation factor like GTPase 11
2	A_33_P3338152	0.000582454	0.975866	ENST00000475432	HIF3A	hypoxia inducible factor 3 subunit alpha
2	A_23_P46222	0.000704191	0.973463	NM_001282379	TRIM46	tripartite motif containing 46
2	A_21_P0004140	0.0010459	0.96766	NR_105007	LINC02056	long intergenic non-protein coding RNA 2056
2	A_22_P00025273	0.00113907	0.96625	NR_046108	CELF2-AS2	CELF2 antisense RNA 2
2	A_24_P943575	0.00137425	0.962929	NM_032221	CHD6	chromodomain helicase DNA binding protein 6
2	A_33_P3260509	0.00175127	0.958152	ENST00000443330	NA	NA
2	A_22_P00020393	0.00179813	0.957596	lnc-C1orf31-4:1	lnc-C1orf31-4	lnc-C1orf31-4:1
2	A_21_P0001698	0.00194421	0.955907	lnc-UBL4B-1:4	lnc-UBL4B-1	lnc-UBL4B-1:4
2	A_22_P00013694	0.00222504	0.95283	ENST00000522408	NA	NA
2	A_21_P0004352	0.00233216	0.951708	XR_002956205	LOC112267929	uncharacterized LOC112267929
2	A_22_P00020458	0.00241631	0.950844	NR_046580	CARS-AS1	CARS antisense RNA 1
2	A_24_P349728	0.00247707	0.95023	AK095037	NA	NA
2	A_33_P3278877	0.00263088	0.948708	NM_001290065	ROBO2	roundabout guidance receptor 2
2	A_21_P0010680	0.00281232	0.946969	NR_038426	LINC01354	long intergenic non-protein coding RNA 1354
2	A_21_P0011209	0.00281551	0.946939	ENST00000416576	NA	NA
2	A_33_P3371142	0.00289161	0.946226	ENST00000633785	NA	NA
2	A_33_P3322075	0.00350364	0.940808	AK055942	NA	NA
2	A_33_P3266639	0.0035794	0.940172	NM_001004313	TMEM220	transmembrane protein 220
2	A_21_P0014549	0.00391797	0.937406	ENST00000553330	NA	NA
2	A_24_P944588	0.00394348	0.937203	NM_033196	ZNF682	zinc finger protein 682
2	A_22_P00016556	0.00398176	0.936899	lnc-TNFRSF10B-1:1	NA	NA
2	A_33_P3376273	0.00408649	0.936074	ENST00000378941	GK	glycerol kinase
2	A_22_P00024826	0.00428445	0.934544	lnc-CHP2.1-1:1	lnc-CHP2.1-1	lnc-CHP2.1-1:1
2	A_21_P0000622	0.0045451	0.932583	NR_034012	WDR86-AS1	WDR86 antisense RNA 1
2	A_23_P258088	0.00481518	0.930609	NM_020804	PACSIN1	protein kinase C and casein kinase substrate in neurons 1
2	A_33_P3409944	0.00490075	0.929995	NM_005272	GNAT2	G protein subunit alpha transducin 2
2	A_22_P00014464	0.00492705	0.929807	NR_146726	LINC01944	long intergenic non-protein coding RNA 1944
2	A_23_P59654	0.00499177	0.929348	NM_022150	NPVF	neuropeptide VF precursor
2	A_23_P214139	0.00503618	0.929034	NM_002912	REV3L	REV3 like, DNA directed polymerase zeta catalytic subunit
2	A_23_P28598	0.00525913	0.92748	NM_004405	DLX2	distal-less homeobox 2
2	A_24_P297480	0.00590484	0.923157	NM_178861	RNF113B	ring finger protein 113B
2	A_22_P00002524	0.00594665	0.922886	lnc-C17orf46-1:1	lnc-C17orf46-1	lnc-C17orf46-1:1
2	A_22_P00002954	0.00600781	0.92249	NR_134277	LINC02123	long intergenic non-protein coding RNA 2123
2	A_24_P135628	0.00605778	0.922168	ENST00000602274	ANXA8	annexin A8
2	A_24_P194337	0.00610145	0.921888	NM_022115	PRDM15	PR/SET domain 15
2	A_21_P0011067	0.00625227	0.920929	TCONS_l2_00005933	XLOC_l2_003178	NA
2	A_22_P00004929	0.00631183	0.920553	lnc-DBT-2:1	lnc-DBT-2	lnc-DBT-2:1
2	A_23_P399217	0.00646998	0.919564	NM_153445	OR5P3	olfactory receptor family 5 subfamily P member 3
2	A_33_P3406255	0.00677495	0.91769	NA	NA	NA
2	A_22_P00020631	0.00678769	0.917613	NR_024130	DNMBP-AS1	DNMBP antisense RNA 1
2	A_21_P0006665	0.00700201	0.916322	ENST00000450581	NA	NA
2	A_22_P00006994	0.00730011	0.914559	lnc-GFI1B-1:1	lnc-GFI1B-1	lnc-GFI1B-1:1
2	A_21_P0011456	0.00744962	0.913689	NM_003561	PLA2G10	phospholipase A2 group X
2	A_33_P3292230	0.0075937	0.912858	NM_001193282	CFAP99	cilia and flagella associated protein 99
2	A_22_P00011741	0.00789093	0.911169	XR_001745919	LOC101929398	uncharacterized LOC101929398
2	A_23_P66525	0.00825023	0.909169	NM_006042	HS3ST3A1	heparan sulfate-glucosamine 3-sulfotransferase 3A1
2	A_21_P0006165	0.00853058	0.907639	lnc-NTRK2-4:1	lnc-NTRK2-4	lnc-NTRK2-4:1
2	A_21_P0003592	0.00859011	0.907317	NR_146996	LINC02472	long intergenic non-protein coding RNA 2472
2	A_22_P00010169	0.00874192	0.906502	NR_121609	LOC100507291	uncharacterized LOC100507291
2	A_21_P0004343	0.00888559	0.905737	NR_108030	LINC01574	long intergenic non-protein coding RNA 1574
2	A_22_P00017525	0.00919916	0.904088	lnc-WDR16-1:1	lnc-WDR16-1	lnc-WDR16-1:1
2	A_21_P0010035	0.00925368	0.903804	XR_936703	LOC105372609	uncharacterized LOC105372609
2	A_21_P0000545	0.00929972	0.903565	NR_027711	OR5E1P	olfactory receptor family 5 subfamily E member 1 pseudogene
2	A_22_P00024447	0.00937084	0.903197	lnc-KIAA1147-4:1	lnc-KIAA1147-4	lnc-KIAA1147-4:1
2	A_19_P00322624	0.00965705	0.90173	TCONS_l2_00020756	XLOC_l2_010831	NA
2	A_23_P1043	0.0098945	0.900529	NM_018265	INAVA	innate immunity activator
2	A_21_P0012937	0.010392	0.898059	NR_024035	AACSP1	acetoacetyl-CoA synthetase pseudogene 1
2	A_22_P00020427	0.0107138	0.896493	NR_110118	LINC01266	long intergenic non-protein coding RNA 1266
2	A_22_P00002166	0.0107238	0.896444	NM_001167676	FAM229A	family with sequence similarity 229 member A
2	A_21_P0013459	0.0108289	0.895938	ENST00000416982	LINC01287	long intergenic non-protein coding RNA 1287
2	A_21_P0006172	0.0118937	0.890942	lnc-C9orf170-1:7	lnc-C9orf170-1	lnc-C9orf170-1:7
2	A_21_P0001451	0.0120387	0.890279	lnc-NLRP3-2:1	NA	NA
2	A_33_P3308481	0.0120661	0.890154	AF241534	HYMAI	hydatidiform mole associated and imprinted
2	A_32_P410753	0.0120666	0.890152	NM_001304548	CFAP47	cilia and flagella associated protein 47
2	A_33_P3272281	0.0121016	0.889993	ENST00000543308	NA	NA
2	A_23_P210048	0.012124	0.889891	NM_006037	HDAC4	histone deacetylase 4
2	A_33_P3273068	0.0122262	0.889428	NM_021926	ALX4	ALX homeobox 4
2	A_22_P00003834	0.0123141	0.889031	NR_104666	LINC01227	long intergenic non-protein coding RNA 1227
2	A_33_P3382281	0.0123568	0.888839	ENST00000488816	SLX4IP	SLX4 interacting protein
2	A_33_P3696837	0.0123916	0.888683	NR_033882	MAP3K20-AS1	MAP3K20 antisense RNA 1
2	A_22_P00004706	0.0124537	0.888404	ENST00000563574	NA	NA
2	A_23_P143348	0.0125248	0.888086	NM_021220	OVOL2	ovo like zinc finger 2
2	A_21_P0012479	0.01257	0.887884	ENST00000622169	LINC02028	long intergenic non-protein coding RNA 2028
2	A_21_P0010244	0.0126089	0.887711	XR_937713	LOC105372803	uncharacterized LOC105372803
2	A_21_P0008827	0.0127962	0.88688	lnc-C2CD4A-5:2	lnc-C2CD4A-5	lnc-C2CD4A-5:2
2	A_22_P00013908	0.0128091	0.886823	ENST00000416341	NA	NA
2	A_21_P0012099	0.0132882	0.884726	ENST00000451851	NA	NA
2	A_22_P00005070	0.0133264	0.88456	lnc-DEPTOR-1:1	lnc-DEPTOR-1	lnc-DEPTOR-1:1
2	A_21_P0000178	0.0139237	0.882001	NM_001242589	TREM1	triggering receptor expressed on myeloid cells 1
2	A_21_P0008878	0.0139963	0.881694	NR_110915	LINC02186	long intergenic non-protein coding RNA 2186
2	A_33_P3216316	0.0142299	0.880711	NM_201627	TRIM41	tripartite motif containing 41
2	A_33_P3296582	0.0145109	0.879539	NM_001354211	ARSJ	arylsulfatase family member J
2	A_21_P0000401	0.014613	0.879116	NR_003196	SNORD114-4	small nucleolar RNA, C/D box 114-4
2	A_22_P00002896	0.0146265	0.87906	NM_001297550	APELA	apelin receptor early endogenous ligand
2	A_21_P0002683	0.0148998	0.877935	lnc-DLX2-1:1	lnc-DLX2-1	lnc-DLX2-1:1
2	A_33_P3215367	0.01502	0.877444	AK126800	NA	NA
2	A_33_P3641427	0.0150484	0.877328	NM_016132	MYEF2	myelin expression factor 2
2	A_23_P502078	0.0152906	0.876345	NM_012324	MAPK8IP2	mitogen-activated protein kinase 8 interacting protein 2
2	A_21_P0012683	0.0153216	0.87622	TCONS_l2_00021309	XLOC_l2_011283	NA
2	A_33_P3306684	0.0154714	0.875616	ENST00000641042	OR10K2	olfactory receptor family 10 subfamily K member 2
2	A_22_P00009756	0.0155772	0.875191	ENST00000422638	NA	NA
2	A_22_P00012118	0.0157689	0.874426	NM_001195520	LRCOL1	leucine rich colipase like 1
2	A_23_P31755	0.0158801	0.873984	NM_000756	CRH	corticotropin releasing hormone
2	A_33_P3780834	0.0159224	0.873816	NR_134291	LOC340090	uncharacterized LOC340090
2	A_32_P850562	0.0160139	0.873454	NR_126466	ZNF337-AS1	ZNF337 antisense RNA 1
2	A_32_P111306	0.0161411	0.872952	NR_027072	LINC00189	long intergenic non-protein coding RNA 189
2	A_22_P00023053	0.0161834	0.872786	ENST00000261396	NUP133	nucleoporin 133
2	A_23_P23829	0.0164039	0.871922	NM_001773	CD34	CD34 molecule
2	A_21_P0009488	0.0164467	0.871755	XR_001753466	LOC102724745	uncharacterized LOC102724745
2	A_22_P00003754	0.0164587	0.871708	ENST00000510512	NA	NA
2	A_32_P165974	0.016526	0.871447	NM_181874	GRM7	glutamate metabotropic receptor 7
2	A_23_P386310	0.0168246	0.87029	NM_021624	HRH4	histamine receptor H4
2	A_22_P00022149	0.0171839	0.868913	lnc-PCDH8-2:1	lnc-PCDH8-2	lnc-PCDH8-2:1
2	A_24_P359191	0.0173068	0.868445	NM_003043	SLC6A6	solute carrier family 6 member 6
2	A_22_P00017063	0.0175705	0.867446	NR_046661	ATP11A-AS1	ATP11A antisense RNA 1
2	A_24_P82630	0.0176811	0.86703	NM_015295	SMCHD1	structural maintenance of chromosomes flexible hinge domain containing 1
2	A_21_P0014480	0.0177604	0.866732	BC028186	NA	NA
2	A_22_P00017135	0.0179135	0.866159	NR_046876	ZNF385D-AS2	ZNF385D antisense RNA 2
2	A_23_P149189	0.0180675	0.865585	NM_021186	ZP4	zona pellucida glycoprotein 4
2	A_33_P3282963	0.0182633	0.864858	ENST00000377259	TJP2	tight junction protein 2
2	A_24_P118884	0.0182803	0.864795	ENST00000442164	NA	NA
2	A_21_P0010306	0.0183115	0.86468	NR_136546	MIR99AHG	mir-99a-let-7c cluster host gene
2	A_22_P00022717	0.0183901	0.86439	ENST00000439198	NA	NA
2	A_22_P00000168	0.0184345	0.864226	lnc-ABCC3-1:1	lnc-ABCC3-1	lnc-ABCC3-1:1
2	A_21_P0010566	0.0185054	0.863965	ENST00000434461	NA	NA
2	A_23_P254816	0.0185439	0.863824	NM_004609	TCF15	transcription factor 15
2	A_21_P0013198	0.0187704	0.862995	BC065228	PSPHP1	phosphoserine phosphatase pseudogene 1
2	A_22_P00007805	0.0188394	0.862743	NM_152739	HOXA9	homeobox A9
2	A_21_P0009312	0.0191544	0.8616	lnc-ACCN1-2:1	lnc-ACCN1-2	lnc-ACCN1-2:1
2	A_33_P3418390	0.0197476	0.859474	ENST00000440711	LINC01006	long intergenic non-protein coding RNA 1006
2	A_21_P0003474	0.0197641	0.859415	lnc-TECRL-2:1	lnc-TECRL-2	lnc-TECRL-2:1
2	A_21_P0003500	0.020269	0.857631	ENST00000506852	NA	NA
2	A_22_P00016942	0.0203176	0.85746	lnc-TSPO-2:1	lnc-TSPO-2	lnc-TSPO-2:1
2	A_22_P00018708	0.0203497	0.857348	XR_241962	LOC101927913	uncharacterized LOC101927913
2	A_33_P3300142	0.020416	0.857116	BM982509	NA	NA
2	A_33_P3374678	0.0206148	0.856421	NM_004262	TMPRSS11D	transmembrane serine protease 11D
2	A_22_P00000285	0.0206968	0.856136	NM_001242885	LOC100287036	uncharacterized LOC100287036
2	A_22_P00019560	0.0207127	0.856081	lnc-SFN-1:1	lnc-SFN-1	lnc-SFN-1:1
2	A_33_P3283734	0.0207732	0.855871	NA	NA	NA
2	A_33_P3216562	0.0207855	0.855828	NR_034062	LOC100131635	hCG1645011-like
2	A_21_P0005119	0.0211557	0.85455	lnc-SH3BGRL2-1:1	lnc-SH3BGRL2-1	lnc-SH3BGRL2-1:1
2	A_33_P3234555	0.0214365	0.853588	ENST00000554862	LINC02325	long intergenic non-protein coding RNA 2325
2	A_22_P00016480	0.0215648	0.853151	lnc-TMEM88B-1:1	lnc-TMEM88B-1	lnc-TMEM88B-1:1
2	A_21_P0012803	0.0218616	0.852143	ENST00000506645	NA	NA
2	A_21_P0006314	0.0219016	0.852008	lnc-TNC-3:2	lnc-TNC-3	lnc-TNC-3:2
2	A_33_P3333267	0.022724	0.849255	NM_001204210	TMEM235	transmembrane protein 235
2	A_21_P0012649	0.0228545	0.848823	ENST00000513501	NA	NA
2	A_23_P615	0.0232616	0.847483	NM_014215	INSRR	insulin receptor related receptor
2	A_21_P0006709	0.0237516	0.845885	ENST00000436975	LOC101927760	uncharacterized LOC101927760
2	A_23_P323898	0.0239587	0.845214	NR_136510	ZSCAN12	zinc finger and SCAN domain containing 12
2	A_24_P323815	0.0239781	0.845151	NM_015057	MYCBP2	MYC binding protein 2, E3 ubiquitin protein ligase
2	A_33_P3295518	0.0240548	0.844904	NM_203405	KRTAP26-1	keratin associated protein 26-1
2	A_22_P00000428	0.0241891	0.844471	lnc-AC073263.1-2:1	lnc-AC073263.1-2	lnc-AC073263.1-2:1
2	A_21_P0010236	0.0242619	0.844238	NR_134561	LOC101928126	uncharacterized LOC101928126
2	A_22_P00013309	0.0243203	0.84405	ENST00000546696	NA	NA
2	A_23_P126037	0.0245671	0.843261	NM_012421	RLF	rearranged L-myc fusion
2	A_22_P00000368	0.0245873	0.843197	NR_125916	BHLHE40-AS1	BHLHE40 antisense RNA 1
2	A_22_P00022617	0.0251062	0.841551	ENST00000525309	NA	NA
2	A_22_P00000565	0.0251404	0.841443	NR_026789	FAM66A	family with sequence similarity 66 member A
2	A_21_P0006720	0.0252819	0.840997	NR_038884	LINC00701	long intergenic non-protein coding RNA 701
2	A_24_P450596	0.0253053	0.840924	NM_001193552	ZNF850	zinc finger protein 850
2	A_33_P3421275	0.0253851	0.840673	NM_001364841	NKX6-3	NK6 homeobox 3
2	A_22_P00009129	0.025898	0.839071	NR_023925	LINC00470	long intergenic non-protein coding RNA 470
2	A_21_P0004418	0.026002	0.838749	NR_105016	LINC01338	long intergenic non-protein coding RNA 1338
2	A_23_P30204	0.0260415	0.838626	NM_021182	HMHB1	histocompatibility minor HB-1
2	A_33_P3346333	0.0262006	0.838134	NA	NA	NA
2	A_22_P00024508	0.026386	0.837562	lnc-WRN-3:2	lnc-WRN-3	lnc-WRN-3:2
2	A_33_P3421243	0.0267507	0.836444	NM_001354717	AFP	alpha fetoprotein
2	A_33_P3273822	0.0267677	0.836392	ENST00000405808	FBXO11	F-box protein 11
2	A_24_P255100	0.0269313	0.835892	NM_001010940	C9orf135	chromosome 9 open reading frame 135
2	A_23_P4592	0.0269424	0.835858	NM_001245	SIGLEC6	sialic acid binding Ig like lectin 6
2	A_21_P0009124	0.0271813	0.835133	NR_134922	LINC02140	long intergenic non-protein coding RNA 2140
2	A_33_P3280666	0.0274766	0.834239	NM_138415	PHF21B	PHD finger protein 21B
2	A_21_P0001894	0.0274822	0.834222	ENST00000416057	CD8B2	CD8b2 molecule
2	A_21_P0011173	0.0277249	0.833492	TCONS_l2_00007057	XLOC_l2_003888	NA
2	A_22_P00023784	0.0280319	0.832573	lnc-CCT8-1:1	lnc-CCT8-1	lnc-CCT8-1:1
2	A_21_P0007530	0.0281918	0.832096	lnc-PLEKHA5-1:1	lnc-PLEKHA5-1	lnc-PLEKHA5-1:1
2	A_33_P3222689	0.0282252	0.831996	NM_001164416	H2BFM	H2B histone family member M
2	A_22_P00021210	0.0287629	0.830404	NR_120344	LOC101928988	uncharacterized LOC101928988
2	A_23_P214533	0.0288069	0.830274	NM_030899	ZSCAN31	zinc finger and SCAN domain containing 31
2	A_21_P0009680	0.0290221	0.829641	lnc-SNAPC2-2:1	lnc-SNAPC2-2	lnc-SNAPC2-2:1
2	A_21_P0007778	0.0290458	0.829572	lnc-DHX37-3:5	lnc-DHX37-3	lnc-DHX37-3:5
2	A_32_P55804	0.0292132	0.829081	NM_001253	CDC5L	cell division cycle 5 like
2	A_22_P00024701	0.029378	0.8286	ENST00000588460	MFSD11	major facilitator superfamily domain containing 11
2	A_33_P3212704	0.0295733	0.828031	NA	NA	NA
2	A_33_P3294002	0.0297885	0.827407	NM_001318038	A4GALT	alpha 1,4-galactosyltransferase (P blood group)
2	A_32_P305888	0.0299317	0.826992	NM_024577	SH3TC2	SH3 domain and tetratricopeptide repeats 2
2	A_33_P3264731	0.0299498	0.82694	NM_001287262	BTNL10	butyrophilin like 10
2	A_33_P3328284	0.0301743	0.826293	NA	NA	NA
2	A_23_P110777	0.0303902	0.825672	NM_002302	LECT2	leukocyte cell derived chemotaxin 2
2	A_22_P00008094	0.0305234	0.825291	ENST00000559211	NA	NA
2	A_33_P3309809	0.0307626	0.824607	ENST00000409053	RHBDD1	rhomboid domain containing 1
2	A_22_P00008568	0.0310171	0.823883	lnc-KCNS2-1:1	lnc-KCNS2-1	lnc-KCNS2-1:1
2	A_33_P3287113	0.0310689	0.823736	ENST00000503548	NA	NA
2	A_22_P00018518	0.0312367	0.823261	ENST00000431343	NA	NA
2	A_33_P3278137	0.031583	0.822284	NR_002595	RPL31P11	ribosomal protein L31 pseudogene 11
2	A_21_P0012512	0.0316046	0.822223	ENST00000496247	NA	NA
2	A_23_P133665	0.031778	0.821736	NM_002031	FRK	fyn related Src family tyrosine kinase
2	A_32_P357301	0.0318906	0.821421	NM_016488	PPHLN1	periphilin 1
2	A_33_P3363854	0.0320473	0.820982	ENST00000305754	NA	NA
2	A_22_P00015757	0.0321217	0.820775	lnc-TAF4B-4:3	lnc-TAF4B-4	lnc-TAF4B-4:3
2	A_33_P3281018	0.0322525	0.82041	ENST00000417032	LINC00689	long intergenic non-protein coding RNA 689
2	A_33_P3231677	0.032272	0.820356	NA	NA	NA
2	A_22_P00018331	0.0324662	0.819816	lnc-ZNHIT2-1:1	lnc-ZNHIT2-1	lnc-ZNHIT2-1:1
2	A_33_P3407057	0.0326496	0.819308	THC2581513	NA	NA
2	A_22_P00008465	0.0331205	0.81801	NR_046732	CCDC13-AS1	CCDC13 antisense RNA 1
2	A_33_P3718679	0.0340853	0.815378	ENST00000563727	LOC283731	uncharacterized LOC283731
2	A_23_P214244	0.0341071	0.815319	NM_021572	ENPP5	ectonucleotide pyrophosphatase/phosphodiesterase 5 (putative)
2	A_22_P00015718	0.0344889	0.814288	ENST00000568344	SYT16	synaptotagmin 16
2	A_24_P71973	0.0346377	0.813888	NM_002253	KDR	kinase insert domain receptor
2	A_23_P131588	0.0348657	0.813276	NM_014482	BMP10	bone morphogenetic protein 10
2	A_33_P3314813	0.0350342	0.812826	NM_001080446	C11orf94	chromosome 11 open reading frame 94
2	A_24_P303097	0.0350572	0.812764	NM_001317781	SNX25	sorting nexin 25
2	A_23_P21376	0.0351763	0.812446	NM_012301	MAGI2	membrane associated guanylate kinase, WW and PDZ domain containing 2
2	A_23_P395075	0.0356249	0.811255	NM_018433	KDM3A	lysine demethylase 3A
2	A_33_P3234540	0.0357504	0.810922	NA	NA	NA
2	A_21_P0014914	0.0359533	0.810387	XR_133034	EDNRB-AS1	EDNRB antisense RNA 1
2	A_21_P0003415	0.0360621	0.8101	ENST00000505781	NA	NA
2	A_22_P00014176	0.0360684	0.810083	lnc-SDCCAG8-1:1	lnc-SDCCAG8-1	lnc-SDCCAG8-1:1
2	A_33_P3221723	0.0366144	0.808651	NM_001351291	MGAT4C	MGAT4 family member C
2	A_22_P00018795	0.0367351	0.808336	lnc-MANSC4-1:1	lnc-MANSC4-1	lnc-MANSC4-1:1
2	A_32_P919718	0.0367736	0.808236	ENST00000332900	TMEM105	TMEM105 long non-coding RNA
2	A_33_P3221925	0.0371654	0.807217	NA	NA	NA
2	A_33_P3363161	0.037355	0.806726	NA	NA	NA
2	A_22_P00009030	0.0378452	0.805461	ENST00000503815	NA	NA
2	A_33_P3857091	0.0379481	0.805197	NR_033894	LINC02153	long intergenic non-protein coding RNA 2153
2	A_22_P00015195	0.0379595	0.805168	NM_001322800	LOC100996842	uncharacterized LOC100996842
2	A_24_P940275	0.0380515	0.804932	NM_014728	FRMPD4	FERM and PDZ domain containing 4
2	A_23_P31626	0.0386581	0.803383	NM_024410	ODF1	outer dense fiber of sperm tails 1
2	A_22_P00011991	0.0387515	0.803146	lnc-PLAU-1:1	lnc-PLAU-1	lnc-PLAU-1:1
2	A_23_P124252	0.0387761	0.803084	NM_020397	CAMK1D	calcium/calmodulin dependent protein kinase ID
2	A_32_P112493	0.038836	0.802931	NM_138370	PKDCC	protein kinase domain containing, cytoplasmic
2	A_23_P218317	0.0390296	0.802441	NM_001038618	NARF	nuclear prelamin A recognition factor
2	A_22_P00013859	0.0390394	0.802416	ENST00000558309	NA	NA
2	A_21_P0003531	0.0392793	0.80181	ENST00000503778	NA	NA
2	A_21_P0003981	0.0395947	0.801016	ENST00000514255	PURPL	p53 upregulated regulator of p53 levels
2	A_23_P21316	0.0399649	0.800088	NM_021222	PRUNE1	prune exopolyphosphatase 1
2	A_33_P3385431	0.0400093	0.799977	NA	NA	NA
2	A_22_P00021382	0.0404464	0.798887	lnc-CCDC83-1:1	lnc-CCDC83-1	lnc-CCDC83-1:1
2	A_21_P0006499	0.0412242	0.796962	lnc-KLF8-1:1	lnc-KLF8-1	lnc-KLF8-1:1
2	A_23_P346477	0.041248	0.796904	NM_033187	KRTAP4-3	keratin associated protein 4-3
2	A_21_P0013283	0.0413598	0.796629	ENST00000636929	LOC101927630	uncharacterized LOC101927630
2	A_33_P3735158	0.0417469	0.795679	AK093004	NA	NA
2	A_33_P3360886	0.0419917	0.795081	NR_145132	ENOX1	ecto-NOX disulfide-thiol exchanger 1
2	A_21_P0006429	0.0423139	0.794297	lnc-ARL13A-1:1	lnc-ARL13A-1	lnc-ARL13A-1:1
2	A_19_P00322687	0.0424972	0.793851	NM_001242690	ERVMER34-1	endogenous retrovirus group MER34 member 1, envelope
2	A_33_P3391846	0.0427193	0.793313	NM_031495	PCDHA2	protocadherin alpha 2
2	A_33_P3695899	0.0428521	0.792992	NR_102755	FLJ31104	uncharacterized LOC441072
2	A_23_P43476	0.043163	0.792243	NM_003383	VLDLR	very low density lipoprotein receptor
2	A_33_P3610771	0.043422	0.791621	NM_001242729	ARHGEF38	Rho guanine nucleotide exchange factor 38
2	A_21_P0005329	0.0434495	0.791555	ENST00000432702	NA	NA
2	A_24_P215628	0.043751	0.790833	NM_001014283	DCUN1D2	defective in cullin neddylation 1 domain containing 2
2	A_22_P00011278	0.0438721	0.790543	NR_110136	LOC101927120	uncharacterized LOC101927120
2	A_19_P00811038	0.0439929	0.790255	ENST00000424306	NA	NA
2	A_23_P20035	0.0441257	0.789939	NM_138445	GPR146	G protein-coupled receptor 146
2	A_21_P0009216	0.0445802	0.78886	lnc-PFAS-1:2	lnc-PFAS-1	lnc-PFAS-1:2
2	A_33_P3308219	0.0449512	0.787983	ENST00000641598	NA	NA
2	A_22_P00010028	0.0452059	0.787383	ENST00000432438	NA	NA
2	A_21_P0013918	0.0455322	0.786617	ENST00000603357	TIGD2	tigger transposable element derived 2
2	A_22_P00024144	0.0456942	0.786238	NR_125809	LOC101929315	uncharacterized LOC101929315
2	A_21_P0006765	0.0457328	0.786148	ENST00000441001	NA	NA
2	A_24_P484965	0.0460115	0.785497	ENST00000423031	TEX41	testis expressed 41
2	A_33_P3210653	0.0460933	0.785307	NM_001005329	OR51A4	olfactory receptor family 51 subfamily A member 4
2	A_21_P0009393	0.0462307	0.784987	ENST00000637818	NA	NA
2	A_22_P00016160	0.0465656	0.784209	ENST00000635848	NA	NA
2	A_21_P0007087	0.0468052	0.783655	lnc-C10orf137-1:4	lnc-C10orf137-1	lnc-C10orf137-1:4
2	A_21_P0014887	0.0470244	0.783149	NR_045215	LOC100652768	uncharacterized LOC100652768
2	A_22_P00005396	0.047111	0.782949	NR_046651	TTC3-AS1	TTC3 antisense RNA 1
2	A_22_P00004209	0.0473546	0.782389	lnc-CLNS1A-2:1	lnc-CLNS1A-2	lnc-CLNS1A-2:1
2	A_24_P91852	0.0477643	0.781449	NM_006520	DYNLT3	dynein light chain Tctex-type 3
2	A_32_P104000	0.0478752	0.781196	NM_173475	DCUN1D3	defective in cullin neddylation 1 domain containing 3
2	A_21_P0012093	0.0481835	0.780493	ENST00000431985	NA	NA
2	A_23_P253692	0.0482716	0.780292	NM_001079858	ADGRG2	adhesion G protein-coupled receptor G2
2	A_33_P3373185	0.0485735	0.779606	NR_024497	LINC00999	long intergenic non-protein coding RNA 999
2	A_21_P0007815	0.0489148	0.778833	lnc-RAD51AP1-1:1	lnc-RAD51AP1-1	lnc-RAD51AP1-1:1
2	A_23_P339117	0.0489915	0.77866	NR_130764	NKAIN3	sodium/potassium transporting ATPase interacting 3
2	A_33_P3305805	0.0491197	0.77837	NR_121573	TMEM246-AS1	TMEM246 antisense RNA 1
2	A_33_P3389771	0.049138	0.778329	NM_001320948	RBMY1B	RNA binding motif protein, Y-linked, family 1, member B
2	A_24_P3249	0.0492437	0.778091	NM_000965	RARB	retinoic acid receptor beta
2	A_33_P3295328	0.0499421	0.776523	NM_001007033	CLEC6A	C-type lectin domain containing 6A
3	A_21_P0011890	0.00012549	0.988798	NR_110220	LINC01237	long intergenic non-protein coding RNA 1237
3	A_33_P3395502	0.000181078	0.986543	AK097079	NA	NA
3	A_23_P143535	0.000189209	0.986245	NM_033661	WDR4	WD repeat domain 4
3	A_22_P00000331	0.000259196	0.9839	ENST00000578349	NA	NA
3	A_21_P0011621	0.00045919	0.978571	lnc-GGNBP2-1:1	lnc-GGNBP2-1	lnc-GGNBP2-1:1
3	A_33_P3405193	0.000536406	0.97684	XM_011522462	C16orf72	chromosome 16 open reading frame 72
3	A_22_P00008688	0.000834396	0.971114	lnc-KIAA1147-2:9	NA	NA
3	A_33_P3249746	0.000946151	0.96924	NM_001190484	CYP3A5	cytochrome P450 family 3 subfamily A member 5
3	A_22_P00006218	0.00153988	0.960759	ENST00000412652	NA	NA
3	A_23_P87491	0.00173535	0.958342	NM_001638	APOF	apolipoprotein F
3	A_22_P00015679	0.00261388	0.948874	NR_135306	LINC00484	long intergenic non-protein coding RNA 484
3	A_22_P00007531	0.0026667	0.94836	NR_029373	LEF1-AS1	LEF1 antisense RNA 1
3	A_21_P0001196	0.00267322	0.948297	lnc-SERPINC1-3:1	lnc-SERPINC1-3	lnc-SERPINC1-3:1
3	A_22_P00016980	0.00289221	0.946221	XR_940740	LOC105377035	uncharacterized LOC105377035
3	A_33_P3228868	0.00306544	0.944634	NA	NA	NA
3	A_22_P00011663	0.00383856	0.938044	lnc-PDE5A-2:4	lnc-PDE5A-2	lnc-PDE5A-2:4
3	A_21_P0005727	0.00393795	0.937247	NR_105006	LINC01111	long intergenic non-protein coding RNA 1111
3	A_21_P0008259	0.00415359	0.935552	lnc-AL355390.1-2:2	lnc-AL355390.1-2	lnc-AL355390.1-2:2
3	A_33_P3292279	0.00447005	0.933142	AF119908	NA	NA
3	A_33_P3262253	0.00451651	0.932795	ENST00000402499	KMT5C	lysine methyltransferase 5C
3	A_32_P370026	0.00497846	0.929442	ENST00000590072	NA	NA
3	A_21_P0011942	0.00506114	0.928858	NR_038891	LOC285000	uncharacterized LOC285000
3	A_21_P0010567	0.00536936	0.926724	TCONS_l2_00000700	XLOC_l2_000514	NA
3	A_21_P0006293	0.00537865	0.926661	ENST00000423380	LOC100507103	uncharacterized LOC100507103
3	A_21_P0002303	0.00582629	0.92367	lnc-GPD2-2:1	lnc-GPD2-2	lnc-GPD2-2:1
3	A_21_P0000403	0.00582822	0.923657	NR_003198	SNORD114-6	small nucleolar RNA, C/D box 114-6
3	A_23_P361333	0.00663963	0.918516	NM_032137	C3orf20	chromosome 3 open reading frame 20
3	A_33_P3407529	0.00668986	0.918208	NM_001174164	PRRT4	proline rich transmembrane protein 4
3	A_21_P0009306	0.00677715	0.917677	lnc-C17orf51-2:2	lnc-C17orf51-2	lnc-C17orf51-2:2
3	A_24_P113131	0.0073295	0.914388	NM_004758	TSPOAP1	TSPO associated protein 1
3	A_21_P0012362	0.00744044	0.913742	TCONS_l2_00018429	XLOC_l2_009613	NA
3	A_33_P3348395	0.00819489	0.909474	NM_001365175	TEX52	testis expressed 52
3	A_21_P0002190	0.00838947	0.908406	lnc-BRE-1:1	lnc-BRE-1	lnc-BRE-1:1
3	A_21_P0006249	0.00883148	0.906024	lnc-RLN2-1:1	NA	NA
3	A_33_P3379816	0.0090954	0.90463	NM_001330364	SMYD1	SET and MYND domain containing 1
3	A_21_P0002985	0.00966518	0.901688	lnc-ROBO2-5:4	lnc-ROBO2-5	lnc-ROBO2-5:4
3	A_33_P3400248	0.00981777	0.900915	NM_019851	FGF20	fibroblast growth factor 20
3	A_21_P0008619	0.0101155	0.899424	ENST00000558675	LOC100505534	uncharacterized LOC100505534
3	A_33_P3235262	0.0104241	0.897901	NM_001135219	PIP5KL1	phosphatidylinositol-4-phosphate 5-kinase like 1
3	A_32_P21246	0.0109794	0.895217	NR_026791	HCG27	HLA complex group 27
3	A_19_P00316361	0.011038	0.894938	ENST00000502518	NA	NA
3	A_21_P0007635	0.0111457	0.894427	lnc-MAP1LC3B2-7:1	lnc-MAP1LC3B2-7	lnc-MAP1LC3B2-7:1
3	A_21_P0004328	0.011429	0.893093	lnc-CCDC99-1:1	lnc-CCDC99-1	lnc-CCDC99-1:1
3	A_23_P140190	0.0114398	0.893043	NR_026800	FAM30A	family with sequence similarity 30 member A
3	A_22_P00003952	0.0114548	0.892973	lnc-CHAD-5:1	NA	NA
3	A_23_P436369	0.0116158	0.892223	NM_015687	FILIP1	filamin A interacting protein 1
3	A_33_P3344801	0.0122136	0.889485	ENST00000625233	SLC2A1	solute carrier family 2 member 1
3	A_21_P0009258	0.0123197	0.889006	XR_934869	LOC101927389	uncharacterized LOC101927389
3	A_22_P00006344	0.0132301	0.884978	ENST00000546784	NA	NA
3	A_33_P3309734	0.0140068	0.88165	NM_152389	CFAP65	cilia and flagella associated protein 65
3	A_21_P0008396	0.0140176	0.881604	lnc-TNFAIP2-1:1	lnc-TNFAIP2-1	lnc-TNFAIP2-1:1
3	A_21_P0007338	0.0143045	0.880398	ENST00000532428	APIP	APAF1 interacting protein
3	A_21_P0000716	0.0162688	0.872451	NR_038135	MGAT4EP	MGAT4 family member E, pseudogene
3	A_21_P0010637	0.0166016	0.871153	NR_104131	SLC44A3-AS1	SLC44A3 antisense RNA 1
3	A_33_P3598466	0.0167988	0.87039	ENST00000426420	NA	NA
3	A_24_P56388	0.0169679	0.869739	NM_181054	HIF1A	hypoxia inducible factor 1 subunit alpha
3	A_22_P00006949	0.0175317	0.867593	NR_110258	LOC101929570	uncharacterized LOC101929570
3	A_24_P302685	0.0185216	0.863906	NM_015320	ARHGEF4	Rho guanine nucleotide exchange factor 4
3	A_22_P00001783	0.0185605	0.863763	NR_046647	SLC6A1-AS1	SLC6A1 antisense RNA 1
3	A_22_P00006409	0.0205166	0.856764	XR_001753503	LOC105372190	uncharacterized LOC105372190
3	A_21_P0010078	0.0208744	0.85552	ENST00000587737	NA	NA
3	A_22_P00010378	0.0216505	0.852859	lnc-MYL10-2:1	lnc-MYL10-2	lnc-MYL10-2:1
3	A_22_P00005189	0.0218618	0.852143	ENST00000561261	DISP2	dispatched RND transporter family member 2
3	A_22_P00014678	0.0219579	0.851818	lnc-SLC25A16-2:1	lnc-SLC25A16-2	lnc-SLC25A16-2:1
3	A_21_P0009486	0.0226753	0.849417	XR_001753461	WDR7-OT1	WDR7 overlapping transcript 1
3	A_21_P0002641	0.0228059	0.848984	NR_110179	LINC01939	long intergenic non-protein coding RNA 1939
3	A_23_P167812	0.0228592	0.848807	NM_153020	RBM24	RNA binding motif protein 24
3	A_23_P80662	0.0230025	0.848334	NM_004189	SOX14	SRY-box 14
3	A_22_P00020432	0.0230408	0.848208	lnc-CLIC5-2:1	lnc-CLIC5-2	lnc-CLIC5-2:1
3	A_23_P344578	0.0248105	0.842487	NM_153707	SAXO1	stabilizer of axonemal microtubules 1
3	A_33_P3618960	0.0250316	0.841786	NM_005446	P2RX6	purinergic receptor P2X 6
3	A_33_P3334150	0.0252076	0.841231	ENST00000425243	NA	NA
3	A_23_P55544	0.0256282	0.839912	NM_133459	CCBE1	collagen and calcium binding EGF domains 1
3	A_33_P3220847	0.0260756	0.838521	NA	NA	NA
3	A_21_P0012428	0.0269209	0.835924	TCONS_l2_00019099	XLOC_l2_010071	NA
3	A_23_P340617	0.0269353	0.83588	NM_000826	GRIA2	glutamate ionotropic receptor AMPA type subunit 2
3	A_22_P00014517	0.0272857	0.834816	NR_110382	LINC01284	long intergenic non-protein coding RNA 1284
3	A_22_P00005609	0.0273986	0.834475	ENST00000420403	LINC01203	long intergenic non-protein coding RNA 1203
3	A_33_P3316934	0.0274713	0.834255	ENST00000494145	RASSF1	Ras association domain family member 1
3	A_22_P00005668	0.0275192	0.834111	NR_023920	WT1-AS	WT1 antisense RNA
3	A_22_P00013026	0.0275455	0.834032	lnc-RGPD3-2:1	NA	NA
3	A_22_P00007141	0.0277983	0.833272	ENST00000426302	NA	NA
3	A_22_P00014578	0.0281563	0.832202	NR_047001	RNF219-AS1	RNF219 antisense RNA 1
3	A_22_P00013456	0.0291667	0.829217	NR_034160	USP2-AS1	USP2 antisense RNA 1 (head to head)
3	A_22_P00010659	0.0296822	0.827715	lnc-NEK6-1:1	lnc-NEK6-1	lnc-NEK6-1:1
3	A_21_P0007100	0.02993	0.826997	lnc-ZNF32-2:1	lnc-ZNF32-2	lnc-ZNF32-2:1
3	A_21_P0009944	0.0300886	0.826539	lnc-SSTR4-6:1	lnc-SSTR4-6	lnc-SSTR4-6:1
3	A_33_P3224675	0.0304041	0.825632	ENST00000370139	TRMT13	tRNA methyltransferase 13 homolog
3	A_22_P00003599	0.0304526	0.825493	lnc-CD226-2:1	lnc-CD226-2	lnc-CD226-2:1
3	A_33_P3346966	0.0306236	0.825004	NM_024532	SPAG16	sperm associated antigen 16
3	A_21_P0003905	0.0313283	0.823002	XR_001741906	LINC02272	long intergenic non-protein coding RNA 2272
3	A_33_P3318606	0.0322331	0.820464	ENST00000588376	SHC2	SHC adaptor protein 2
3	A_21_P0003681	0.0325957	0.819457	XR_002959813	LOC105377548	uncharacterized LOC105377548
3	A_33_P3323959	0.0329664	0.818434	NM_005045	RELN	reelin
3	A_23_P307502	0.0342051	0.815054	NR_024274	CDKN2A-DT	CDKN2A divergent transcript
3	A_21_P0010404	0.034324	0.814733	lnc-CRYBA4-1:45	lnc-CRYBA4-1	lnc-CRYBA4-1:45
3	A_22_P00010045	0.0346067	0.813971	NR_125831	LOC100505635	uncharacterized LOC100505635
3	A_22_P00014784	0.0355477	0.811459	lnc-SLC38A8-4:3	lnc-SLC38A8-4	lnc-SLC38A8-4:3
3	A_22_P00007380	0.0360455	0.810143	ENST00000518090	NA	NA
3	A_22_P00019428	0.0368556	0.808022	lnc-NMNAT1-3:1	lnc-NMNAT1-3	lnc-NMNAT1-3:1
3	A_22_P00018677	0.0368925	0.807926	lnc-C15orf52-2:1	lnc-C15orf52-2	lnc-C15orf52-2:1
3	A_23_P38206	0.0370948	0.8074	NM_032356	NAA38	N(alpha)-acetyltransferase 38, NatC auxiliary subunit
3	A_33_P3520738	0.0377008	0.805833	NR_036584	PSG8-AS1	PSG8 antisense RNA 1
3	A_33_P3313314	0.037733	0.80575	NM_001034954	SORBS1	sorbin and SH3 domain containing 1
3	A_33_P3231319	0.038037	0.804969	TCONS_l2_00025531	XLOC_l2_013192	NA
3	A_22_P00013838	0.039596	0.801013	ENST00000473110	NA	NA
3	A_33_P3407356	0.0396766	0.80081	NR_027454	LINC01348	long intergenic non-protein coding RNA 1348
3	A_22_P00022528	0.0401478	0.799631	NR_134629	LOC101929006	uncharacterized LOC101929006
3	A_23_P52311	0.0402912	0.799273	NM_006951	TAF5	TATA-box binding protein associated factor 5
3	A_33_P3295623	0.040365	0.79909	NA	NA	NA
3	A_21_P0011472	0.0415528	0.796155	TCONS_l2_00010119	XLOC_l2_005457	NA
3	A_22_P00011015	0.0422104	0.794548	lnc-NSUN6-4:1	lnc-NSUN6-4	lnc-NSUN6-4:1
3	A_33_P3407880	0.0429307	0.792803	NM_144590	ANKRD22	ankyrin repeat domain 22
3	A_22_P00007648	0.0437598	0.790812	NR_103534	LINC00337	long intergenic non-protein coding RNA 337
3	A_21_P0000725	0.0439659	0.79032	NR_038210	SAMD12-AS1	SAMD12 antisense RNA 1
3	A_22_P00019080	0.0441085	0.78998	NR_125853	LOC101928253	uncharacterized LOC101928253
3	A_21_P0003504	0.044228	0.789696	ENST00000509166	NA	NA
3	A_33_P3250830	0.0442366	0.789675	ENST00000367912	CCDC190	coiled-coil domain containing 190
3	A_21_P0013020	0.0451165	0.787594	XR_001744042	LOC102724749	uncharacterized LOC102724749
3	A_21_P0011584	0.045359	0.787023	ENST00000583179	NA	NA
3	A_33_P3276828	0.045468	0.786768	NP1245771	NA	NA
3	A_21_P0013021	0.0455789	0.786508	TCONS_l2_00024133	XLOC_l2_012467	NA
3	A_23_P170636	0.0459163	0.785719	NM_144633	KCNH8	potassium voltage-gated channel subfamily H member 8
3	A_22_P00024118	0.046529	0.784294	ENST00000469806	NA	NA
3	A_21_P0013090	0.0465314	0.784289	NR_134602	LINC02534	long intergenic non-protein coding RNA 2534
3	A_21_P0001753	0.0467222	0.783847	ENST00000608023	NA	NA
3	A_21_P0011234	0.0472712	0.782581	NR_047035	LINC00454	long intergenic non-protein coding RNA 454
3	A_21_P0014196	0.047512	0.782028	NR_103806	DOCK4-AS1	DOCK4 antisense RNA 1
3	A_32_P88415	0.0483115	0.780201	NM_133371	MYOZ3	myozenin 3
3	A_32_P147622	0.0488245	0.779037	NR_034002	MCF2L-AS1	MCF2L antisense RNA 1
3	A_21_P0011718	0.049135	0.778336	NM_001193628	SMIM17	small integral membrane protein 17
4	A_23_P33816	0.000304806	0.982541	NM_001291088	WDR87	WD repeat domain 87
4	A_22_P00008874	0.000352012	0.981238	NR_046012	AGBL1-AS1	AGBL1 antisense RNA 1
4	A_24_P922465	0.000442806	0.978957	THC2539168	NA	NA
4	A_33_P3733417	0.00122664	0.964977	NM_000795	DRD2	dopamine receptor D2
4	A_33_P3366266	0.00214292	0.953708	lnc-TRIM29-1:2	lnc-TRIM29-1	lnc-TRIM29-1:2
4	A_21_P0007672	0.00216152	0.953508	lnc-SFSWAP-2:1	lnc-SFSWAP-2	lnc-SFSWAP-2:1
4	A_33_P3877992	0.00275151	0.947545	NR_038881	LACTB2-AS1	LACTB2 antisense RNA 1
4	A_21_P0011055	0.00277972	0.947277	NM_173591	OTOGL	otogelin like
4	A_22_P00001883	0.0032815	0.942716	lnc-B3GAT2-1:1	lnc-B3GAT2-1	lnc-B3GAT2-1:1
4	A_33_P3356462	0.00329267	0.942618	NM_207322	C2CD4A	C2 calcium dependent domain containing 4A
4	A_33_P3284873	0.00401898	0.936605	NA	NA	NA
4	A_33_P3224660	0.00410954	0.935894	NM_000033	ABCD1	ATP binding cassette subfamily D member 1
4	A_22_P00023256	0.00448571	0.933025	XR_001739242	LOC101927262	melanoma-associated antigen C1-like
4	A_33_P3212188	0.00458037	0.932322	NM_002333	LRP3	LDL receptor related protein 3
4	A_33_P3257474	0.00576848	0.92405	NM_001042367	REC114	REC114 meiotic recombination protein
4	A_21_P0002673	0.00600703	0.922495	XR_001739624	LOC105373528	uncharacterized LOC105373528
4	A_23_P105368	0.00695124	0.916626	AK001057	NA	NA
4	A_21_P0008893	0.00703763	0.916109	ENST00000501068	NA	NA
4	A_21_P0000692	0.00738899	0.914041	NR_037850	PROX1-AS1	PROX1 antisense RNA 1
4	A_21_P0005419	0.00754084	0.913162	lnc-AC073348.1-3:1	lnc-AC073348.1-3	lnc-AC073348.1-3:1
4	A_33_P3229572	0.00761424	0.91274	NM_001277335	RASA4B	RAS p21 protein activator 4B
4	A_24_P187056	0.00813925	0.909782	NR_046228	ANKRD20A12P	ankyrin repeat domain 20 family member A12, pseudogene
4	A_33_P3323463	0.00855814	0.90749	ENST00000526686	HSPA8	heat shock protein family A (Hsp70) member 8
4	A_24_P29117	0.008586	0.907339	NM_134425	SLC26A1	solute carrier family 26 member 1
4	A_21_P0001343	0.00867489	0.906861	lnc-ABCD3-1:1	lnc-ABCD3-1	lnc-ABCD3-1:1
4	A_24_P202632	0.00954818	0.902285	NM_017509	KLK15	kallikrein related peptidase 15
4	A_22_P00008925	0.0100366	0.899817	lnc-KRAS-1:1	lnc-KRAS-1	lnc-KRAS-1:1
4	A_33_P3256680	0.0102027	0.898992	NM_004225	MFHAS1	malignant fibrous histiocytoma amplified sequence 1
4	A_22_P00018484	0.0104448	0.8978	XR_001745328	LOC107986837	uncharacterized LOC107986837
4	A_33_P3245799	0.0119089	0.890872	ENST00000569839	ADGRG5	adhesion G protein-coupled receptor G5
4	A_23_P92999	0.0119468	0.890698	NM_016279	CDH9	cadherin 9
4	A_33_P3388806	0.0124494	0.888423	NM_001199327	FPGT-TNNI3K	FPGT-TNNI3K readthrough
4	A_33_P3393986	0.0129166	0.886349	NA	NA	NA
4	A_21_P0009496	0.0131283	0.885421	XR_001753500	LOC105372185	uncharacterized LOC105372185
4	A_33_P3240607	0.0133007	0.884671	AK125870	NA	NA
4	A_33_P3356752	0.0137565	0.882712	NM_001039966	GPER1	G protein-coupled estrogen receptor 1
4	A_21_P0008149	0.0137865	0.882584	lnc-C13orf44-1:3	lnc-C13orf44-1	lnc-C13orf44-1:3
4	A_23_P162010	0.0139685	0.881812	NM_176875	CCKBR	cholecystokinin B receptor
4	A_32_P415151	0.0143558	0.880184	NM_182552	WDR27	WD repeat domain 27
4	A_21_P0011778	0.0145386	0.879424	ENST00000413796	NA	NA
4	A_23_P12405	0.0147968	0.878358	ENST00000633239	ESPN	espin
4	A_21_P0010254	0.0150476	0.877331	XR_001755063	LOC107985502	uncharacterized LOC107985502
4	A_23_P354217	0.0156943	0.874723	NM_153266	TMEM151A	transmembrane protein 151A
4	A_22_P00012811	0.0162763	0.872421	NM_001306193	FRMD7	FERM domain containing 7
4	A_24_P316489	0.0166004	0.871158	NM_004544	NDUFA10	NADH:ubiquinone oxidoreductase subunit A10
4	A_33_P3391895	0.0166083	0.871127	NM_001009931	HRNR	hornerin
4	A_22_P00013976	0.0174329	0.867966	lnc-RTN4-3:1	lnc-RTN4-3	lnc-RTN4-3:1
4	A_22_P00011550	0.0176698	0.867072	XR_939236	LOC105377444	uncharacterized LOC105377444
4	A_24_P48069	0.0179563	0.865999	NM_018110	DOK4	docking protein 4
4	A_23_P320290	0.0179891	0.865877	NM_178835	ZNF827	zinc finger protein 827
4	A_33_P3221055	0.0187476	0.863078	TCONS_l2_00021267	XLOC_l2_011238	NA
4	A_23_P111092	0.0194378	0.86058	NM_030883	OR2H1	olfactory receptor family 2 subfamily H member 1
4	A_33_P3278122	0.019776	0.859373	ENST00000459641	NA	NA
4	A_33_P3332052	0.0200837	0.858283	NM_001166347	SLC26A11	solute carrier family 26 member 11
4	A_32_P70315	0.0204524	0.856988	NM_003256	TIMP4	TIMP metallopeptidase inhibitor 4
4	A_33_P3302075	0.0207845	0.855832	NM_019076	UGT1A8	UDP glucuronosyltransferase family 1 member A8
4	A_22_P00006062	0.0208026	0.855769	lnc-FAM132B-1:1	lnc-FAM132B-1	lnc-FAM132B-1:1
4	A_33_P3238579	0.0208384	0.855645	ENST00000611787	NA	NA
4	A_21_P0007074	0.0211531	0.854559	NR_120620	LINC01514	long intergenic non-protein coding RNA 1514
4	A_21_P0013670	0.0212188	0.854333	XR_002956921	LOC105376156	uncharacterized LOC105376156
4	A_21_P0003106	0.0213621	0.853842	lnc-NKIRAS1-3:1	lnc-NKIRAS1-3	lnc-NKIRAS1-3:1
4	A_22_P00008695	0.0214024	0.853704	lnc-KIAA1147-4:1	lnc-KIAA1147-4	lnc-KIAA1147-4:1
4	A_22_P00017793	0.0214327	0.853601	ENST00000503469	NA	NA
4	A_23_P123848	0.0216286	0.852933	NM_032552	DAB2IP	DAB2 interacting protein
4	A_22_P00003459	0.0216815	0.852754	ENST00000551161	NA	NA
4	A_32_P216548	0.0219504	0.851843	NM_015627	LDLRAP1	low density lipoprotein receptor adaptor protein 1
4	A_22_P00001018	0.0232233	0.847608	NR_024585	DLG5-AS1	DLG5 antisense RNA 1
4	A_33_P3628675	0.023401	0.847026	NM_001083537	FAM86B1	family with sequence similarity 86 member B1
4	A_22_P00008784	0.023534	0.846592	lnc-KIF26B-1:1	lnc-KIF26B-1	lnc-KIF26B-1:1
4	A_33_P3217317	0.0236441	0.846233	AK056731	NA	NA
4	A_22_P00023063	0.0237435	0.845911	NM_145250	RNASE11	ribonuclease A family member 11 (inactive)
4	A_33_P3224157	0.0238816	0.845463	NM_001363790	STRADA	STE20-related kinase adaptor alpha
4	A_21_P0002046	0.0245324	0.843372	NR_103785	SIX3-AS1	SIX3 antisense RNA 1
4	A_33_P3401482	0.0250567	0.841707	XR_928275	LOC105375614	uncharacterized LOC105375614
4	A_21_P0012145	0.0252913	0.840968	lnc-SPTLC3-2:1	lnc-SPTLC3-2	lnc-SPTLC3-2:1
4	A_33_P3359647	0.025826	0.839295	NM_001318853	OPRL1	opioid related nociceptin receptor 1
4	A_33_P3252598	0.0259078	0.839041	NM_001033018	DEFB136	defensin beta 136
4	A_22_P00019169	0.0259809	0.838814	lnc-SIX6-1:1	lnc-SIX6-1	lnc-SIX6-1:1
4	A_33_P3311920	0.0260619	0.838563	NR_149026	CD200R1L-AS1	CD200R1L antisense RNA 1
4	A_22_P00017981	0.0263255	0.837749	lnc-ZMYM2-4:1	lnc-ZMYM2-4	lnc-ZMYM2-4:1
4	A_23_P77593	0.0263682	0.837617	NM_018052	VAC14	Vac14, PIKFYVE complex component
4	A_33_P3360236	0.0271656	0.83518	lnc-NECAB1-1:1	NA	NA
4	A_23_P29153	0.0272852	0.834818	NM_014433	RSPH14	radial spoke head 14 homolog
4	A_21_P0010734	0.0284147	0.831433	ENST00000434447	NA	NA
4	A_23_P257743	0.0286459	0.830749	NM_003028	SHB	SH2 domain containing adaptor protein B
4	A_22_P00000592	0.028746	0.830453	lnc-ACACB-1:1	lnc-ACACB-1	lnc-ACACB-1:1
4	A_21_P0001820	0.0288571	0.830126	ENST00000474561	NA	NA
4	A_21_P0013387	0.0290818	0.829466	ENST00000437494	NA	NA
4	A_21_P0009671	0.0295455	0.828112	lnc-ANKRD27-3:1	lnc-ANKRD27-3	lnc-ANKRD27-3:1
4	A_22_P00023427	0.0295682	0.828046	NR_123718	LOC101927139	uncharacterized LOC101927139
4	A_33_P3349619	0.030009	0.826769	ENST00000445663	NA	NA
4	A_22_P00018988	0.0301818	0.826271	NR_038902	JAKMIP2-AS1	JAKMIP2 antisense RNA 1
4	A_22_P00009476	0.0315108	0.822487	NM_001204811	MAGEA10-MAGEA5	MAGEA10-MAGEA5 readthrough
4	A_22_P00014370	0.0320903	0.820862	ENST00000565133	NA	NA
4	A_21_P0014534	0.0323682	0.820088	NR_135252	LOC101928504	uncharacterized LOC101928504
4	A_22_P00018716	0.0326376	0.819341	ENST00000575911	NA	NA
4	A_24_P696761	0.0327883	0.818925	NM_001001552	LEMD1	LEM domain containing 1
4	A_22_P00002421	0.0328815	0.818668	ENST00000550990	LINC02327	long intergenic non-protein coding RNA 2327
4	A_23_P91697	0.0333311	0.817432	NM_004737	LARGE1	LARGE xylosyl- and glucuronyltransferase 1
4	A_23_P342641	0.0334753	0.817037	NM_152697	SLC44A5	solute carrier family 44 member 5
4	A_24_P101921	0.0339678	0.815696	AF118083	EXOC5	exocyst complex component 5
4	A_23_P50241	0.0347673	0.81354	NM_001294	CLPTM1	CLPTM1, transmembrane protein
4	A_22_P00025177	0.0347799	0.813506	lnc-WDR16-4:1	lnc-WDR16-4	lnc-WDR16-4:1
4	A_33_P3235876	0.0359063	0.81051	ENST00000390632	NA	NA
4	A_22_P00004263	0.035988	0.810295	lnc-CMTM3-1:1	lnc-CMTM3-1	lnc-CMTM3-1:1
4	A_22_P00022944	0.036335	0.809382	lnc-PBX1-2:1	lnc-PBX1-2	lnc-PBX1-2:1
4	A_33_P3326075	0.0374703	0.806428	NM_000769	CYP2C19	cytochrome P450 family 2 subfamily C member 19
4	A_32_P47701	0.0377419	0.805727	NM_001402	EEF1A1	eukaryotic translation elongation factor 1 alpha 1
4	A_33_P3306427	0.0377421	0.805727	NM_054107	OR1J2	olfactory receptor family 1 subfamily J member 2
4	A_33_P3352134	0.0383329	0.804212	NM_001363742	ATG16L1	autophagy related 16 like 1
4	A_24_P105933	0.0383878	0.804072	NM_004624	VIPR1	vasoactive intestinal peptide receptor 1
4	A_21_P0002417	0.0386338	0.803445	lnc-CAPN13-2:4	lnc-CAPN13-2	lnc-CAPN13-2:4
4	A_21_P0011508	0.0390458	0.8024	ENST00000637138	RAP1GAP2	RAP1 GTPase activating protein 2
4	A_23_P217917	0.0392404	0.801908	NM_147148	GSTM4	glutathione S-transferase mu 4
4	A_21_P0001347	0.039614	0.800967	lnc-RWDD3-1:1	lnc-RWDD3-1	lnc-RWDD3-1:1
4	A_21_P0014418	0.0401292	0.799677	NA	NA	NA
4	A_22_P00016526	0.040304	0.799242	NR_135019	LINC02399	long intergenic non-protein coding RNA 2399
4	A_23_P353614	0.040687	0.79829	NM_152765	VXN	vexin
4	A_33_P3303250	0.040731	0.798181	ENST00000617896	NA	NA
4	A_22_P00006639	0.0409562	0.797624	NR_039992	LINC00645	long intergenic non-protein coding RNA 645
4	A_23_P2873	0.0415218	0.796231	NM_182923	KLC1	kinesin light chain 1
4	A_23_P201778	0.0417313	0.795718	NM_080588	PTPN7	protein tyrosine phosphatase, non-receptor type 7
4	A_21_P0010687	0.0422379	0.794481	TCONS_l2_00001952	XLOC_l2_000018	NA
4	A_22_P00000110	0.0424011	0.794085	NR_104124	IFNG-AS1	IFNG antisense RNA 1
4	A_33_P3215864	0.0424817	0.793889	NM_001171134	FAM3A	family with sequence similarity 3 member A
4	A_22_P00012845	0.042743	0.793256	NR_109940	MEF2C-AS1	MEF2C antisense RNA 1
4	A_24_P348861	0.0428846	0.792914	NR_001545	TTTY15	testis-specific transcript, Y-linked 15
4	A_24_P279489	0.0429708	0.792706	NM_001128159	VPS53	VPS53, GARP complex subunit
4	A_23_P96165	0.0430858	0.792429	NM_024650	C11orf80	chromosome 11 open reading frame 80
4	A_22_P00011859	0.0433303	0.791841	lnc-PHYHIPL-1:1	lnc-PHYHIPL-1	lnc-PHYHIPL-1:1
4	A_33_P3251024	0.0437144	0.79092	NM_015564	LRRTM2	leucine rich repeat transmembrane neuronal 2
4	A_32_P46571	0.0437562	0.79082	NM_017821	RHBDL2	rhomboid like 2
4	A_21_P0002406	0.0440965	0.790008	lnc-NBAS-4:6	lnc-NBAS-4	lnc-NBAS-4:6
4	A_33_P3245937	0.044211	0.789736	AK124574	NA	NA
4	A_23_P369994	0.0442839	0.789563	NM_004734	DCLK1	doublecortin like kinase 1
4	A_33_P3419880	0.0443377	0.789435	ENST00000497634	FREM1	FRAS1 related extracellular matrix 1
4	A_22_P00008413	0.0443826	0.789328	ENST00000554526	NA	NA
4	A_33_P3249259	0.0446787	0.788627	NM_198994	TGM6	transglutaminase 6
4	A_21_P0011888	0.0447343	0.788495	NM_001330161	ING5	inhibitor of growth family member 5
4	A_21_P0005157	0.0448591	0.7882	XR_427883	LOC102724520	uncharacterized LOC102724520
4	A_19_P00319213	0.0452184	0.787354	NR_102737	LINC00911	long intergenic non-protein coding RNA 911
4	A_23_P343963	0.045279	0.787211	NM_138435	FAM83F	family with sequence similarity 83 member F
4	A_33_P3354945	0.0453943	0.786941	NM_172210	CSF1	colony stimulating factor 1
4	A_21_P0001731	0.0456771	0.786278	NR_038324	LINC01364	long intergenic non-protein coding RNA 1364
4	A_23_P106236	0.0459355	0.785674	NR_024620	FOXN3-AS2	FOXN3 antisense RNA 2
4	A_23_P304524	0.0459749	0.785582	NM_001040260	DCLK2	doublecortin like kinase 2
4	A_33_P3335057	0.0460463	0.785416	NM_001013356	OR8U8	olfactory receptor family 8 subfamily U member 8
4	A_21_P0000903	0.0463133	0.784795	NR_040111	LOC100505782	uncharacterized LOC100505782
4	A_22_P00024466	0.046463	0.784447	ENST00000434493	NA	NA
4	A_22_P00017258	0.0467923	0.783685	ENST00000453798	NA	NA
4	A_22_P00007962	0.046837	0.783581	lnc-ID1-1:1	lnc-ID1-1	lnc-ID1-1:1
4	A_23_P391711	0.0468627	0.783522	NM_000134	FABP2	fatty acid binding protein 2
4	A_23_P20980	0.0470518	0.783086	NM_001916	CYC1	cytochrome c1
4	A_23_P74668	0.0472592	0.782608	NM_152290	C1orf158	chromosome 1 open reading frame 158
4	A_22_P00018047	0.0478684	0.781211	lnc-ZNF267-1:1	lnc-ZNF267-1	lnc-ZNF267-1:1
4	A_21_P0000610	0.0480128	0.780882	NR_033869	LINC01060	long intergenic non-protein coding RNA 1060
4	A_33_P3367970	0.0485632	0.779629	NA	NA	NA
4	A_33_P3415086	0.0485988	0.779549	ENST00000442518	NA	NA
4	A_33_P3569068	0.0486778	0.77937	NM_003550	MAD1L1	mitotic arrest deficient 1 like 1
4	A_23_P131778	0.0497757	0.776895	NM_022077	MANBAL	mannosidase beta like
4	A_22_P00022804	0.0499299	0.77655	ENST00000413941	NA	NA
5	A_22_P00016098	1.94174e-05	0.995593	lnc-THRSP-1:1	lnc-THRSP-1	lnc-THRSP-1:1
5	A_33_P3242064	0.000659492	0.974319	NM_001005492	OR5J2	olfactory receptor family 5 subfamily J member 2
5	A_33_P3245987	0.00183123	0.957207	ENST00000504759	NA	NA
5	A_21_P0009418	0.00200448	0.955229	lnc-SRSF2-1:1	lnc-SRSF2-1	lnc-SRSF2-1:1
5	A_22_P00017965	0.00228485	0.9522	ENST00000568036	NA	NA
5	A_22_P00011830	0.0026266	0.94875	lnc-PHF3-2:1	lnc-PHF3-2	lnc-PHF3-2:1
5	A_33_P3418952	0.00289999	0.946148	NM_001146257	ZDHHC15	zinc finger DHHC-type containing 15
5	A_22_P00018293	0.00325545	0.942943	ENST00000444032	NA	NA
5	A_33_P3421656	0.00420653	0.935142	NM_014464	TINAG	tubulointerstitial nephritis antigen
5	A_22_P00012372	0.00440497	0.93363	NR_110042	LINC02402	long intergenic non-protein coding RNA 2402
5	A_33_P3218960	0.00587181	0.923372	NM_021098	CACNA1H	calcium voltage-gated channel subunit alpha1 H
5	A_33_P3260426	0.00652701	0.91921	NM_005988	SPRR2A	small proline rich protein 2A
5	A_22_P00021198	0.00659661	0.91878	lnc-GSDMD-2:1	lnc-GSDMD-2	lnc-GSDMD-2:1
5	A_22_P00007067	0.00669483	0.918178	lnc-GLDN-2:1	lnc-GLDN-2	lnc-GLDN-2:1
5	A_22_P00008079	0.00711954	0.915623	NM_001242575	LOC100130451	uncharacterized LOC100130451
5	A_22_P00001242	0.00775081	0.911961	ENST00000584414	NA	NA
5	A_21_P0002921	0.0078845	0.911205	NR_125404	LINC02036	long intergenic non-protein coding RNA 2036
5	A_21_P0004770	0.00865642	0.90696	ENST00000445974	NA	NA
5	A_21_P0006282	0.0102462	0.898777	NR_109771	LOC101927450	uncharacterized LOC101927450
5	A_22_P00023293	0.0111536	0.89439	NR_120672	CDH23-AS1	CDH23 antisense RNA 1
5	A_22_P00018481	0.0115281	0.892631	lnc-AC096644.1-3:1	lnc-AC096644.1-3	lnc-AC096644.1-3:1
5	A_22_P00008594	0.0122546	0.8893	XR_001740721	LOC107984079	uncharacterized LOC107984079
5	A_21_P0011318	0.0126737	0.887423	TCONS_l2_00008604	XLOC_l2_004640	NA
5	A_21_P0006508	0.0127576	0.88705	lnc-ARMCX3-2:1	lnc-ARMCX3-2	lnc-ARMCX3-2:1
5	A_33_P3397155	0.0128543	0.886623	NM_001289973	XKR5	XK related 5
5	A_21_P0007915	0.0131006	0.885542	NR_108076	LINC01069	long intergenic non-protein coding RNA 1069
5	A_33_P3227086	0.0136172	0.883307	AK095662	NA	NA
5	A_33_P3301514	0.0136401	0.883209	NM_001193582	NRCAM	neuronal cell adhesion molecule
5	A_21_P0009354	0.0136596	0.883126	lnc-ABCA5-4:1	lnc-ABCA5-4	lnc-ABCA5-4:1
5	A_22_P00015297	0.0138381	0.882365	lnc-SPG11-2:1	lnc-SPG11-2	lnc-SPG11-2:1
5	A_22_P00006155	0.0138941	0.882127	XR_001747641	LOC105378552	uncharacterized LOC105378552
5	A_23_P422667	0.0143101	0.880375	NM_016102	TRIM17	tripartite motif containing 17
5	A_23_P46482	0.0144848	0.879647	NM_018724	IL20	interleukin 20
5	A_21_P0007519	0.0145201	0.879501	XR_931589	LOC105369624	uncharacterized LOC105369624
5	A_22_P00017281	0.0154766	0.875595	XR_001741729	LOC105377284	uncharacterized LOC105377284
5	A_22_P00014253	0.0159864	0.873563	ENST00000442086	NA	NA
5	A_22_P00023395	0.0164155	0.871877	ENST00000555316	NA	NA
5	A_22_P00015883	0.016429	0.871824	XR_001755927	LL0XNC01-250H12.3	uncharacterized LL0XNC01-250H12.3
5	A_33_P3350179	0.0171976	0.86886	N95477	NA	NA
5	A_24_P203689	0.0175151	0.867655	NM_198525	KIF7	kinesin family member 7
5	A_23_P379789	0.0177473	0.866781	NM_013305	ST8SIA5	ST8 alpha-N-acetyl-neuraminide alpha-2,8-sialyltransferase 5
5	A_23_P133712	0.0182714	0.864828	NM_016593	CYP39A1	cytochrome P450 family 39 subfamily A member 1
5	A_21_P0005425	0.0182795	0.864798	lnc-ARF5-5:1	lnc-ARF5-5	lnc-ARF5-5:1
5	A_22_P00020261	0.0190078	0.862131	NR_146973	LINC01802	long intergenic non-protein coding RNA 1802
5	A_21_P0010227	0.0192719	0.861177	XR_001754992	LINC01673	long intergenic non-protein coding RNA 1673
5	A_22_P00004725	0.0203986	0.857176	NR_046217	ZRANB2-AS2	ZRANB2 antisense RNA 2 (head to head)
5	A_21_P0006469	0.0206885	0.856165	lnc-IDS-3:1	lnc-IDS-3	lnc-IDS-3:1
5	A_22_P00016403	0.0207826	0.855838	lnc-TMEM206-3:1	lnc-TMEM206-3	lnc-TMEM206-3:1
5	A_33_P3383975	0.0210361	0.854962	ENST00000522186	NA	NA
5	A_33_P3373975	0.0221995	0.851005	ENST00000396667	TMEM106B	transmembrane protein 106B
5	A_21_P0012539	0.0235687	0.846479	ENST00000436687	NA	NA
5	A_22_P00002673	0.0240753	0.844838	XR_949283	LOC105373206	uncharacterized LOC105373206
5	A_23_P5679	0.0249982	0.841892	NM_032545	CFC1	cripto, FRL-1, cryptic family 1
5	A_23_P20544	0.0250419	0.841754	NM_033516	TPD52L3	TPD52 like 3
5	A_24_P101812	0.025662	0.839806	ENST00000548943	NA	NA
5	A_21_P0003251	0.0259516	0.838905	lnc-COL6A6-1:1	NA	NA
5	A_33_P3238802	0.0259879	0.838792	NA	NA	NA
5	A_21_P0006574	0.0264872	0.837251	lnc-FMR1-1:2	NA	NA
5	A_22_P00013320	0.0265159	0.837163	ENST00000549163	NA	NA
5	A_33_P3309725	0.0275731	0.833948	ENST00000415205	OGFRP1	opioid growth factor receptor pseudogene 1
5	A_22_P00020424	0.0279262	0.832889	XR_922234	LOC105371561	uncharacterized LOC105371561
5	A_22_P00021285	0.0285268	0.831101	ENST00000426515	NA	NA
5	A_21_P0003754	0.0285887	0.830918	lnc-LEF1-1:1	lnc-LEF1-1	lnc-LEF1-1:1
5	A_33_P3327567	0.0286556	0.83072	ENST00000467061	TMEM41A	transmembrane protein 41A
5	A_22_P00021169	0.0286571	0.830716	NR_110049	LOC101927415	uncharacterized LOC101927415
5	A_22_P00017756	0.0291481	0.829272	ENST00000553381	YLPM1	YLP motif containing 1
5	A_22_P00005808	0.0297829	0.827423	ENST00000404689	NA	NA
5	A_21_P0003685	0.0298511	0.827225	lnc-SPCS3-1:1	lnc-SPCS3-1	lnc-SPCS3-1:1
5	A_21_P0004892	0.0299019	0.827078	lnc-BAG2-4:1	lnc-BAG2-4	lnc-BAG2-4:1
5	A_22_P00006729	0.0304433	0.82552	ENST00000553827	NA	NA
5	A_23_P44665	0.0317642	0.821775	NM_145004	ADAM32	ADAM metallopeptidase domain 32
5	A_22_P00016883	0.0319434	0.821273	lnc-TSEN15-2:1	lnc-TSEN15-2	lnc-TSEN15-2:1
5	A_21_P0013696	0.0322332	0.820464	NR_146419	ANKRD20A4-ANKRD20A20P	ANKRD20A4-ANKRD20A20P readthrough
5	A_22_P00015856	0.032245	0.820431	ENST00000456755	NA	NA
5	A_22_P00025204	0.0325044	0.81971	lnc-COMMD7-1:1	lnc-COMMD7-1	lnc-COMMD7-1:1
5	A_21_P0007612	0.0325385	0.819616	lnc-NEDD1-2:1	lnc-NEDD1-2	lnc-NEDD1-2:1
5	A_22_P00018464	0.0333161	0.817473	lnc-PPIF-1:1	lnc-PPIF-1	lnc-PPIF-1:1
5	A_21_P0000549	0.033529	0.816891	NR_027927	COL6A4P1	collagen type VI alpha 4 pseudogene 1
5	A_21_P0004310	0.0346043	0.813978	lnc-ARHGAP26-4:4	NA	NA
5	A_21_P0003014	0.0346371	0.813889	lnc-C3orf30-5:1	lnc-C3orf30-5	lnc-C3orf30-5:1
5	A_21_P0008928	0.0347016	0.813716	lnc-LONP2-2:1	lnc-LONP2-2	lnc-LONP2-2:1
5	A_21_P0000799	0.0349581	0.813029	NR_038430	RNASEH1-AS1	RNASEH1 antisense RNA 1
5	A_21_P0008339	0.0355025	0.811579	lnc-PELI2-1:1	lnc-PELI2-1	lnc-PELI2-1:1
5	A_24_P802145	0.0360462	0.810142	NM_005544	IRS1	insulin receptor substrate 1
5	A_22_P00001991	0.0365382	0.80885	ENST00000413056	NA	NA
5	A_33_P3231247	0.037221	0.807073	ENST00000620151	NA	NA
5	A_33_P3383071	0.0379978	0.80507	AK126077	NA	NA
5	A_22_P00019088	0.0385269	0.803717	lnc-SLC45A1-1:2	lnc-SLC45A1-1	lnc-SLC45A1-1:2
5	A_22_P00003326	0.0388282	0.802951	NR_120585	LINC02552	long intergenic non-protein coding RNA 2552
5	A_22_P00014829	0.0412373	0.79693	lnc-SLC44A5-1:1	lnc-SLC44A5-1	lnc-SLC44A5-1:1
5	A_33_P3408269	0.0412808	0.796823	NM_001171832	DEFB121	defensin beta 121
5	A_22_P00007694	0.0415438	0.796177	lnc-HIST1H3F-1:1	lnc-HIST1H3F-1	lnc-HIST1H3F-1:1
5	A_21_P0003477	0.0417037	0.795785	lnc-BTC-3:1	lnc-BTC-3	lnc-BTC-3:1
5	A_33_P3277437	0.0421545	0.794684	NM_001142725	ERI2	ERI1 exoribonuclease family member 2
5	A_21_P0013212	0.0422311	0.794498	TCONS_l2_00025928	XLOC_l2_013439	NA
5	A_33_P3353796	0.0422673	0.79441	BC045633	NA	NA
5	A_23_P148609	0.0428443	0.793011	NM_021796	PLAC1	placenta specific 1
5	A_21_P0012663	0.0434107	0.791648	TCONS_l2_00021110	XLOC_l2_011102	NA
5	A_33_P3239794	0.0441607	0.789856	ENST00000524542	NA	NA
5	A_21_P0007903	0.0442486	0.789646	lnc-SLC15A4-2:2	lnc-SLC15A4-2	lnc-SLC15A4-2:2
5	A_21_P0007830	0.0448557	0.788208	NM_173600	MUC19	mucin 19, oligomeric
5	A_23_P388150	0.0453185	0.787119	NM_032562	PLA2G12B	phospholipase A2 group XIIB
5	A_21_P0007982	0.0476957	0.781607	ENST00000417079	LINC00426	long intergenic non-protein coding RNA 426
5	A_33_P3315325	0.0480167	0.780873	NM_001270379	ANKRD46	ankyrin repeat domain 46
5	A_33_P3235940	0.0480259	0.780852	NM_001012964	KLK6	kallikrein related peptidase 6
5	A_22_P00016753	0.0482597	0.780319	ENST00000434509	NA	NA
5	A_23_P79769	0.0483277	0.780164	NM_022161	BIRC7	baculoviral IAP repeat containing 7
5	A_24_P230282	0.048381	0.780043	NM_016378	VCX2	variable charge X-linked 2
5	A_23_P66552	0.0488443	0.778993	NM_017559	FNDC8	fibronectin type III domain containing 8
5	A_22_P00019442	0.0492934	0.777979	NR_147157	LINC02174	long intergenic non-protein coding RNA 2174
5	A_33_P3748410	0.0498387	0.776754	NR_102371	LOC654841	uncharacterized LOC654841
6	A_21_P0002777	0.00107738	0.967177	ENST00000485006	NA	NA
6	A_21_P0001383	0.0021812	0.953297	ENST00000636624	NA	NA
6	A_21_P0011409	0.0038835	0.937682	TCONS_l2_00009502	XLOC_l2_004898	NA
6	A_22_P00005927	0.00393976	0.937233	NR_073422	ACTN1-AS1	ACTN1 antisense RNA 1
6	A_21_P0002495	0.0040553	0.936319	lnc-SLC35F5-5:1	lnc-SLC35F5-5	lnc-SLC35F5-5:1
6	A_22_P00020535	0.00454308	0.932598	lnc-ENPP1-2:1	lnc-ENPP1-2	lnc-ENPP1-2:1
6	A_33_P3379061	0.00503148	0.929067	NM_001001938	C9orf47	chromosome 9 open reading frame 47
6	A_33_P3340792	0.0051234	0.928422	NM_001243564	DHDDS	dehydrodolichyl diphosphate synthase subunit
6	A_24_P558365	0.00521165	0.927808	NM_001105281	FABP12	fatty acid binding protein 12
6	A_22_P00004262	0.00604987	0.922219	ENST00000425125	NA	NA
6	A_33_P3380098	0.00632804	0.920451	NM_001243756	PXN	paxillin
6	A_24_P242132	0.0068276	0.917371	NM_178564	NRBP2	nuclear receptor binding protein 2
6	A_22_P00015266	0.00689879	0.916941	lnc-SPANXN4-1:1	lnc-SPANXN4-1	lnc-SPANXN4-1:1
6	A_23_P209055	0.00696213	0.916561	NM_001771	CD22	CD22 molecule
6	A_22_P00007437	0.00706741	0.915932	lnc-GSG2-3:1	lnc-GSG2-3	lnc-GSG2-3:1
6	A_24_P175427	0.00800686	0.910519	NM_199177	MRRF	mitochondrial ribosome recycling factor
6	A_22_P00001967	0.00827834	0.909015	lnc-BCAN-1:1	lnc-BCAN-1	lnc-BCAN-1:1
6	A_23_P254181	0.0085381	0.907598	NR_034104	LINC01260	long intergenic non-protein coding RNA 1260
6	A_21_P0004586	0.00876474	0.90638	lnc-BOD1-2:5	lnc-BOD1-2	lnc-BOD1-2:5
6	A_22_P00011746	0.00877115	0.906346	NR_149097	LINC02528	long intergenic non-protein coding RNA 2528
6	A_23_P300740	0.00890421	0.905638	NM_148896	NPB	neuropeptide B
6	A_21_P0013880	0.00915162	0.904336	ENST00000460561	NA	NA
6	A_23_P408473	0.00978147	0.901099	NM_032450	MROH1	maestro heat like repeat family member 1
6	A_33_P3250223	0.00991862	0.900408	ENST00000563771	NA	NA
6	A_33_P3233070	0.0112642	0.893867	ENST00000644232	CIITA	class II major histocompatibility complex transactivator
6	A_33_P3246883	0.0119071	0.89088	NM_033317	DMKN	dermokine
6	A_21_P0005130	0.0126784	0.887402	lnc-TRMT11-1:1	lnc-TRMT11-1	lnc-TRMT11-1:1
6	A_23_P331895	0.0135736	0.883494	NM_025250	TTYH3	tweety family member 3
6	A_22_P00018003	0.0151457	0.876932	NR_104179	LOC100289333	uncharacterized LOC100289333
6	A_22_P00012027	0.0157013	0.874695	lnc-PLEKHA3-3:1	lnc-PLEKHA3-3	lnc-PLEKHA3-3:1
6	A_21_P0003591	0.0158003	0.874301	XR_001741500	LOC105374552	uncharacterized LOC105374552
6	A_19_P00319558	0.0164057	0.871915	ENST00000444792	NA	NA
6	A_23_P25945	0.0169133	0.869949	NM_020421	ADCK1	aarF domain containing kinase 1
6	A_21_P0009654	0.0169468	0.86982	ENST00000593980	LOC93429	uncharacterized LOC93429
6	A_21_P0003988	0.0176315	0.867217	ENST00000506429	NA	NA
6	A_21_P0004268	0.0183366	0.864587	lnc-PDE8B-1:1	lnc-PDE8B-1	lnc-PDE8B-1:1
6	A_21_P0009520	0.018613	0.863571	lnc-PPP4R1-6:1	lnc-PPP4R1-6	lnc-PPP4R1-6:1
6	A_22_P00019370	0.018839	0.862745	lnc-ARHGAP28-5:1	lnc-ARHGAP28-5	lnc-ARHGAP28-5:1
6	A_21_P0003851	0.0193252	0.860985	ENST00000503950	NA	NA
6	A_33_P3240115	0.0197903	0.859322	NM_001098811	sep8	septin 8
6	A_22_P00006054	0.0201482	0.858056	NR_046220	KLHL7-DT	KLHL7 divergent transcript
6	A_33_P3395783	0.020608	0.856445	NM_015585	CFAP61	cilia and flagella associated protein 61
6	A_33_P3308299	0.0206105	0.856436	XR_001745213	LOC105375287	uncharacterized LOC105375287
6	A_33_P3385461	0.0207715	0.855877	NM_024332	BRCC3	BRCA1/BRCA2-containing complex subunit 3
6	A_22_P00005231	0.020988	0.855128	NR_146000	MEG8	maternally expressed 8, small nucleolar RNA host gene
6	A_23_P39616	0.0212816	0.854118	NM_006190	ORC2	origin recognition complex subunit 2
6	A_22_P00012028	0.0219988	0.85168	lnc-PLEKHA3-4:1	lnc-PLEKHA3-4	lnc-PLEKHA3-4:1
6	A_24_P272967	0.0220492	0.85151	NM_015060	AVL9	AVL9 cell migration associated
6	A_33_P3352758	0.0221192	0.851275	NM_001013627	NHSL2	NHS like 2
6	A_33_P3266783	0.0223597	0.850468	ENST00000580729	C17orf58	chromosome 17 open reading frame 58
6	A_23_P77852	0.0224443	0.850186	NM_199321	ZPBP2	zona pellucida binding protein 2
6	A_22_P00020228	0.0227452	0.849185	XR_001748113	LOC105376533	uncharacterized LOC105376533
6	A_24_P178093	0.0228195	0.848939	NM_006114	TOMM40	translocase of outer mitochondrial membrane 40
6	A_23_P107661	0.022982	0.848402	NM_014225	PPP2R1A	protein phosphatase 2 scaffold subunit Aalpha
6	A_21_P0003351	0.0231952	0.8477	NR_149123	LINC02513	long intergenic non-protein coding RNA 2513
6	A_32_P95223	0.0238247	0.845648	NR_003262	FDPSP2	farnesyl diphosphate synthase pseudogene 2
6	A_21_P0001074	0.0240538	0.844907	lnc-DISC1-2:1	lnc-DISC1-2	lnc-DISC1-2:1
6	A_22_P00018438	0.0240954	0.844773	ENST00000519652	NA	NA
6	A_22_P00012977	0.0248199	0.842457	ENST00000424689	NA	NA
6	A_22_P00022245	0.0260605	0.838567	ENST00000539988	NA	NA
6	A_23_P111860	0.0264631	0.837325	NM_018059	RADIL	Rap associating with DIL domain
6	A_23_P205697	0.026865	0.836095	NM_001933	DLST	dihydrolipoamide S-succinyltransferase
6	A_21_P0011949	0.0269462	0.835847	TCONS_l2_00014793	XLOC_l2_008203	NA
6	A_23_P94736	0.0271189	0.835322	NM_175039	ST6GALNAC4	ST6 N-acetylgalactosaminide alpha-2,6-sialyltransferase 4
6	A_21_P0006266	0.0276713	0.833653	lnc-SHB-1:1	lnc-SHB-1	lnc-SHB-1:1
6	A_23_P114983	0.0279448	0.832833	NM_032588	TRIM63	tripartite motif containing 63
6	A_22_P00017833	0.0280554	0.832503	ENST00000448909	LOC105378044	uncharacterized LOC105378044
6	A_33_P3269539	0.028451	0.831326	NM_058174	COL6A2	collagen type VI alpha 2 chain
6	A_22_P00006827	0.0289921	0.829729	ENST00000571196	NA	NA
6	A_33_P3313258	0.0290112	0.829673	NM_001317238	ATAD3B	ATPase family, AAA domain containing 3B
6	A_33_P3305058	0.0292332	0.829023	ENST00000451399	CUL9	cullin 9
6	A_22_P00015346	0.0295439	0.828117	NR_047494	LINC00564	long intergenic non-protein coding RNA 564
6	A_21_P0012019	0.0299173	0.827034	NR_135529	LOC105373553	uncharacterized LOC105373553
6	A_33_P3329898	0.0300292	0.826711	ENST00000564158	STARD9	StAR related lipid transfer domain containing 9
6	A_21_P0006509	0.0302588	0.82605	XR_938496	LOC105373305	uncharacterized LOC105373305
6	A_21_P0005862	0.0308192	0.824446	lnc-TPD52-1:2	lnc-TPD52-1	lnc-TPD52-1:2
6	A_24_P163405	0.0310217	0.82387	NM_006510	TRIM27	tripartite motif containing 27
6	A_21_P0012705	0.0317002	0.821955	TCONS_l2_00021491	XLOC_l2_011424	NA
6	A_33_P3257553	0.0317661	0.82177	ENST00000373847	CNTRL	centriolin
6	A_23_P84629	0.0323748	0.82007	NM_002917	RFNG	RFNG O-fucosylpeptide 3-beta-N-acetylglucosaminyltransferase
6	A_33_P3321034	0.0323852	0.820041	NM_020911	PLXNA4	plexin A4
6	A_22_P00014402	0.0326431	0.819326	lnc-SGCA-1:1	lnc-SGCA-1	lnc-SGCA-1:1
6	A_22_P00007424	0.0328895	0.818645	NM_005671	UBXN8	UBX domain protein 8
6	A_22_P00024895	0.0329799	0.818396	NR_132381	LINC01318	long intergenic non-protein coding RNA 1318
6	A_23_P82523	0.0333236	0.817452	NM_000927	ABCB1	ATP binding cassette subfamily B member 1
6	A_22_P00022918	0.0336234	0.816633	ENST00000441568	LINC01747	long intergenic non-protein coding RNA 1747
6	A_24_P941038	0.0336628	0.816526	NM_001031746	VSTM4	V-set and transmembrane domain containing 4
6	A_22_P00023486	0.0337454	0.816301	NR_110765	L3MBTL4-AS1	L3MBTL4 antisense RNA 1
6	A_24_P298013	0.0339241	0.815815	NM_019096	GTPBP2	GTP binding protein 2
6	A_23_P202837	0.0344235	0.814464	NM_053056	CCND1	cyclin D1
6	A_21_P0013762	0.0349804	0.812969	TCONS_l2_00030196	XLOC_l2_015512	NA
6	A_23_P108157	0.0350332	0.812829	NM_001267560	TJP3	tight junction protein 3
6	A_23_P404045	0.0351722	0.812458	NM_005957	MTHFR	methylenetetrahydrofolate reductase
6	A_21_P0005462	0.0356105	0.811292	lnc-AC145676.2.1-2:1	lnc-AC145676.2.1-2	lnc-AC145676.2.1-2:1
6	A_21_P0000665	0.0358438	0.810675	NR_036546	LINC00940	long intergenic non-protein coding RNA 940
6	A_24_P4661	0.0358765	0.810589	NM_004879	EI24	EI24, autophagy associated transmembrane protein
6	A_33_P3316088	0.0358885	0.810557	lnc-BTF3L4-2:1	lnc-BTF3L4-2	lnc-BTF3L4-2:1
6	A_22_P00004696	0.0359464	0.810405	NM_004260	RECQL4	RecQ like helicase 4
6	A_33_P3235078	0.0359536	0.810386	NM_001134855	TRIM17	tripartite motif containing 17
6	A_33_P3342722	0.0360372	0.810165	NM_001354022	NETO1	neuropilin and tolloid like 1
6	A_23_P253389	0.036317	0.80943	NM_003040	SLC4A2	solute carrier family 4 member 2
6	A_21_P0003141	0.0371353	0.807295	lnc-CBLB-1:1	lnc-CBLB-1	lnc-CBLB-1:1
6	A_33_P3319845	0.0372607	0.80697	NM_001004750	OR51B6	olfactory receptor family 51 subfamily B member 6
6	A_33_P3254634	0.0377229	0.805776	NM_006810	PDIA5	protein disulfide isomerase family A member 5
6	A_22_P00020829	0.037869	0.8054	lnc-ANKRD33B-1:1	lnc-ANKRD33B-1	lnc-ANKRD33B-1:1
6	A_33_P3382236	0.0381598	0.804655	NM_001258299	SHTN1	shootin 1
6	A_21_P0003819	0.0382897	0.804322	lnc-FAT1-2:1	lnc-FAT1-2	lnc-FAT1-2:1
6	A_21_P0013185	0.0384961	0.803796	NR_148499	LOC441204	uncharacterized LOC441204
6	A_24_P240242	0.0384997	0.803787	NM_002375	MAP4	microtubule associated protein 4
6	A_21_P0002458	0.0393888	0.801534	lnc-CD207-1:1	lnc-CD207-1	lnc-CD207-1:1
6	A_24_P213478	0.0399505	0.800124	NM_020796	SEMA6A	semaphorin 6A
6	A_22_P00010983	0.0403851	0.79904	lnc-NRN1-1:1	lnc-NRN1-1	lnc-NRN1-1:1
6	A_21_P0003664	0.0403875	0.799034	lnc-ARHGAP10-2:1	lnc-ARHGAP10-2	lnc-ARHGAP10-2:1
6	A_23_P39790	0.0405992	0.798508	NM_015717	CD207	CD207 molecule
6	A_33_P3360412	0.0409008	0.797761	NM_148920	PIGQ	phosphatidylinositol glycan anchor biosynthesis class Q
6	A_33_P3272573	0.0419166	0.795265	ENST00000379349	PRDX4	peroxiredoxin 4
6	A_21_P0002854	0.0428555	0.792984	ENST00000465946	NA	NA
6	A_24_P358381	0.0431657	0.792236	NM_012227	GTPBP6	GTP binding protein 6 (putative)
6	A_22_P00024938	0.0436134	0.791162	lnc-SERPINE2-1:1	lnc-SERPINE2-1	lnc-SERPINE2-1:1
6	A_23_P415395	0.0437442	0.790849	NM_145208	MBD3L1	methyl-CpG binding domain protein 3 like 1
6	A_33_P3280003	0.0439834	0.790278	NM_004667	HERC2	HECT and RLD domain containing E3 ubiquitin protein ligase 2
6	A_23_P379550	0.0440418	0.790139	NM_003680	YARS	tyrosyl-tRNA synthetase
6	A_23_P19987	0.0443173	0.789483	NM_006547	IGF2BP3	insulin like growth factor 2 mRNA binding protein 3
6	A_24_P209113	0.0444754	0.789108	NM_030571	NDFIP1	Nedd4 family interacting protein 1
6	A_22_P00025053	0.0448427	0.788239	lnc-RP11-334E6.3.1-2:1	lnc-RP11-334E6.3.1-2	lnc-RP11-334E6.3.1-2:1
6	A_33_P3315149	0.0456303	0.786387	NR_027262	HEXA-AS1	HEXA antisense RNA 1
6	A_23_P215341	0.0457869	0.786021	NM_017946	FKBP14	FKBP prolyl isomerase 14
6	A_33_P3371514	0.0461119	0.785263	NM_022755	IPPK	inositol-pentakisphosphate 2-kinase
6	A_21_P0014541	0.04629	0.784849	NA	NA	NA
6	A_21_P0011967	0.0476061	0.781812	NM_003014	SFRP4	secreted frizzled related protein 4
6	A_33_P3251538	0.0476664	0.781674	NM_001006618	MAPKAP1	mitogen-activated protein kinase associated protein 1
6	A_33_P3386562	0.0477081	0.781578	NM_001323573	AGBL4	ATP/GTP binding protein like 4
6	A_33_P3410351	0.0478105	0.781344	NM_000848	GSTM2	glutathione S-transferase mu 2
6	A_23_P58869	0.0478306	0.781298	NR_002932	GSTM2P1	glutathione S-transferase mu 2 pseudogene 1
6	A_21_P0007653	0.0478312	0.781297	ENST00000642407	NA	NA
6	A_22_P00010992	0.0495378	0.777429	ENST00000637368	NRXN1	neurexin 1
6	A_21_P0000094	0.0498008	0.776839	NM_001177608	CD33	CD33 molecule
6	A_33_P3243683	0.0498242	0.776787	NM_005219	DIAPH1	diaphanous related formin 1
6	A_33_P3261084	0.04991	0.776594	NM_174855	IDH3B	isocitrate dehydrogenase 3 (NAD(+)) beta
7	A_22_P00003738	0.000826641	0.971249	ENST00000564293	NA	NA
7	A_23_P427148	0.000949032	0.969194	NM_152465	PROCA1	protein interacting with cyclin A1
7	A_22_P00007948	0.000959316	0.969027	XR_001744228	LOC105377872	uncharacterized LOC105377872
7	A_33_P3396459	0.0010396	0.967757	NM_001278714	POLR2H	RNA polymerase II subunit H
7	A_23_P317056	0.00154976	0.960633	ENST00000361681	ND6	NADH dehydrogenase, subunit 6 (complex I)
7	A_23_P33326	0.00189619	0.956455	NM_000679	ADRA1B	adrenoceptor alpha 1B
7	A_19_P00322599	0.00210532	0.954116	NM_001145206	KIAA1671	KIAA1671
7	A_32_P310503	0.00250016	0.949998	NM_001004688	OR2M2	olfactory receptor family 2 subfamily M member 2
7	A_33_P3380797	0.0027128	0.947915	ENST00000334134	FGF3	fibroblast growth factor 3
7	A_33_P3212729	0.00276804	0.947388	NM_001164595	PDZRN4	PDZ domain containing ring finger 4
7	A_22_P00001621	0.00295029	0.945683	NR_126411	SGMS1-AS1	SGMS1 antisense RNA 1
7	A_33_P3249897	0.00324623	0.943024	NA	NA	NA
7	A_21_P0009356	0.00336703	0.941974	NR_110876	ROCR	regulator of chondrogenesis RNA
7	A_22_P00006035	0.00347622	0.941041	ENST00000550019	LINC02416	long intergenic non-protein coding RNA 2416
7	A_21_P0000689	0.00347929	0.941014	NR_037842	LINC00102	long intergenic non-protein coding RNA 102
7	A_22_P00019362	0.00359865	0.940011	lnc-NUP188-1:1	lnc-NUP188-1	lnc-NUP188-1:1
7	A_24_P415680	0.00381138	0.938264	NM_015978	TNNI3K	TNNI3 interacting kinase
7	A_21_P0009809	0.00391046	0.937466	NR_026884	LINC00652	long intergenic non-protein coding RNA 652
7	A_33_P3429576	0.00425053	0.934804	NM_001364119	AP3S1	adaptor related protein complex 3 subunit sigma 1
7	A_22_P00002221	0.00464914	0.931815	lnc-C10orf10-1:1	lnc-C10orf10-1	lnc-C10orf10-1:1
7	A_21_P0011573	0.00517005	0.928097	ENST00000421796	NA	NA
7	A_22_P00021723	0.00520735	0.927838	NR_130785	LOC101927078	uncharacterized LOC101927078
7	A_33_P3278033	0.00540332	0.926493	NM_001004125	TUSC1	tumor suppressor candidate 1
7	A_22_P00011037	0.00542826	0.926323	ENST00000441638	NA	NA
7	A_22_P00007315	0.00563378	0.924941	ENST00000556684	LINC01146	long intergenic non-protein coding RNA 1146
7	A_23_P74042	0.00595036	0.922861	NM_012302	ADGRL2	adhesion G protein-coupled receptor L2
7	A_24_P941930	0.00608713	0.92198	NM_033083	EAF1	ELL associated factor 1
7	A_24_P927041	0.00651128	0.919307	NM_012409	PRND	prion like protein doppel
7	A_22_P00014899	0.00662593	0.9186	XR_947117	LOC105376890	uncharacterized LOC105376890
7	A_33_P3379811	0.00668668	0.918228	NM_001101339	C12orf77	chromosome 12 open reading frame 77
7	A_23_P146209	0.00748947	0.913458	NM_030954	RNF170	ring finger protein 170
7	A_22_P00016425	0.00751506	0.913311	lnc-TMEM30B-1:3	lnc-TMEM30B-1	lnc-TMEM30B-1:3
7	A_22_P00011643	0.00774089	0.912018	lnc-PDCD11-2:1	lnc-PDCD11-2	lnc-PDCD11-2:1
7	A_33_P3323887	0.00800394	0.910535	NR_135687	LINC02206	long intergenic non-protein coding RNA 2206
7	A_21_P0012588	0.008023	0.910429	TCONS_l2_00020559	XLOC_l2_010701	NA
7	A_33_P3355503	0.00842055	0.908236	NM_005250	FOXL1	forkhead box L1
7	A_33_P3288649	0.00851825	0.907706	NM_018951	HOXA10	homeobox A10
7	A_24_P413669	0.00856499	0.907453	NM_001018053	PFKFB2	6-phosphofructo-2-kinase/fructose-2,6-biphosphatase 2
7	A_21_P0005358	0.00900316	0.905115	lnc-IL6-4:1	lnc-IL6-4	lnc-IL6-4:1
7	A_22_P00023269	0.0090722	0.904752	ENST00000593670	NA	NA
7	A_33_P3335682	0.00914274	0.904382	NM_033256	PPP1R14A	protein phosphatase 1 regulatory inhibitor subunit 14A
7	A_23_P114057	0.00989331	0.900535	NM_017789	SEMA4C	semaphorin 4C
7	A_32_P84369	0.0110873	0.894704	NR_149722	FAM153C	protein FAM153C
7	A_23_P43150	0.0111197	0.89455	NM_001017926	ZHX1	zinc fingers and homeoboxes 1
7	A_22_P00002950	0.0111615	0.894352	ENST00000521585	NSG2	neuronal vesicle trafficking associated 2
7	A_22_P00006662	0.0111813	0.894259	lnc-FOXN1-1:1	lnc-FOXN1-1	lnc-FOXN1-1:1
7	A_21_P0009382	0.0113293	0.893561	NR_110895	LINC01563	long intergenic non-protein coding RNA 1563
7	A_22_P00003110	0.0119188	0.890827	NR_135840	LOC105376114	uncharacterized LOC105376114
7	A_22_P00001465	0.0121077	0.889965	lnc-AQP8-1:1	lnc-AQP8-1	lnc-AQP8-1:1
7	A_21_P0008927	0.0121501	0.889772	NR_146502	LINC02134	long intergenic non-protein coding RNA 2134
7	A_22_P00016775	0.0124542	0.888402	NR_102762	TRIM52-AS1	TRIM52 antisense RNA 1 (head to head)
7	A_33_P3882264	0.0125688	0.887889	NR_146770	GRASP-AS1	GRASP antisense RNA 1
7	A_22_P00007151	0.0126391	0.887576	NM_006841	SLC38A3	solute carrier family 38 member 3
7	A_21_P0009483	0.0126849	0.887373	ENST00000588803	NA	NA
7	A_22_P00003273	0.0137255	0.882844	NR_040041	DACT3-AS1	DACT3 antisense RNA 1
7	A_23_P316121	0.0138772	0.882198	NM_007226	NXPH2	neurexophilin 2
7	A_22_P00022560	0.0140711	0.881378	lnc-MUSK-2:1	lnc-MUSK-2	lnc-MUSK-2:1
7	A_21_P0003727	0.0141982	0.880844	lnc-GPR125-1:1	lnc-GPR125-1	lnc-GPR125-1:1
7	A_21_P0004045	0.0142115	0.880788	NR_104672	LINC02200	long intergenic non-protein coding RNA 2200
7	A_33_P3315284	0.0142735	0.880528	NM_175053	KRT74	keratin 74
7	A_22_P00023310	0.0143857	0.88006	lnc-LRRC30-2:1	lnc-LRRC30-2	lnc-LRRC30-2:1
7	A_33_P3399468	0.0143971	0.880012	AK311115	NA	NA
7	A_21_P0011874	0.0144041	0.879983	TCONS_l2_00014252	XLOC_l2_007767	NA
7	A_33_P3696965	0.0144057	0.879976	AA593742	NA	NA
7	A_24_P81965	0.0148203	0.878261	NM_021033	RAP2A	RAP2A, member of RAS oncogene family
7	A_21_P0002976	0.0148464	0.878154	lnc-GPR27-2:1	lnc-GPR27-2	lnc-GPR27-2:1
7	A_21_P0002283	0.0149613	0.877684	lnc-TSN-5:1	lnc-TSN-5	lnc-TSN-5:1
7	A_24_P28657	0.0150547	0.877302	NM_015446	AHCTF1	AT-hook containing transcription factor 1
7	A_33_P3417620	0.0151482	0.876922	ENST00000380308	ZRSR2	zinc finger CCCH-type, RNA binding motif and serine/arginine rich 2
7	A_21_P0007104	0.0152915	0.876341	lnc-JMJD1C-1:1	lnc-JMJD1C-1	lnc-JMJD1C-1:1
7	A_24_P126484	0.0154511	0.875698	ENST00000277795	PBLD	phenazine biosynthesis like protein domain containing
7	A_23_P330836	0.016381	0.872012	NR_126059	LINC01560	long intergenic non-protein coding RNA 1560
7	A_22_P00020891	0.0164056	0.871915	ENST00000505409	NA	NA
7	A_33_P3299750	0.0167409	0.870614	NA	NA	NA
7	A_21_P0013288	0.0168845	0.87006	TCONS_l2_00026420	XLOC_l2_013741	NA
7	A_33_P3407601	0.0169447	0.869828	THC2753069	NA	NA
7	A_22_P00017184	0.0169653	0.869749	NR_110200	DARS-AS1	DARS antisense RNA 1
7	A_22_P00015774	0.0175086	0.86768	ENST00000584958	NA	NA
7	A_23_P337790	0.0175582	0.867493	NM_001042683	SHPRH	SNF2 histone linker PHD RING helicase
7	A_33_P3301915	0.0180358	0.865703	NM_201286	USP51	ubiquitin specific peptidase 51
7	A_22_P00002486	0.0182707	0.864831	lnc-C16orf13-3:1	lnc-C16orf13-3	lnc-C16orf13-3:1
7	A_33_P3381762	0.0182821	0.864789	NA	NA	NA
7	A_22_P00000538	0.0183498	0.864539	NR_120329	LOC101928174	uncharacterized LOC101928174
7	A_33_P3264569	0.0187403	0.863105	ENST00000633575	NA	NA
7	A_24_P826485	0.0198869	0.858979	lnc-HMGA1-3:1	lnc-HMGA1-3	lnc-HMGA1-3:1
7	A_33_P3211804	0.0200294	0.858475	NM_001001890	RUNX1	runt related transcription factor 1
7	A_32_P192692	0.0201029	0.858215	NM_001014797	KCNMA1	potassium calcium-activated channel subfamily M alpha 1
7	A_23_P49412	0.0204346	0.85705	NM_024031	PRR14	proline rich 14
7	A_22_P00012286	0.0204405	0.85703	XR_930386	LOC105376289	uncharacterized LOC105376289
7	A_22_P00008834	0.0204678	0.856934	ENST00000430534	NA	NA
7	A_22_P00017002	0.0207179	0.856063	lnc-TTC30B-1:5	lnc-TTC30B-1	lnc-TTC30B-1:5
7	A_21_P0009669	0.0207275	0.85603	XR_001754063	LOC105372310	uncharacterized LOC105372310
7	A_21_P0009831	0.0208856	0.855482	ENST00000432334	RIN2	Ras and Rab interactor 2
7	A_32_P197561	0.0213417	0.853912	NM_001364157	EBF1	EBF transcription factor 1
7	A_21_P0006104	0.0213736	0.853803	NR_110950	LOC101928748	uncharacterized LOC101928748
7	A_23_P98022	0.0214027	0.853703	NM_012238	SIRT1	sirtuin 1
7	A_22_P00023703	0.0214808	0.853437	NR_135126	LOC100130548	uncharacterized LOC100130548
7	A_33_P3412295	0.0215366	0.853246	AK126090	NA	NA
7	A_33_P3259293	0.0217373	0.852564	ENST00000493423	SLC37A3	solute carrier family 37 member 3
7	A_21_P0013316	0.0223823	0.850393	TCONS_l2_00026622	XLOC_l2_013868	NA
7	A_22_P00011391	0.0224278	0.850241	NR_144354	PPIEL	peptidylprolyl isomerase E like pseudogene
7	A_33_P3225298	0.0229371	0.84855	NM_001287258	XKR9	XK related 9
7	A_23_P47991	0.0230371	0.84822	NM_015335	MED13L	mediator complex subunit 13 like
7	A_33_P3414695	0.0233885	0.847067	NM_016287	HP1BP3	heterochromatin protein 1 binding protein 3
7	A_33_P3228739	0.0234356	0.846913	NM_001195545	LRRC3C	leucine rich repeat containing 3C
7	A_22_P00013811	0.0235827	0.846433	lnc-RP5-1047A19.4.1-1:1	lnc-RP5-1047A19.4.1-1	lnc-RP5-1047A19.4.1-1:1
7	A_22_P00022429	0.0241507	0.844595	ENST00000563031	NA	NA
7	A_22_P00002911	0.0243097	0.844084	lnc-C5orf17-4:1	lnc-C5orf17-4	lnc-C5orf17-4:1
7	A_22_P00011225	0.0244649	0.843587	XR_002958521	TCEA2	transcription elongation factor A2
7	A_22_P00013412	0.0244936	0.843496	NR_033943	LINC02291	long intergenic non-protein coding RNA 2291
7	A_23_P357207	0.0251508	0.84141	NM_138409	MRAP2	melanocortin 2 receptor accessory protein 2
7	A_22_P00005191	0.0252428	0.84112	lnc-DKK3-1:1	lnc-DKK3-1	lnc-DKK3-1:1
7	A_22_P00003196	0.0252629	0.841057	lnc-CA6-2:1	lnc-CA6-2	lnc-CA6-2:1
7	A_19_P00807643	0.0253676	0.840728	NR_027252	CYP1B1-AS1	CYP1B1 antisense RNA 1
7	A_33_P3429575	0.0257079	0.839663	BC157883	LOC643454	adaptor related protein complex 3 sigma 1 subunit pseudogene
7	A_33_P3312504	0.0257754	0.839453	NM_012455	PSD4	pleckstrin and Sec7 domain containing 4
7	A_33_P3391521	0.0258685	0.839163	ENST00000366589	ERO1B	endoplasmic reticulum oxidoreductase 1 beta
7	A_33_P3266744	0.0259372	0.83895	NM_032872	SYTL1	synaptotagmin like 1
7	A_21_P0004883	0.0260081	0.83873	lnc-UBR2-1:1	NA	NA
7	A_33_P3292130	0.0260119	0.838718	ENST00000609439	NA	NA
7	A_22_P00003610	0.0260497	0.838601	NR_027696	TAPT1-AS1	TAPT1 antisense RNA 1 (head to head)
7	A_23_P153256	0.0261471	0.838299	NM_198542	ZNF773	zinc finger protein 773
7	A_33_P3418218	0.0264825	0.837265	NM_001356500	SEC16B	SEC16 homolog B, endoplasmic reticulum export factor
7	A_33_P3405514	0.0265056	0.837195	NM_001204811	MAGEA10-MAGEA5	MAGEA10-MAGEA5 readthrough
7	A_21_P0009249	0.0266792	0.836662	lnc-ARL4D-1:1	lnc-ARL4D-1	lnc-ARL4D-1:1
7	A_21_P0007046	0.0267042	0.836586	lnc-GATA3-1:3	lnc-GATA3-1	lnc-GATA3-1:3
7	A_24_P97526	0.0269103	0.835956	NM_017801	CMTM6	CKLF like MARVEL transmembrane domain containing 6
7	A_33_P3336552	0.0271284	0.835293	ENST00000494869	NA	NA
7	A_33_P3325349	0.0275701	0.833958	NM_005723	TSPAN5	tetraspanin 5
7	A_33_P3355266	0.0275959	0.83388	NM_022164	TINAGL1	tubulointerstitial nephritis antigen like 1
7	A_24_P358554	0.0277232	0.833497	NM_198427	BCAN	brevican
7	A_33_P3328485	0.0281519	0.832215	NM_001079526	IKZF2	IKAROS family zinc finger 2
7	A_33_P3330418	0.028209	0.832045	NM_017506	OR7A5	olfactory receptor family 7 subfamily A member 5
7	A_33_P3352011	0.0287587	0.830416	NA	NA	NA
7	A_23_P386561	0.0291769	0.829188	NM_001002926	TWISTNB	TWIST neighbor
7	A_22_P00015588	0.029738	0.827553	NR_145481	KIAA1614-AS1	KIAA1614 antisense RNA 1
7	A_33_P6472133	0.0298068	0.827354	NR_026915	AADACP1	arylacetamide deacetylase pseudogene 1
7	A_21_P0001672	0.0299581	0.826916	lnc-UTP11L-2:2	NA	NA
7	A_33_P3523583	0.0299758	0.826865	NR_033858	LINC00535	long intergenic non-protein coding RNA 535
7	A_24_P409824	0.0301689	0.826308	ENST00000420492	NA	NA
7	A_21_P0004167	0.0305064	0.825339	lnc-REEP5-1:1	lnc-REEP5-1	lnc-REEP5-1:1
7	A_21_P0009263	0.0306543	0.824916	NR_002947	TCAM1P	testicular cell adhesion molecule 1, pseudogene
7	A_22_P00019501	0.0310019	0.823926	ENST00000507733	NA	NA
7	A_21_P0004569	0.0310254	0.82386	NR_103549	LUCAT1	lung cancer associated transcript 1
7	A_33_P7838956	0.0311198	0.823592	NM_014155	ZBTB44	zinc finger and BTB domain containing 44
7	A_21_P0003660	0.0311816	0.823417	ENST00000648441	MMAA	metabolism of cobalamin associated A
7	A_22_P00020160	0.0312488	0.823227	lnc-C16orf78-1:2	NA	NA
7	A_24_P156288	0.0314411	0.822684	NM_022482	GZF1	GDNF inducible zinc finger protein 1
7	A_23_P256473	0.0315273	0.822441	NM_006379	SEMA3C	semaphorin 3C
7	A_22_P00006862	0.0318597	0.821507	NR_038280	ELOA-AS1	ELOA antisense RNA 1
7	A_19_P00316185	0.0318681	0.821484	ENST00000649523	LINC02541	long intergenic non-protein coding RNA 2541
7	A_23_P335039	0.0323147	0.820237	NM_133474	ZNF721	zinc finger protein 721
7	A_22_P00005387	0.0323532	0.82013	lnc-DROSHA-5:1	lnc-DROSHA-5	lnc-DROSHA-5:1
7	A_21_P0001697	0.0325587	0.81956	XR_947673	LOC105378887	uncharacterized LOC105378887
7	A_33_P3219303	0.0327758	0.818959	NM_001807	CEL	carboxyl ester lipase
7	A_22_P00015933	0.0332899	0.817545	lnc-TCP11L2-1:1	NA	NA
7	A_33_P3313411	0.0336136	0.81666	NM_001172630	ARHGAP33	Rho GTPase activating protein 33
7	A_33_P3248903	0.0336644	0.816521	NM_058238	WNT7B	Wnt family member 7B
7	A_22_P00003299	0.0337061	0.816408	NR_110787	LOC101929224	uncharacterized LOC101929224
7	A_23_P204929	0.0343451	0.814676	NM_016248	AKAP11	A-kinase anchoring protein 11
7	A_33_P3339375	0.0346316	0.813904	NM_001039841	ARHGAP11B	Rho GTPase activating protein 11B
7	A_24_P405002	0.0347796	0.813507	NM_152835	PDIK1L	PDLIM1 interacting kinase 1 like
7	A_23_P113701	0.0348823	0.813232	NM_002607	PDGFA	platelet derived growth factor subunit A
7	A_21_P0011617	0.0350781	0.812709	ENST00000454535	NA	NA
7	A_22_P00008869	0.0353056	0.812102	lnc-KLHL22-1:1	lnc-KLHL22-1	lnc-KLHL22-1:1
7	A_21_P0007741	0.03534	0.812011	lnc-EEA1-1:6	lnc-EEA1-1	lnc-EEA1-1:6
7	A_33_P3374365	0.0353435	0.812001	NA	NA	NA
7	A_24_P210569	0.0354347	0.811759	NM_013243	SCG3	secretogranin III
7	A_33_P3317815	0.0357629	0.810889	NM_004985	KRAS	KRAS proto-oncogene, GTPase
7	A_21_P0009377	0.0358468	0.810667	ENST00000575301	NLGN2	neuroligin 2
7	A_33_P3282880	0.0359037	0.810517	NM_194463	RNF128	ring finger protein 128, E3 ubiquitin protein ligase
7	A_22_P00000004	0.0360933	0.810018	NR_146773	PTCSC1	papillary thyroid carcinoma susceptibility candidate 1
7	A_23_P215566	0.0360957	0.810011	NM_001621	AHR	aryl hydrocarbon receptor
7	A_24_P67585	0.0362059	0.809721	NM_016206	VGLL3	vestigial like family member 3
7	A_32_P162150	0.0363429	0.809362	NM_152787	TAB3	TGF-beta activated kinase 1 (MAP3K7) binding protein 3
7	A_21_P0008940	0.0365117	0.80892	lnc-RP11-327F22.5.1-7:9	lnc-RP11-327F22.5.1-7	lnc-RP11-327F22.5.1-7:9
7	A_19_P00319633	0.036627	0.808618	NR_037178	LOC100294145	uncharacterized LOC100294145
7	A_22_P00003321	0.0368796	0.807959	lnc-CARHSP1-1:1	lnc-CARHSP1-1	lnc-CARHSP1-1:1
7	A_23_P52885	0.0372067	0.80711	NM_024631	MSANTD2	Myb/SANT DNA binding domain containing 2
7	A_23_P141092	0.037304	0.806858	NM_003223	TFAP4	transcription factor AP-4
7	A_23_P88262	0.0373258	0.806801	ENST00000390448	NA	NA
7	A_21_P0005152	0.0373615	0.806709	lnc-GMDS-3:2	lnc-GMDS-3	lnc-GMDS-3:2
7	A_32_P106194	0.0374886	0.80638	NM_153229	TMEM92	transmembrane protein 92
7	A_33_P3232532	0.0376234	0.806032	NM_001319960	EDEM3	ER degradation enhancing alpha-mannosidase like protein 3
7	A_21_P0003242	0.0378952	0.805333	lnc-EPHA6-1:1	lnc-EPHA6-1	lnc-EPHA6-1:1
7	A_21_P0005084	0.0379461	0.805202	lnc-PDE10A-1:1	lnc-PDE10A-1	lnc-PDE10A-1:1
7	A_22_P00015472	0.0380971	0.804815	ENST00000504833	NA	NA
7	A_23_P46812	0.0385476	0.803664	NM_014912	CPEB3	cytoplasmic polyadenylation element binding protein 3
7	A_22_P00022745	0.0387187	0.803229	lnc-LRGUK-1:1	lnc-LRGUK-1	lnc-LRGUK-1:1
7	A_23_P76761	0.0389583	0.802621	NM_003384	VRK1	VRK serine/threonine kinase 1
7	A_24_P192988	0.0395617	0.801099	NM_152723	CCDC89	coiled-coil domain containing 89
7	A_22_P00001837	0.0396944	0.800765	ENST00000561394	NA	NA
7	A_33_P3319401	0.0397078	0.800732	ENST00000416305	ARHGAP21	Rho GTPase activating protein 21
7	A_23_P146946	0.039713	0.800719	NM_001323	CST6	cystatin E/M
7	A_22_P00023841	0.0397698	0.800576	lnc-HLCS-1:1	lnc-HLCS-1	lnc-HLCS-1:1
7	A_22_P00004317	0.0400919	0.79977	NR_152406	CUTALP	cutA divalent cation tolerance homolog-like, pseudogene
7	A_24_P217234	0.0402484	0.79938	NM_000341	SLC3A1	solute carrier family 3 member 1
7	A_33_P3292699	0.0402901	0.799276	ENST00000270460	EPN1	epsin 1
7	A_33_P3359354	0.0403357	0.799162	NM_001282671	FAAP20	FA core complex associated protein 20
7	A_22_P00022326	0.0404115	0.798974	NR_135194	LOC101927793	uncharacterized LOC101927793
7	A_33_P3350202	0.040946	0.797649	NM_014484	MOCS3	molybdenum cofactor synthesis 3
7	A_23_P45234	0.0412604	0.796874	NM_153380	ZNF41	zinc finger protein 41
7	A_33_P3345638	0.0417995	0.795551	NA	NA	NA
7	A_22_P00010731	0.0419119	0.795276	lnc-NID2-2:1	lnc-NID2-2	lnc-NID2-2:1
7	A_22_P00017402	0.0433938	0.791688	lnc-VCAN-1:4	lnc-VCAN-1	lnc-VCAN-1:4
7	A_22_P00013993	0.0440078	0.79022	lnc-RUNDC3B-1:1	lnc-RUNDC3B-1	lnc-RUNDC3B-1:1
7	A_21_P0012296	0.0441531	0.789874	TCONS_l2_00017993	XLOC_l2_009510	NA
7	A_23_P57007	0.044235	0.789679	AF090938	NA	NA
7	A_33_P3242014	0.0444321	0.789211	NM_004426	PHC1	polyhomeotic homolog 1
7	A_21_P0001348	0.0446153	0.788777	XR_001737799	LOC105379825	uncharacterized LOC105379825
7	A_33_P3294342	0.04462	0.788765	NA	NA	NA
7	A_22_P00009473	0.0446533	0.788687	NR_021487	PSMG3-AS1	PSMG3 antisense RNA 1 (head to head)
7	A_22_P00012687	0.0454226	0.786874	NR_038323	LOC100507156	uncharacterized LOC100507156
7	A_24_P280497	0.0454392	0.786835	NM_001142641	FBRSL1	fibrosin like 1
7	A_22_P00013069	0.04571	0.786201	ENST00000456119	LINC00954	long intergenic non-protein coding RNA 954
7	A_19_P00808072	0.0459654	0.785605	lnc-RTL1-2:1	lnc-RTL1-2	lnc-RTL1-2:1
7	A_33_P3312754	0.0460572	0.785391	NR_104663	MAFTRR	MAF transcriptional regulator RNA
7	A_33_P3295148	0.0462776	0.784878	NR_048575	GLUD1P3	glutamate dehydrogenase 1 pseudogene 3
7	A_23_P255153	0.0465721	0.784194	NM_016024	RBMX2	RNA binding motif protein X-linked 2
7	A_33_P3575529	0.0467141	0.783866	AF309699	OR5E1P	olfactory receptor family 5 subfamily E member 1 pseudogene
7	A_33_P3313595	0.0469533	0.783313	NM_033487	CDK11B	cyclin dependent kinase 11B
7	A_23_P142560	0.0476151	0.781791	NM_014795	ZEB2	zinc finger E-box binding homeobox 2
7	A_33_P3387095	0.047904	0.78113	NA	NA	NA
7	A_21_P0002392	0.0487736	0.779153	ENST00000592229	NA	NA
7	A_24_P280274	0.0490541	0.778518	NM_176823	S100A7A	S100 calcium binding protein A7A
7	A_22_P00009182	0.0491696	0.778258	NR_051996	MGC32805	uncharacterized LOC153163
7	A_23_P65217	0.0494462	0.777635	NM_014305	TGDS	TDP-glucose 4,6-dehydratase
7	A_32_P26330	0.0498143	0.776809	NM_005153	USP10	ubiquitin specific peptidase 10
8	A_33_P3219398	0.00103609	0.967812	NM_015461	ZNF521	zinc finger protein 521
8	A_21_P0001387	0.00141437	0.962392	lnc-PAPPA2-1:1	NA	NA
8	A_21_P0006660	0.00198273	0.955472	NR_120649	LINC01516	long intergenic non-protein coding RNA 1516
8	A_22_P00019886	0.00328309	0.942702	NR_109949	HNF4A-AS1	HNF4A antisense RNA 1
8	A_22_P00003755	0.00399956	0.936758	ENST00000512939	NA	NA
8	A_22_P00006080	0.00503258	0.929059	ENST00000511650	NA	NA
8	A_23_P91334	0.00567741	0.924651	NM_052970	HSPA12B	heat shock protein family A (Hsp70) member 12B
8	A_21_P0006617	0.00621634	0.921156	ENST00000422206	NA	NA
8	A_33_P3374987	0.0068955	0.916961	NM_198571	NAT16	N-acetyltransferase 16 (putative)
8	A_22_P00020754	0.00732639	0.914406	lnc-EBPL-2:1	lnc-EBPL-2	lnc-EBPL-2:1
8	A_23_P76245	0.00804297	0.910317	NM_014191	SCN8A	sodium voltage-gated channel alpha subunit 8
8	A_33_P3237580	0.00934658	0.903322	NM_001242791	FLJ45513	uncharacterized LOC729220
8	A_21_P0012176	0.00996021	0.900199	TCONS_l2_00017086	XLOC_l2_009096	NA
8	A_33_P3226070	0.0104484	0.897783	lnc-CRIPAK-1:1	NA	NA
8	A_22_P00018897	0.0109765	0.895231	ENST00000453798	NA	NA
8	A_21_P0014304	0.0110732	0.894771	NR_135831	LOC101927751	uncharacterized LOC101927751
8	A_22_P00008209	0.0120764	0.890108	ENST00000562575	NA	NA
8	A_33_P3334748	0.0124246	0.888534	CN282820	NA	NA
8	A_21_P0010434	0.0126082	0.887714	lnc-MN1-2:1	lnc-MN1-2	lnc-MN1-2:1
8	A_22_P00002187	0.012795	0.886885	ENST00000514661	NA	NA
8	A_22_P00017940	0.0133963	0.884258	ENST00000400752	ZG16	zymogen granule protein 16
8	A_22_P00003398	0.0147061	0.878731	NR_046843	SMIM2-IT1	SMIM2 intronic transcript 1
8	A_22_P00016078	0.0148613	0.878093	NR_136248	LOC105378146	uncharacterized LOC105378146
8	A_22_P00013268	0.0151634	0.87686	lnc-RP1-241P17.4.1-2:1	lnc-RP1-241P17.4.1-2	lnc-RP1-241P17.4.1-2:1
8	A_22_P00007649	0.0157973	0.874313	lnc-HES4-1:1	lnc-HES4-1	lnc-HES4-1:1
8	A_22_P00011291	0.0159274	0.873796	ENST00000542064	NA	NA
8	A_33_P6815962	0.0167887	0.870429	NR_026963	TTC28-AS1	TTC28 antisense RNA 1
8	A_22_P00017810	0.0169791	0.869696	NM_001316903	ZBTB32	zinc finger and BTB domain containing 32
8	A_22_P00022974	0.0177408	0.866805	lnc-PPP4R1-8:1	lnc-PPP4R1-8	lnc-PPP4R1-8:1
8	A_22_P00010575	0.0183201	0.864648	lnc-NDFIP2-11:1	lnc-NDFIP2-11	lnc-NDFIP2-11:1
8	A_22_P00001543	0.0185715	0.863723	ENST00000508961	ARHGEF38	Rho guanine nucleotide exchange factor 38
8	A_21_P0008994	0.0187061	0.86323	XR_933871	LOC105371399	uncharacterized LOC105371399
8	A_23_P48740	0.01871	0.863215	NM_001242502	DIO2	iodothyronine deiodinase 2
8	A_22_P00020102	0.0196705	0.859749	ENST00000425322	NA	NA
8	A_21_P0000510	0.0197624	0.859421	NR_024261	GOLGA2P5	GOLGA2 pseudogene 5
8	A_22_P00003071	0.0198261	0.859195	ENST00000524098	NA	NA
8	A_22_P00005050	0.0201674	0.857988	NR_110668	LOC101927164	uncharacterized LOC101927164
8	A_21_P0003597	0.020222	0.857796	NR_134669	LINC02616	long intergenic non-protein coding RNA 2616
8	A_21_P0003232	0.020256	0.857676	lnc-KCTD6-1:1	lnc-KCTD6-1	lnc-KCTD6-1:1
8	A_21_P0006995	0.0203379	0.857389	NR_108038	C10orf71-AS1	C10orf71 antisense RNA 1
8	A_33_P3294162	0.0206228	0.856394	NM_004279	PMPCB	peptidase, mitochondrial processing beta subunit
8	A_21_P0005854	0.0209825	0.855147	NR_039986	LINC01592	long intergenic non-protein coding RNA 1592
8	A_21_P0006406	0.021025	0.855	lnc-F8A2-1:1	lnc-F8A2-1	lnc-F8A2-1:1
8	A_19_P00322746	0.021066	0.854859	ENST00000430247	NA	NA
8	A_21_P0008906	0.021146	0.854583	ENST00000571619	NA	NA
8	A_33_P3381393	0.0213276	0.85396	NM_001112704	VAX1	ventral anterior homeobox 1
8	A_22_P00007286	0.0215602	0.853166	XR_946423	LOC105378533	uncharacterized LOC105378533
8	A_33_P3278435	0.0222464	0.850848	NM_016565	COA4	cytochrome c oxidase assembly factor 4 homolog
8	A_33_P3275722	0.0238179	0.84567	NM_021246	LY6G6D	lymphocyte antigen 6 family member G6D
8	A_22_P00016724	0.0239475	0.84525	lnc-TRAPPC8-2:1	NA	NA
8	A_22_P00016162	0.0243877	0.843834	NR_109960	BEAN1-AS1	BEAN1 antisense RNA 1
8	A_22_P00008458	0.0248963	0.842214	NR_149020	GASAL1	growth arrest associated lncRNA 1
8	A_33_P3288774	0.0252105	0.841222	NM_001300850	RC3H1	ring finger and CCCH-type domains 1
8	A_33_P3411021	0.0253321	0.840839	ENST00000371041	SLIT1	slit guidance ligand 1
8	A_21_P0008901	0.0253577	0.840759	lnc-GLIS2-1:1	lnc-GLIS2-1	lnc-GLIS2-1:1
8	A_33_P3210800	0.0255361	0.8402	XR_001745272	LOC105375403	uncharacterized LOC105375403
8	A_22_P00020454	0.0256925	0.839711	XR_923921	LOC105373885	uncharacterized LOC105373885
8	A_24_P178396	0.0261487	0.838294	NM_001031618	SPDYE2	speedy/RINGO cell cycle regulator family member E2
8	A_22_P00016840	0.0264145	0.837475	lnc-TRMT61B-2:1	lnc-TRMT61B-2	lnc-TRMT61B-2:1
8	A_23_P20683	0.0267855	0.836337	NM_014878	PUM3	pumilio RNA binding family member 3
8	A_21_P0009706	0.0285215	0.831117	lnc-ZNF536-2:1	lnc-ZNF536-2	lnc-ZNF536-2:1
8	A_33_P3213645	0.028853	0.830138	NM_033266	ERN2	endoplasmic reticulum to nucleus signaling 2
8	A_23_P146855	0.029045	0.829574	NM_001044370	MPPED1	metallophosphoesterase domain containing 1
8	A_19_P00322571	0.029609	0.827927	NR_033319	MIAT	myocardial infarction associated transcript
8	A_21_P0011544	0.0299646	0.826897	NR_136406	LINC01976	long intergenic non-protein coding RNA 1976
8	A_21_P0007935	0.0302372	0.826112	lnc-KIAA1704-2:1	lnc-KIAA1704-2	lnc-KIAA1704-2:1
8	A_22_P00004982	0.0309806	0.823987	NR_125905	TENM3-AS1	TENM3 antisense RNA 1
8	A_21_P0009675	0.0311773	0.823429	lnc-PTBP1-1:1	lnc-PTBP1-1	lnc-PTBP1-1:1
8	A_21_P0000385	0.0314472	0.822666	NR_003069	SNORD88C	small nucleolar RNA, C/D box 88C
8	A_23_P150648	0.0316627	0.82206	NR_024627	KCNQ1DN	KCNQ1 downstream neighbor
8	A_22_P00015552	0.0325178	0.819673	lnc-STOM-1:1	lnc-STOM-1	lnc-STOM-1:1
8	A_21_P0002656	0.0328011	0.818889	lnc-TRMT61B-1:2	lnc-TRMT61B-1	lnc-TRMT61B-1:2
8	A_22_P00006733	0.0333738	0.817315	ENST00000444210	NA	NA
8	A_33_P3323718	0.0336133	0.816661	NM_001008224	UACA	uveal autoantigen with coiled-coil domains and ankyrin repeats
8	A_22_P00014673	0.0340273	0.815535	ENST00000560900	NA	NA
8	A_33_P3335366	0.0350104	0.812889	NM_018717	MAML3	mastermind like transcriptional coactivator 3
8	A_33_P3382766	0.0357888	0.810821	AK093358	FAM27B	family with sequence similarity 27 member B
8	A_22_P00010504	0.0359042	0.810516	NR_125822	LOC101929709	uncharacterized LOC101929709
8	A_33_P3257297	0.0363673	0.809298	NM_001008723	CFAP58	cilia and flagella associated protein 58
8	A_22_P00023210	0.0366063	0.808672	lnc-ROBO3-1:1	lnc-ROBO3-1	lnc-ROBO3-1:1
8	A_21_P0007722	0.0367563	0.808281	lnc-IFNG-2:1	lnc-IFNG-2	lnc-IFNG-2:1
8	A_21_P0011688	0.0367703	0.808244	NM_001348689	ZNF726	zinc finger protein 726
8	A_21_P0006734	0.0377079	0.805815	ENST00000647601	NA	NA
8	A_23_P71316	0.0380069	0.805046	NM_001008712	RBPMS	RNA binding protein, mRNA processing factor
8	A_22_P00009050	0.0383633	0.804135	NR_135546	LINC02029	long intergenic non-protein coding RNA 2029
8	A_33_P3267356	0.0385115	0.803756	NM_001256310	GLS	glutaminase
8	A_22_P00010668	0.038553	0.803651	NR_034133	LOC400655	uncharacterized LOC400655
8	A_22_P00001989	0.0392737	0.801824	lnc-BCL3-1:2	NA	NA
8	A_24_P134727	0.039376	0.801566	NM_003201	TFAM	transcription factor A, mitochondrial
8	A_33_P3419321	0.0394723	0.801324	NM_015557	CHD5	chromodomain helicase DNA binding protein 5
8	A_23_P118095	0.039497	0.801261	NM_005061	RPL3L	ribosomal protein L3 like
8	A_33_P3418414	0.0395414	0.80115	NM_182701	GPX6	glutathione peroxidase 6
8	A_21_P0002912	0.03979	0.800526	ENST00000636224	NA	NA
8	A_33_P3217731	0.0405018	0.798749	ENST00000376484	TLE1	transducin like enhancer of split 1
8	A_22_P00024667	0.0411418	0.797166	NR_046662	ADIPOQ-AS1	ADIPOQ antisense RNA 1
8	A_21_P0010043	0.0412061	0.797007	lnc-WFDC8-1:1	lnc-WFDC8-1	lnc-WFDC8-1:1
8	A_22_P00012433	0.0421579	0.794676	ENST00000419863	NA	NA
8	A_23_P51126	0.0421964	0.794582	NM_016232	IL1RL1	interleukin 1 receptor like 1
8	A_33_P3338808	0.0422914	0.794351	NA	NA	NA
8	A_22_P00021229	0.0424459	0.793976	lnc-SHISA4-1:2	lnc-SHISA4-1	lnc-SHISA4-1:2
8	A_22_P00006816	0.0432978	0.791919	lnc-GABRA5-1:1	lnc-GABRA5-1	lnc-GABRA5-1:1
8	A_32_P227930	0.0438665	0.790557	NM_001145132	C5orf52	chromosome 5 open reading frame 52
8	A_21_P0009288	0.0440014	0.790235	lnc-P2RX5-1:1	lnc-P2RX5-1	lnc-P2RX5-1:1
8	A_22_P00016109	0.0440858	0.790034	NR_046051	THTPA	thiamine triphosphatase
8	A_32_P38283	0.044432	0.789211	NM_174910	TCTE3	t-complex-associated-testis-expressed 3
8	A_21_P0013462	0.0449486	0.787989	ENST00000418309	LINC01006	long intergenic non-protein coding RNA 1006
8	A_33_P3266920	0.0456244	0.786401	NM_001282442	DPEP2NB	DPEP2 neighbor
8	A_24_P403417	0.046115	0.785256	NM_004878	PTGES	prostaglandin E synthase
8	A_33_P3735771	0.0461676	0.785134	lnc-RP1-241P17.4.1-3:1	lnc-RP1-241P17.4.1-3	lnc-RP1-241P17.4.1-3:1
8	A_21_P0004738	0.0462607	0.784917	lnc-PRL-4:1	lnc-PRL-4	lnc-PRL-4:1
8	A_22_P00014440	0.0463749	0.784652	ENST00000519185	NA	NA
8	A_21_P0013055	0.0466401	0.784037	XR_926382	LOC102723944	uncharacterized LOC102723944
8	A_24_P323131	0.0466427	0.784031	NR_001538	TTTY1	testis-specific transcript, Y-linked 1
8	A_33_P3368879	0.0473372	0.782429	NM_012134	LMOD1	leiomodin 1
8	A_21_P0009420	0.0475639	0.781908	lnc-TMEM105-2:2	lnc-TMEM105-2	lnc-TMEM105-2:2
8	A_21_P0007052	0.0475945	0.781838	NR_026794	FAM238B	family with sequence similarity 238 member B
8	A_23_P71880	0.047719	0.781553	NM_014471	SPINK4	serine peptidase inhibitor, Kazal type 4
8	A_23_P123905	0.0478111	0.781343	NM_016042	EXOSC3	exosome component 3
8	A_33_P3246593	0.0485599	0.779637	NM_001010906	NUGGC	nuclear GTPase, germinal center associated
8	A_21_P0002072	0.0485927	0.779562	lnc-POLR1A-2:1	lnc-POLR1A-2	lnc-POLR1A-2:1
9	A_21_P0012684	0.00023506	0.984668	ENST00000515354	MGAT4D	MGAT4 family member D
9	A_33_P3363001	0.000351046	0.981264	DA372173	NA	NA
9	A_22_P00015836	0.00108741	0.967024	NR_149140	LINC02530	long intergenic non-protein coding RNA 2530
9	A_22_P00007885	0.00125505	0.964573	ENST00000563841	NA	NA
9	A_21_P0008710	0.00186328	0.956834	XR_931996	LINC02250	long intergenic non-protein coding RNA 2250
9	A_21_P0001765	0.0029055	0.946097	NR_033875	LINC00954	long intergenic non-protein coding RNA 954
9	A_22_P00023129	0.00431083	0.934343	ENST00000512794	NA	NA
9	A_22_P00008509	0.00452636	0.932722	ENST00000638880	NA	NA
9	A_21_P0007649	0.00503639	0.929032	lnc-FAM101A-2:3	lnc-FAM101A-2	lnc-FAM101A-2:3
9	A_22_P00009183	0.00580197	0.923829	lnc-LOX-5:1	lnc-LOX-5	lnc-LOX-5:1
9	A_21_P0003355	0.00580238	0.923827	ENST00000515422	NA	NA
9	A_19_P00318444	0.00721223	0.915075	NR_125397	LINC01471	long intergenic non-protein coding RNA 1471
9	A_23_P216915	0.00721715	0.915046	NM_004959	NR5A1	nuclear receptor subfamily 5 group A member 1
9	A_19_P00319404	0.00744643	0.913707	NR_121612	LINC00472	long intergenic non-protein coding RNA 472
9	A_21_P0012231	0.00768465	0.912338	ENST00000421051	LOC101928107	uncharacterized LOC101928107
9	A_22_P00021003	0.00771668	0.912155	lnc-HDAC9-2:1	NA	NA
9	A_23_P119907	0.00780003	0.911682	NM_018089	ANKZF1	ankyrin repeat and zinc finger domain containing 1
9	A_22_P00013467	0.00838856	0.908411	lnc-RP11-324D17.1.1-2:1	lnc-RP11-324D17.1.1-2	lnc-RP11-324D17.1.1-2:1
9	A_21_P0008981	0.00842579	0.908208	XR_933826	LOC105371378	uncharacterized LOC105371378
9	A_33_P3264940	0.00876186	0.906395	NA	NA	NA
9	A_32_P132396	0.00878797	0.906256	NR_024251	FAM86JP	family with sequence similarity 86, member A pseudogene
9	A_33_P3397613	0.00902256	0.905013	XR_922163	LOC105371450	uncharacterized LOC105371450
9	A_23_P217468	0.00951704	0.902445	NM_002025	AFF2	AF4/FMR2 family member 2
9	A_22_P00006779	0.00958869	0.902078	NM_001013439	FXR1	FMR1 autosomal homolog 1
9	A_33_P3240244	0.00983625	0.900822	NM_001136003	C2CD4D	C2 calcium dependent domain containing 4D
9	A_32_P134007	0.0102935	0.898543	NM_052898	XKR4	XK related 4
9	A_21_P0004986	0.0124682	0.888339	lnc-GMDS-4:1	NA	NA
9	A_24_P9833	0.0129922	0.886017	NM_001359633	PRDM11	PR/SET domain 11
9	A_33_P3403913	0.0132183	0.885029	NR_135178	LOC102723753	HECT and RLD domain containing E3 ubiquitin protein ligase 2 pseudogene
9	A_23_P357248	0.0133677	0.884381	NM_024325	ZNF343	zinc finger protein 343
9	A_21_P0006512	0.0133898	0.884286	lnc-UBE2A-1:1	lnc-UBE2A-1	lnc-UBE2A-1:1
9	A_21_P0001801	0.0134924	0.883843	NR_033879	SPATA3-AS1	SPATA3 antisense RNA 1 (head to head)
9	A_21_P0002233	0.0146822	0.87883	lnc-MEIS1-3:2	lnc-MEIS1-3	lnc-MEIS1-3:2
9	A_21_P0012119	0.0155116	0.875454	TCONS_l2_00016248	XLOC_l2_008622	NA
9	A_21_P0010298	0.0158545	0.874085	ENST00000645813	NA	NA
9	A_21_P0013576	0.016736	0.870632	TCONS_l2_00028782	XLOC_l2_014827	NA
9	A_24_P109838	0.0169446	0.869828	NM_182767	SLC6A15	solute carrier family 6 member 15
9	A_22_P00004010	0.01859	0.863655	ENST00000533523	CHMP4A	charged multivesicular body protein 4A
9	A_23_P55421	0.0189534	0.862329	NM_020649	CBX8	chromobox 8
9	A_22_P00002811	0.020116	0.858169	lnc-C2orf42-3:4	NA	NA
9	A_33_P3369799	0.020596	0.856487	NM_001008783	SLC35D3	solute carrier family 35 member D3
9	A_32_P381957	0.0211393	0.854606	NM_173857	VN1R4	vomeronasal 1 receptor 4
9	A_22_P00008554	0.0212839	0.85411	NR_047465	LINC00501	long intergenic non-protein coding RNA 501
9	A_22_P00021872	0.0219436	0.851866	ENST00000431911	NA	NA
9	A_21_P0009148	0.024386	0.84384	ENST00000581213	NA	NA
9	A_24_P103893	0.0260544	0.838586	NM_021828	HPSE2	heparanase 2 (inactive)
9	A_22_P00010081	0.0262036	0.838125	NR_033805	WAC-AS1	WAC antisense RNA 1 (head to head)
9	A_24_P42557	0.026805	0.836278	NM_001018036	TSHR	thyroid stimulating hormone receptor
9	A_23_P392470	0.0271241	0.835306	NM_000901	NR3C2	nuclear receptor subfamily 3 group C member 2
9	A_24_P658413	0.0271697	0.835168	NM_001164462	MUC12	mucin 12, cell surface associated
9	A_21_P0011675	0.0272771	0.834842	ENST00000431702	NA	NA
9	A_33_P3358208	0.0284363	0.831369	NM_013358	PADI1	peptidyl arginine deiminase 1
9	A_22_P00008754	0.0287546	0.830428	ENST00000418358	LINC01814	long intergenic non-protein coding RNA 1814
9	A_23_P20704	0.0290925	0.829435	NM_002171	IFNA10	interferon alpha 10
9	A_32_P440667	0.0293667	0.828633	NM_001128933	SYNPO2	synaptopodin 2
9	A_21_P0000198	0.0317092	0.821929	NM_022784	IQCH	IQ motif containing H
9	A_22_P00006403	0.0325069	0.819703	XR_001742612	LOC107986407	uncharacterized LOC107986407
9	A_33_P3281250	0.0333133	0.817481	ENST00000547918	NA	NA
9	A_22_P00019994	0.0339367	0.815781	lnc-ORC4-1:1	lnc-ORC4-1	lnc-ORC4-1:1
9	A_21_P0004399	0.0341592	0.815178	lnc-PLK2-1:2	lnc-PLK2-1	lnc-PLK2-1:2
9	A_21_P0008457	0.0343412	0.814686	XR_001750808	LOC102724015	uncharacterized LOC102724015
9	A_33_P3887081	0.0345109	0.814229	NR_033890	LINC01252	long intergenic non-protein coding RNA 1252
9	A_32_P488818	0.0345725	0.814063	NM_182592	YIPF7	Yip1 domain family member 7
9	A_22_P00010780	0.0347269	0.813649	NR_125909	LOC101928978	uncharacterized LOC101928978
9	A_19_P00318609	0.0353321	0.812032	NR_110564	LINC01828	long intergenic non-protein coding RNA 1828
9	A_21_P0006525	0.0355441	0.811469	ENST00000608176	NA	NA
9	A_33_P3422732	0.0355657	0.811411	AK124533	NA	NA
9	A_33_P3319680	0.0366067	0.808671	NM_152470	RNF165	ring finger protein 165
9	A_22_P00006370	0.0368809	0.807956	ENST00000507203	NA	NA
9	A_21_P0006284	0.0374662	0.806438	ENST00000413352	NA	NA
9	A_24_P118527	0.0379408	0.805216	NM_133261	GIPC3	GIPC PDZ domain containing family member 3
9	A_24_P516246	0.0388319	0.802942	NR_026655	FLJ12825	uncharacterized LOC440101
9	A_23_P353667	0.0389717	0.802587	NR_027148	MIR7-3HG	MIR7-3 host gene
9	A_22_P00014255	0.0401562	0.79961	ENST00000569381	NA	NA
9	A_22_P00002238	0.0415178	0.796241	NR_120655	KCNMA1-AS1	KCNMA1 antisense RNA 1
9	A_22_P00002931	0.0418465	0.795436	lnc-C5orf35-1:1	lnc-C5orf35-1	lnc-C5orf35-1:1
9	A_21_P0004820	0.0424581	0.793946	lnc-WRNIP1-2:26	lnc-WRNIP1-2	lnc-WRNIP1-2:26
9	A_22_P00011966	0.0425316	0.793768	lnc-PKP4-2:1	lnc-PKP4-2	lnc-PKP4-2:1
9	A_21_P0011255	0.0428888	0.792904	TCONS_l2_00007915	XLOC_l2_004306	NA
9	A_33_P3365408	0.043473	0.791498	NR_026947	C1RL-AS1	C1RL antisense RNA 1
9	A_21_P0005744	0.0448205	0.788292	lnc-GRHL2-5:1	lnc-GRHL2-5	lnc-GRHL2-5:1
9	A_23_P250136	0.0457249	0.786166	NM_175768	GRIK2	glutamate ionotropic receptor kainate type subunit 2
9	A_21_P0005144	0.0459971	0.785531	XR_943318	LOC105378150	uncharacterized LOC105378150
9	A_21_P0000528	0.0464194	0.784548	NM_001355387	PRR26	proline rich 26
9	A_21_P0005672	0.0476566	0.781696	lnc-KIAA1967-1:1	lnc-KIAA1967-1	lnc-KIAA1967-1:1
9	A_22_P00015259	0.0480081	0.780893	NR_125719	POT1-AS1	POT1 antisense RNA 1
