# Supplementary material for: Distinct Concentration-Dependent Molecular Pathways Regulate Bone Cell Responses to Cobalt and Chromium Exposure from Joint Replacement Prostheses
Source: Int J Mol Sci. 2021 May 14;22(10):5225. doi: 10.3390/ijms22105225 (PMC8156984; doi:10.3390/ijms22105225)
Supplement: Supplementary file 1 [file ijms-22-05225-s001.zip › ijms--supplementary v1/Supplementary tables/Supplementary Table_9.xlsx]

## Sheet: Sheet1
Genes altered in mature osteoclast by CoCr nanoparticles
Upregulated
ProbeID	logFC	P.Value	TargetID	GeneSymbol	GeneName
A_33_P3395513	4.32313	0.00626487	AK124504	NRG2	neuregulin 2
A_33_P3338740	2.42753	0.00174059	NM_021044	DHH	desert hedgehog
A_33_P3358745	2.08857	0.00714718	NM_001093726	SELENOP	selenoprotein P
A_22_P00009984	1.9704	0.00457327	lnc-MKRN2-AS1-1:1	NA	NA
A_33_P3218455	1.81837	0.00384828	BC039368	NA	NA
A_21_P0012257	1.79623	0.00882322	TCONS_l2_00017639	XLOC_l2_009320	NA
A_22_P00020551	1.72089	3.41944e-05	ENST00000430815	C21orf91-OT1	C21orf91 overlapping transcript 1
A_33_P3359473	1.68748	0.00381591	NM_032701	KMT5C	lysine methyltransferase 5C
A_33_P3340802	1.68086	0.00468761	ENST00000374186	DHDDS	dehydrodolichyl diphosphate synthase subunit
A_24_P381441	1.66913	0.000122179	NM_018640	LMO3	LIM domain only 3
A_24_P349807	1.64678	0.00025426	NM_001145402	FAM71E2	family with sequence similarity 71 member E2
A_22_P00011514	1.6418	7.09744e-07	lnc-PAX8-1:2	lnc-PAX8-1	lnc-PAX8-1:2
A_22_P00016441	1.58384	0.00413507	lnc-TMEM53-1:1	lnc-TMEM53-1	lnc-TMEM53-1:1
A_23_P137935	1.57537	7.7197e-05	NM_002432	MNDA	myeloid cell nuclear differentiation antigen
A_23_P46095	1.56271	0.00891524	NM_152379	C1orf131	chromosome 1 open reading frame 131
A_33_P3319953	1.52487	0.000355538	NA	NA	NA
A_33_P3298460	1.51755	0.00142901	NM_002054	GCG	glucagon
A_23_P71037	1.5165	0.000706138	NM_000600	IL6	interleukin 6
A_23_P433132	1.50132	0.00177107	NM_173853	KRTCAP3	keratinocyte associated protein 3
A_22_P00008265	1.49715	0.00100984	lnc-IRX2-5:1	lnc-IRX2-5	lnc-IRX2-5:1
A_22_P00021469	1.48897	0.000315273	lnc-THOC1-1:1	lnc-THOC1-1	lnc-THOC1-1:1
A_21_P0012449	1.47798	0.00132264	NR_033860	LINC00971	long intergenic non-protein coding RNA 971
A_21_P0003360	1.4598	0.0041898	NR_131959	LINC02475	long intergenic non-protein coding RNA 2475
A_22_P00023538	1.45939	0.00136011	ENST00000560296	NA	NA
A_33_P3274930	1.44509	8.7848e-05	NM_001330143	PMP22	peripheral myelin protein 22
A_21_P0004191	1.41567	5.37949e-06	ENST00000507236	NA	NA
A_24_P226210	1.41152	0.00648587	NM_153223	CEP120	centrosomal protein 120
A_21_P0008542	1.3988	0.000458173	XR_001750808	LOC102724015	uncharacterized LOC102724015
A_24_P347378	1.38723	0.00036609	NM_001629	ALOX5AP	arachidonate 5-lipoxygenase activating protein
A_21_P0009262	1.37979	0.000700681	lnc-MSI2-1:1	lnc-MSI2-1	lnc-MSI2-1:1
A_22_P00025101	1.36781	0.00740327	NR_038371	LINC01446	long intergenic non-protein coding RNA 1446
A_23_P76529	1.36207	0.000657777	NM_000889	ITGB7	integrin subunit beta 7
A_23_P353149	1.34461	0.0019224	NM_178552	TEX33	testis expressed 33
A_23_P141505	1.34447	0.000262995	NM_182906	CLEC10A	C-type lectin domain containing 10A
A_33_P3392187	1.34267	0.00934822	NM_001348512	CCDC85A	coiled-coil domain containing 85A
A_33_P3274189	1.33751	0.00218692	NA	NA	NA
A_21_P0006129	1.33711	0.000239231	lnc-DMRTA1-6:1	lnc-DMRTA1-6	lnc-DMRTA1-6:1
A_24_P243749	1.33001	8.29818e-05	NM_002612	PDK4	pyruvate dehydrogenase kinase 4
A_21_P0007266	1.32836	0.00803839	lnc-ENDOD1-1:3	lnc-ENDOD1-1	lnc-ENDOD1-1:3
A_22_P00000279	1.32279	0.00509429	XR_948540	LOC105379065	uncharacterized LOC105379065
A_33_P3514487	1.32184	0.000381977	NM_198481	VSTM1	V-set and transmembrane domain containing 1
A_22_P00024708	1.32024	0.0083398	lnc-SRD5A3-2:1	lnc-SRD5A3-2	lnc-SRD5A3-2:1
A_33_P3383556	1.31786	0.00052269	NM_174975	SEC14L3	SEC14 like lipid binding 3
A_22_P00025810	1.31773	4.9737e-05	lnc-SMARCC2-1:1	lnc-SMARCC2-1	lnc-SMARCC2-1:1
A_23_P58132	1.3045	0.00081307	NM_004310	RHOH	ras homolog family member H
A_33_P3282880	1.29507	0.00611968	NM_194463	RNF128	ring finger protein 128, E3 ubiquitin protein ligase
A_22_P00003320	1.29439	0.000256636	ENST00000528811	CARD18	caspase recruitment domain family member 18
A_21_P0008927	1.28953	0.00025331	NR_146502	LINC02134	long intergenic non-protein coding RNA 2134
A_21_P0012356	1.28643	0.00306564	ENST00000432495	NA	NA
A_23_P218937	1.28356	0.00778963	NM_032402	PCDHGC3	protocadherin gamma subfamily C, 3
A_22_P00000856	1.26137	0.00155619	NR_135288	LINC01451	long intergenic non-protein coding RNA 1451
A_23_P99292	1.25727	0.00129507	NM_006479	RAD51AP1	RAD51 associated protein 1
A_33_P3243230	1.24687	0.000782919	ENST00000401931	CXCL8	C-X-C motif chemokine ligand 8
A_21_P0014304	1.24571	0.000180691	NR_135831	LOC101927751	uncharacterized LOC101927751
A_33_P3352772	1.24525	0.000179178	NM_001037668	DEFB107A	defensin beta 107A
A_22_P00017810	1.24312	0.00129511	NM_001316903	ZBTB32	zinc finger and BTB domain containing 32
A_33_P3241269	1.24046	0.00409623	NM_001025195	CES1	carboxylesterase 1
A_33_P3243405	1.23385	0.00012525	NM_007264	GPR182	G protein-coupled receptor 182
A_23_P130113	1.22257	0.000986388	NM_080912	ASGR2	asialoglycoprotein receptor 2
A_23_P87049	1.21028	0.00248074	NM_003105	SORL1	sortilin related receptor 1
A_23_P47034	1.20381	0.000421141	NM_002729	HHEX	hematopoietically expressed homeobox
A_23_P114057	1.19827	0.000117805	NM_017789	SEMA4C	semaphorin 4C
A_33_P3240234	1.19819	0.000453417	NA	NA	NA
A_33_P3350863	1.19718	0.00230953	NM_020415	RETN	resistin
A_24_P323598	1.19652	0.00296128	NM_001017420	ESCO2	establishment of sister chromatid cohesion N-acetyltransferase 2
A_22_P00001488	1.19588	0.00031071	lnc-ARFGEF2-1:1	lnc-ARFGEF2-1	lnc-ARFGEF2-1:1
A_33_P3237210	1.19225	0.00763283	ENST00000514199	SLC35A4	solute carrier family 35 member A4
A_22_P00022416	1.18855	0.0082254	XR_426710	LOC102724548	uncharacterized LOC102724548
A_23_P27306	1.18815	0.00287447	NM_130386	COLEC12	collectin subfamily member 12
A_19_P00316225	1.17835	0.0054252	NM_001282714	FAM107A	family with sequence similarity 107 member A
A_23_P47410	1.17611	0.00201631	NM_138961	ESAM	endothelial cell adhesion molecule
A_24_P255100	1.17199	0.000489784	NM_001010940	C9orf135	chromosome 9 open reading frame 135
A_33_P3290874	1.1704	0.00398842	NM_001001674	OR4F15	olfactory receptor family 4 subfamily F member 15
A_23_P100711	1.1641	0.000906155	NM_000304	PMP22	peripheral myelin protein 22
A_33_P3394075	1.16324	0.00642005	NM_006912	RIT1	Ras like without CAAX 1
A_33_P3364338	1.16121	0.00236478	ENST00000478270	NA	NA
A_23_P118722	1.1594	0.000664711	NM_001671	ASGR1	asialoglycoprotein receptor 1
A_22_P00019004	1.15649	0.00114037	ENST00000440858	NA	NA
A_21_P0012474	1.15019	0.00799802	ENST00000449483	NA	NA
A_33_P3364180	1.14153	0.00201939	NM_152536	FGD5	FYVE, RhoGEF and PH domain containing 5
A_22_P00001149	1.13822	0.00259046	ENST00000547851	PCED1B-AS1	PCED1B antisense RNA 1
A_24_P416131	1.13613	0.000342536	NM_021149	COTL1	coactosin like F-actin binding protein 1
A_22_P00021383	1.13467	0.000412296	lnc-SLC38A8-5:1	lnc-SLC38A8-5	lnc-SLC38A8-5:1
A_21_P0002907	1.13207	0.00478049	NR_146714	LINC02068	long intergenic non-protein coding RNA 2068
A_33_P3734384	1.12954	0.00108233	lnc-MYO1G-1:1	lnc-MYO1G-1	lnc-MYO1G-1:1
A_33_P3331335	1.12774	0.00471431	ENST00000305799	TET3	tet methylcytosine dioxygenase 3
A_33_P3209506	1.12767	9.36252e-05	ENST00000402268	HAAO	3-hydroxyanthranilate 3,4-dioxygenase
A_22_P00004684	1.12444	0.00562254	lnc-CTD-2210P24.4.1-2:1	lnc-CTD-2210P24.4.1-2	lnc-CTD-2210P24.4.1-2:1
A_21_P0002476	1.1243	0.00454179	lnc-C2orf55-1:3	lnc-C2orf55-1	lnc-C2orf55-1:3
A_19_P00322859	1.12265	0.000556946	lnc-GLB1L2-1:11	lnc-GLB1L2-1	lnc-GLB1L2-1:11
A_21_P0010560	1.12212	0.00727933	TCONS_l2_00000595	XLOC_l2_000423	NA
A_33_P3341499	1.12176	5.39606e-05	NM_003392	WNT5A	Wnt family member 5A
A_22_P00006987	1.12023	0.00346156	lnc-GDPD5-1:1	lnc-GDPD5-1	lnc-GDPD5-1:1
A_23_P31240	1.11565	0.00232352	NM_024637	GAL3ST4	galactose-3-O-sulfotransferase 4
A_21_P0002075	1.11523	0.00121852	NR_126337	LINC02611	long intergenic non-protein coding RNA 2611
A_22_P00021723	1.11387	0.00194605	NR_130785	LOC101927078	uncharacterized LOC101927078
A_23_P103070	1.10826	0.000564911	NM_003405	YWHAH	tyrosine 3-monooxygenase/tryptophan 5-monooxygenase activation protein eta
A_22_P00011741	1.10793	0.000378619	XR_001745919	LOC101929398	uncharacterized LOC101929398
A_21_P0005952	1.10492	0.000108903	lnc-MYC-2:33	lnc-MYC-2	lnc-MYC-2:33
A_22_P00015518	1.10443	0.00134622	ENST00000442252	NA	NA
A_23_P256473	1.10378	0.00479182	NM_006379	SEMA3C	semaphorin 3C
A_24_P69095	1.10281	0.0086758	NM_003633	ENC1	ectodermal-neural cortex 1
A_21_P0011559	1.09729	0.00940806	NR_146504	LINC01977	long intergenic non-protein coding RNA 1977
A_24_P943781	1.09431	0.000693857	NM_024913	CPED1	cadherin like and PC-esterase domain containing 1
A_23_P167920	1.09055	0.00162763	NM_005618	DLL1	delta like canonical Notch ligand 1
A_22_P00021199	1.09053	0.00743039	ENST00000411605	NA	NA
A_21_P0007793	1.08532	0.00625477	NR_146537	LINC02376	long intergenic non-protein coding RNA 2376
A_22_P00010731	1.08279	0.00498558	lnc-NID2-2:1	lnc-NID2-2	lnc-NID2-2:1
A_22_P00011953	1.08267	0.00132803	lnc-PKLR-2:1	lnc-PKLR-2	lnc-PKLR-2:1
A_21_P0012588	1.08229	2.42522e-05	TCONS_l2_00020559	XLOC_l2_010701	NA
A_23_P155765	1.08229	0.000618757	NM_002129	HMGB2	high mobility group box 2
A_33_P3375368	1.06718	0.000464645	NM_001195381	GPR35	G protein-coupled receptor 35
A_24_P131522	1.05776	0.00137928	NM_032208	ANTXR1	ANTXR cell adhesion molecule 1
A_23_P404494	1.05751	0.00402886	NM_002185	IL7R	interleukin 7 receptor
A_23_P79069	1.05669	0.00318926	NM_022904	RASAL3	RAS protein activator like 3
A_22_P00019111	1.05649	0.00194598	ENST00000457890	NA	NA
A_23_P161481	1.05632	0.00163804	NM_014431	PALD1	phosphatase domain containing paladin 1
A_24_P280274	1.05544	0.00222028	NM_176823	S100A7A	S100 calcium binding protein A7A
A_21_P0010244	1.0541	0.00020034	XR_937713	LOC105372803	uncharacterized LOC105372803
A_23_P143526	1.05251	0.00456407	NM_006272	S100B	S100 calcium binding protein B
A_33_P3401243	1.05192	0.00243842	NM_001347700	OLFML2B	olfactomedin like 2B
A_23_P376488	1.05172	0.00209554	NM_000594	TNF	tumor necrosis factor
A_23_P434809	1.05059	0.00307537	NM_002964	S100A8	S100 calcium binding protein A8
A_21_P0006723	1.05014	0.00645597	ENST00000426811	NA	NA
A_22_P00014433	1.04996	0.00133654	NR_146488	LINC02065	long intergenic non-protein coding RNA 2065
A_23_P323761	1.0477	0.000904212	NM_025228	TRAF3IP3	TRAF3 interacting protein 3
A_22_P00001150	1.04702	0.0037005	NR_026544	PCED1B-AS1	PCED1B antisense RNA 1
A_22_P00013388	1.04304	0.00133214	ENST00000509666	NA	NA
A_33_P3313810	1.03859	0.00054529	NM_001971	CELA1	chymotrypsin like elastase family member 1
A_23_P52017	1.03714	0.00466378	NM_018136	ASPM	abnormal spindle microtubule assembly
A_23_P85240	1.03333	0.00286617	NM_016562	TLR7	toll like receptor 7
A_33_P3233273	1.03167	0.00628149	NM_001363433	LRRC61	leucine rich repeat containing 61
A_23_P96383	1.03082	0.00253619	NM_006307	SRPX	sushi repeat containing protein X-linked
A_23_P110569	1.03025	0.00051413	NM_018700	TRIM36	tripartite motif containing 36
A_33_P3382281	1.02909	0.00112874	ENST00000488816	SLX4IP	SLX4 interacting protein
A_24_P391574	1.0272	0.00147913	NM_174902	LDLRAD3	low density lipoprotein receptor class A domain containing 3
A_22_P00003385	1.02702	0.00688986	lnc-CCDC103-1:1	lnc-CCDC103-1	lnc-CCDC103-1:1
A_23_P152548	1.02568	0.000358082	NM_021626	SCPEP1	serine carboxypeptidase 1
A_33_P3391455	1.02483	0.000337505	NM_001160161	SCN5A	sodium voltage-gated channel alpha subunit 5
A_22_P00023944	1.02464	0.00687962	lnc-ADRA1D-1:1	lnc-ADRA1D-1	lnc-ADRA1D-1:1
A_33_P3347301	1.02368	0.00529289	XM_017002340	SH3D21	SH3 domain containing 21
A_32_P140898	1.02223	0.000108321	NM_002158	FOXN2	forkhead box N2
A_23_P66732	1.02095	0.00179352	NM_031965	HASPIN	histone H3 associated protein kinase
A_33_P3405571	1.01952	0.00180497	NA	NA	NA
A_21_P0005093	1.01805	0.00800947	ENST00000607876	NA	NA
A_23_P333129	1.01762	0.00716421	ENST00000425409	NA	NA
A_23_P78037	1.01714	0.0064296	NM_006273	CCL7	C-C motif chemokine ligand 7
A_22_P00001151	1.01194	0.00169103	NR_026544	PCED1B-AS1	PCED1B antisense RNA 1
A_21_P0010434	1.0098	0.00202218	lnc-MN1-2:1	lnc-MN1-2	lnc-MN1-2:1
A_21_P0014413	1.00902	0.000658131	LP896234	NA	NA
A_33_P3310409	1.0079	0.00159159	NA	NA	NA
A_22_P00007468	1.00533	0.00975022	NR_046205	RBPMS-AS1	RBPMS antisense RNA 1
A_21_P0011442	1.00432	0.00616646	XR_001752227	LOC107984867	uncharacterized LOC107984867
A_24_P691826	1.00227	0.00753407	ENST00000589777	WFDC21P	WAP four-disulfide core domain 21, pseudogene
Downregulated
ProbeID	logFC	P.Value	TargetID	GeneSymbol	GeneName
A_23_P121533	-4.13427	0.00264183	NM_012445	SPON2	spondin 2
A_33_P3390057	-3.81413	0.00200127	NM_014220	TM4SF1	transmembrane 4 L six family member 1
A_32_P231617	-3.4232	0.000665349	NM_014220	TM4SF1	transmembrane 4 L six family member 1
A_24_P71904	-3.41261	0.0012097	NM_000860	HPGD	15-hydroxyprostaglandin dehydrogenase
A_33_P3415052	-3.24975	0.000256	NM_001172292	NIPAL4	NIPA like domain containing 4
A_32_P105549	-2.9732	0.00150176	NM_001098845	ANXA8L1	annexin A8 like 1
A_32_P152195	-2.97241	0.000774691	NM_198993	STAC2	SH3 and cysteine rich domain 2
A_32_P142440	-2.93675	0.000979129	NM_174936	PCSK9	proprotein convertase subtilisin/kexin type 9
A_22_P00019563	-2.92643	0.000983785	lnc-C14orf126-6:2	lnc-C14orf126-6	lnc-C14orf126-6:2
A_33_P3283430	-2.92198	0.0022173	NM_001363752	SEL1L2	SEL1L2, ERAD E3 ligase adaptor subunit
A_22_P00016986	-2.91519	0.000588668	XR_932713	LINC02244	long intergenic non-protein coding RNA 2244
A_21_P0000727	-2.85787	0.000543995	NR_038216	LINC01010	long intergenic non-protein coding RNA 1010
A_33_P3210099	-2.79648	0.00116056	NM_020778	ALPK3	alpha kinase 3
A_24_P206776	-2.79043	0.00643706	NM_001885	CRYAB	crystallin alpha B
A_33_P3226832	-2.78248	0.00234056	NM_001993	F3	coagulation factor III, tissue factor
A_23_P202810	-2.77953	0.00077466	NM_004561	OVOL1	ovo like transcriptional repressor 1
A_23_P435407	-2.7621	0.000598317	NM_001448	GPC4	glypican 4
A_21_P0008800	-2.7449	0.00127621	ENST00000561362	NA	NA
A_23_P374844	-2.723	0.00379558	NM_015973	GAL	galanin and GMAP prepropeptide
A_23_P167599	-2.70548	0.00167977	NM_001034850	RETREG1	reticulophagy regulator 1
A_23_P214950	-2.70452	0.00109645	NM_022121	PERP	PERP, TP53 apoptosis effector
A_33_P3287223	-2.70443	0.00289859	NM_001935	DPP4	dipeptidyl peptidase 4
A_33_P3423979	-2.66872	0.000237686	NM_001166109	PALLD	palladin, cytoskeletal associated protein
A_32_P189781	-2.66626	0.000951155	NR_026796	LINC00520	long intergenic non-protein coding RNA 520
A_23_P134058	-2.65228	0.000179468	NM_001242629	GFOD1	glucose-fructose oxidoreductase domain containing 1
A_23_P21976	-2.64046	0.000493158	NM_001897	CSPG4	chondroitin sulfate proteoglycan 4
A_23_P117782	-2.5824	0.000423773	NM_018357	LARP6	La ribonucleoprotein domain family member 6
A_24_P236091	-2.53629	0.00728507	NM_001975	ENO2	enolase 2
A_33_P3315134	-2.5331	0.00206924	NR_026597	DIRC3	disrupted in renal carcinoma 3
A_22_P00006360	-2.52592	0.00636003	NM_000043	FAS	Fas cell surface death receptor
A_33_P3744415	-2.52051	0.000672047	ENST00000431422	LINC01010	long intergenic non-protein coding RNA 1010
A_23_P78980	-2.51865	0.000241405	NM_014256	B3GNT3	UDP-GlcNAc:betaGal beta-1,3-N-acetylglucosaminyltransferase 3
A_23_P165783	-2.51684	0.000664196	NM_024101	MLPH	melanophilin
A_23_P73239	-2.50758	0.000286159	NM_205842	NCKAP1	NCK associated protein 1
A_33_P3223522	-2.49865	0.00363308	ENST00000637505	LOC107986453	uncharacterized LOC107986453
A_23_P113777	-2.49207	0.00156752	NM_004791	ITGBL1	integrin subunit beta like 1
A_32_P234145	-2.48946	0.0028805	NM_203349	SHC4	SHC adaptor protein 4
A_23_P104471	-2.48729	0.00236855	NM_001007271	DUSP13	dual specificity phosphatase 13
A_23_P52727	-2.48081	0.000246276	NM_182964	NAV2	neuron navigator 2
A_23_P7361	-2.45305	0.000174858	NM_024090	ELOVL6	ELOVL fatty acid elongase 6
A_33_P3307253	-2.44821	0.000152825	NM_012093	AK5	adenylate kinase 5
A_33_P3354940	-2.44663	0.000436489	NM_000757	CSF1	colony stimulating factor 1
A_23_P10506	-2.43913	0.00176358	NM_014485	HPGDS	hematopoietic prostaglandin D synthase
A_23_P136347	-2.42395	0.000814233	NM_004447	EPS8	epidermal growth factor receptor pathway substrate 8
A_23_P56559	-2.42267	0.00229927	NM_001142270	DHRS9	dehydrogenase/reductase 9
A_32_P83049	-2.4097	0.000611387	NM_014971	EFR3B	EFR3 homolog B
A_23_P18452	-2.4084	0.00996237	NM_002416	CXCL9	C-X-C motif chemokine ligand 9
A_23_P394064	-2.40498	0.000761549	NM_012232	CAVIN1	caveolae associated protein 1
A_33_P3840512	-2.38969	0.000103693	NM_014252	SLC25A15	solute carrier family 25 member 15
A_23_P67847	-2.38197	0.000605896	NM_024572	GALNT14	polypeptide N-acetylgalactosaminyltransferase 14
A_33_P3344831	-2.37559	0.00380929	NM_001363876	TMEM45A	transmembrane protein 45A
A_23_P148737	-2.36972	0.00100439	NM_004997	MYBPH	myosin binding protein H
A_24_P293530	-2.35623	0.00374056	NM_178033	CYP4X1	cytochrome P450 family 4 subfamily X member 1
A_23_P8640	-2.35067	0.000287539	NM_001039966	GPER1	G protein-coupled estrogen receptor 1
A_23_P44724	-2.34056	0.000914113	NM_001321	CSRP2	cysteine and glycine rich protein 2
A_23_P10542	-2.32393	8.30191e-05	NM_053044	HTRA3	HtrA serine peptidase 3
A_23_P73097	-2.31973	0.000657975	NM_170587	RGS20	regulator of G protein signaling 20
A_23_P315451	-2.30836	0.00227476	NM_199180	KIRREL2	kirre like nephrin family adhesion molecule 2
A_22_P00009210	-2.2982	0.000665067	lnc-LPIN2-1:2	lnc-LPIN2-1	lnc-LPIN2-1:2
A_33_P3725227	-2.28613	0.000241786	NM_015198	COBL	cordon-bleu WH2 repeat protein
A_24_P252996	-2.28519	0.00190319	NM_000804	FOLR3	folate receptor 3
A_23_P103511	-2.28094	0.000609668	NM_001135240	C1orf226	chromosome 1 open reading frame 226
A_23_P432573	-2.27968	0.00069266	NM_145015	MRGPRF	MAS related GPR family member F
A_33_P3354935	-2.27666	0.000284571	NM_172212	CSF1	colony stimulating factor 1
A_22_P00008960	-2.27394	0.00193329	NR_026796	LINC00520	long intergenic non-protein coding RNA 520
A_23_P31765	-2.27249	0.000615952	NM_006823	PKIA	cAMP-dependent protein kinase inhibitor alpha
A_23_P389102	-2.26189	0.000489685	NM_015194	MYO1D	myosin ID
A_23_P328740	-2.26091	0.00206748	NM_001285486	NEURL3	neuralized E3 ubiquitin protein ligase 3
A_23_P160214	-2.25453	0.000861495	NM_001080494	TTC39A	tetratricopeptide repeat domain 39A
A_24_P405205	-2.24322	0.00119987	NM_001001396	ATP2B4	ATPase plasma membrane Ca2+ transporting 4
A_33_P3342628	-2.23969	0.00229234	NM_021170	HES4	hes family bHLH transcription factor 4
A_32_P167239	-2.23673	0.0026316	NM_152406	AFAP1L1	actin filament associated protein 1 like 1
A_23_P141555	-2.22166	0.000190869	NM_013351	TBX21	T-box 21
A_23_P68487	-2.22121	0.00305963	NM_001719	BMP7	bone morphogenetic protein 7
A_24_P385313	-2.21079	0.00150391	NM_002840	PTPRF	protein tyrosine phosphatase, receptor type F
A_23_P159956	-2.2096	0.000996292	NM_012216	MID2	midline 2
A_23_P163455	-2.20606	0.000394757	NM_002373	MAP1A	microtubule associated protein 1A
A_23_P301521	-2.19932	0.000787836	NM_001350022	JCAD	junctional cadherin 5 associated
A_33_P3449097	-2.19805	0.000201025	NM_001290212	TSPAN10	tetraspanin 10
A_23_P139912	-2.19571	0.000218468	NM_002178	IGFBP6	insulin like growth factor binding protein 6
A_23_P431388	-2.1764	0.000736337	NM_144569	SPOCD1	SPOC domain containing 1
A_22_P00016460	-2.17054	0.00157671	NR_125817	LOC101929470	uncharacterized LOC101929470
A_21_P0007187	-2.16042	0.00221082	XR_001748153	LOC102723370	uncharacterized LOC102723370
A_23_P126278	-2.15929	0.00281076	NM_003465	CHIT1	chitinase 1
A_23_P366366	-2.15768	0.00106027	NM_014766	SCRN1	secernin 1
A_23_P39814	-2.15599	0.00382606	NM_004882	CIR1	corepressor interacting with RBPJ, 1
A_23_P81392	-2.15459	0.000398589	NM_015238	WWC1	WW and C2 domain containing 1
A_23_P217319	-2.15342	0.000997327	NM_004114	FGF13	fibroblast growth factor 13
A_33_P6806243	-2.15132	0.00206363	NR_038985	LINC00856	long intergenic non-protein coding RNA 856
A_23_P163306	-2.14744	0.000901231	NM_032866	CGNL1	cingulin like 1
A_24_P317907	-2.1426	0.00259487	NM_001034954	SORBS1	sorbin and SH3 domain containing 1
A_23_P201863	-2.13961	0.000190349	NM_212503	CDK18	cyclin dependent kinase 18
A_24_P365975	-2.13041	0.00188046	NM_005202	COL8A2	collagen type VIII alpha 2 chain
A_32_P89899	-2.11547	0.000324206	NM_173536	GABRG1	gamma-aminobutyric acid type A receptor gamma1 subunit
A_24_P400507	-2.11514	0.000662862	NM_173654	EOGT	EGF domain specific O-linked N-acetylglucosamine transferase
A_23_P400298	-2.11396	0.000918761	NM_022119	PRSS22	serine protease 22
A_32_P187617	-2.11105	0.00263268	NM_030794	TDRD3	tudor domain containing 3
A_24_P595717	-2.10486	0.00199688	NM_001321539	TOGARAM2	TOG array regulator of axonemal microtubules 2
A_32_P465742	-2.10302	0.000627762	NM_003558	PIP5K1B	phosphatidylinositol-4-phosphate 5-kinase type 1 beta
A_23_P43107	-2.09976	0.00166334	NM_030788	DCSTAMP	dendrocyte expressed seven transmembrane protein
A_33_P3297930	-2.09374	0.0003319	NM_005202	COL8A2	collagen type VIII alpha 2 chain
A_23_P115064	-2.0901	0.00162784	NM_001878	CRABP2	cellular retinoic acid binding protein 2
A_33_P3271594	-2.08605	0.00675672	NM_032546	TRIM54	tripartite motif containing 54
A_33_P3314276	-2.08477	0.000873189	NM_181718	ASPHD1	aspartate beta-hydroxylase domain containing 1
A_23_P25194	-2.07955	0.00102676	NM_003806	HRK	harakiri, BCL2 interacting protein
A_23_P382188	-2.07926	0.000735632	NM_001013841	STAP2	signal transducing adaptor family member 2
A_23_P256244	-2.07703	0.000746159	ENST00000497705	OXR1	oxidation resistance 1
A_32_P126229	-2.07567	0.00626358	NM_001190766	STMND1	stathmin domain containing 1
A_23_P213102	-2.07269	0.00407113	NM_016081	PALLD	palladin, cytoskeletal associated protein
A_21_P0004684	-2.0719	0.00503425	ENST00000454262	NA	NA
A_24_P15621	-2.06135	3.05895e-05	NR_003083	SLC6A10P	solute carrier family 6 member 10, pseudogene
A_32_P52153	-2.04224	0.00376403	NR_038453	UNC5B-AS1	UNC5B antisense RNA 1
A_24_P349196	-2.03194	0.00211023	NM_001355227	CCDC30	coiled-coil domain containing 30
A_33_P3844650	-2.02493	0.00175325	NM_012098	ANGPTL2	angiopoietin like 2
A_21_P0003640	-2.01489	0.000769514	XR_939097	LOC105377384	uncharacterized LOC105377384
A_23_P211522	-2.00954	0.0004843	NM_145738	SYNGR1	synaptogyrin 1
A_23_P393880	-2.00809	0.00021021	NM_020340	ARFGEF3	ARFGEF family member 3
A_23_P110571	-2.00694	0.00119645	NM_001164664	MAST4	microtubule associated serine/threonine kinase family member 4
A_23_P154875	-2.00596	0.00077147	NM_012105	BACE2	beta-secretase 2
A_24_P328524	-1.99571	0.00597467	NM_003947	KALRN	kalirin RhoGEF kinase
A_23_P35995	-1.99564	0.00786989	NM_024769	CLMP	CXADR like membrane protein
A_23_P168610	-1.98993	0.00013104	NM_014399	TSPAN13	tetraspanin 13
A_23_P250607	-1.98631	0.00083663	NM_005032	PLS3	plastin 3
A_19_P00319646	-1.98333	0.00102234	NR_137281	LINC00673	long intergenic non-protein coding RNA 673
A_23_P20660	-1.98214	0.00324165	NM_017594	DIRAS2	DIRAS family GTPase 2
A_23_P89310	-1.98051	0.00108183	NM_014964	EPN2	epsin 2
A_21_P0014570	-1.97816	0.0057028	XR_001749282	LOC105369937	uncharacterized LOC105369937
A_23_P144476	-1.97757	0.00342772	NM_199327	SPRY1	sprouty RTK signaling antagonist 1
A_33_P3319870	-1.9726	0.000342423	NM_001191323	GREM1	gremlin 1, DAN family BMP antagonist
A_33_P3402404	-1.96745	0.00867697	NM_018400	SCN3B	sodium voltage-gated channel beta subunit 3
A_23_P108823	-1.96222	0.000225603	NM_032523	OSBPL6	oxysterol binding protein like 6
A_33_P3345816	-1.96076	0.000244392	NM_001039966	GPER1	G protein-coupled estrogen receptor 1
A_24_P123833	-1.96031	0.000251388	NM_001178129	SEMA3E	semaphorin 3E
A_21_P0010039	-1.9588	0.000637377	ENST00000428495	NA	NA
A_23_P152995	-1.95781	0.00179415	NM_001045	SLC6A4	solute carrier family 6 member 4
A_33_P3374723	-1.95654	0.00291561	NM_001323638	ZEB1	zinc finger E-box binding homeobox 1
A_24_P160104	-1.95249	0.0031798	NM_018943	TUBA8	tubulin alpha 8
A_23_P103703	-1.94956	0.00101664	NM_014424	HSPB7	heat shock protein family B (small) member 7
A_33_P3325262	-1.94869	6.79896e-05	NM_005629	SLC6A8	solute carrier family 6 member 8
A_23_P79251	-1.94622	0.000579819	NM_014600	EHD3	EH domain containing 3
A_23_P150316	-1.9418	0.00244984	NM_002426	MMP12	matrix metallopeptidase 12
A_23_P132956	-1.93879	0.000874027	NM_004181	UCHL1	ubiquitin C-terminal hydrolase L1
A_22_P00001177	-1.93382	0.00477374	ENST00000554926	NA	NA
A_33_P3285764	-1.93232	0.000449063	ENST00000467013	EPHB1	EPH receptor B1
A_33_P3447304	-1.93074	0.00101168	NM_001198533	OXR1	oxidation resistance 1
A_23_P368484	-1.92793	0.00139423	NM_207387	LRRC75A	leucine rich repeat containing 75A
A_24_P8371	-1.92018	0.00101154	NM_001124758	SPNS2	sphingolipid transporter 2
A_23_P43273	-1.9164	0.000239527	NM_000127	EXT1	exostosin glycosyltransferase 1
A_23_P213137	-1.90855	0.00400458	NM_032622	LNX1	ligand of numb-protein X 1
A_24_P410797	-1.9028	0.00230526	NM_001322988	KALRN	kalirin RhoGEF kinase
A_23_P350001	-1.90126	0.00197829	NM_000855	GUCY1A2	guanylate cyclase 1 soluble subunit alpha 2
A_23_P385067	-1.89989	0.00106167	NM_053277	CLIC6	chloride intracellular channel 6
A_22_P00001746	-1.89805	0.00102398	XR_933783	LOC105371361	uncharacterized LOC105371361
A_23_P159937	-1.89569	0.000320691	NM_005629	SLC6A8	solute carrier family 6 member 8
A_23_P66432	-1.89451	0.000352593	NM_032646	TTYH2	tweety family member 2
A_23_P31143	-1.8944	0.00284543	NM_001003395	TPD52L1	TPD52 like 1
A_24_P318656	-1.89406	0.000889565	NM_000212	ITGB3	integrin subunit beta 3
A_22_P00005899	-1.89398	0.00158954	XR_001748441	LOC105369568	uncharacterized LOC105369568
A_33_P3337026	-1.88591	0.000164692	ENST00000568600	NA	NA
A_23_P44195	-1.88538	0.000203624	NM_138962	MSI2	musashi RNA binding protein 2
A_23_P432947	-1.88524	0.000536545	NM_013372	GREM1	gremlin 1, DAN family BMP antagonist
A_22_P00007833	-1.88493	0.00487961	ENST00000440614	NA	NA
A_23_P108751	-1.88475	0.00125451	NM_001039492	FHL2	four and a half LIM domains 2
A_21_P0004529	-1.88393	0.00119769	NM_001365196	LOC107986453	uncharacterized LOC107986453
A_22_P00007581	-1.88006	0.00298711	NM_001321868	HDAC9	histone deacetylase 9
A_23_P141715	-1.87588	0.000614043	NM_015476	TPGS2	tubulin polyglutamylase complex subunit 2
A_23_P104073	-1.87579	0.000884893	NM_002960	S100A3	S100 calcium binding protein A3
A_23_P304716	-1.87182	0.000441265	NM_019089	HES2	hes family bHLH transcription factor 2
A_23_P94204	-1.86409	0.00045119	NM_181354	OXR1	oxidation resistance 1
A_22_P00013907	-1.8627	0.0029954	ENST00000459633	NA	NA
A_21_P0014024	-1.86214	0.000207715	NR_125803	SATB1-AS1	SATB1 antisense RNA 1
A_33_P3222947	-1.86155	0.0039363	NM_001146336	TMEM114	transmembrane protein 114
A_33_P3233135	-1.86112	0.00147987	NM_001199866	KIF16B	kinesin family member 16B
A_33_P3324814	-1.85698	0.00304458	NR_125803	SATB1-AS1	SATB1 antisense RNA 1
A_33_P3213665	-1.85382	0.0072442	NR_038385	LINC02458	long intergenic non-protein coding RNA 2458
A_24_P396375	-1.85269	0.000559918	NM_001113347	ECE1	endothelin converting enzyme 1
A_23_P52207	-1.85064	0.00201643	NM_012342	BAMBI	BMP and activin membrane bound inhibitor
A_23_P330578	-1.84617	0.00432174	NM_144620	LRRC39	leucine rich repeat containing 39
A_33_P3293446	-1.84286	0.0011288	NM_001350022	JCAD	junctional cadherin 5 associated
A_24_P156113	-1.84209	0.00109577	NM_014601	EHD2	EH domain containing 2
A_21_P0014513	-1.84196	0.00193796	BG205415	NA	NA
A_23_P341567	-1.83884	0.00381565	NM_178833	SLC9B2	solute carrier family 9 member B2
A_23_P15146	-1.83844	0.00239001	NM_001012631	IL32	interleukin 32
A_21_P0014793	-1.83684	0.000842325	NM_001198533	OXR1	oxidation resistance 1
A_33_P3388501	-1.83672	0.00183674	NM_003465	CHIT1	chitinase 1
A_23_P166248	-1.83454	0.00023055	NM_004414	RCAN1	regulator of calcineurin 1
A_23_P69329	-1.83049	0.000591788	NM_153281	HYAL1	hyaluronidase 1
A_32_P208350	-1.82727	0.000772284	NM_153046	TDRD9	tudor domain containing 9
A_33_P3298850	-1.82245	0.00209316	NM_013356	SLC16A8	solute carrier family 16 member 8
A_24_P351283	-1.821	0.000235688	NM_018000	MREG	melanoregulin
A_33_P3403942	-1.81974	0.000922668	NM_080721	OCSTAMP	osteoclast stimulatory transmembrane protein
A_23_P97141	-1.81889	0.000962097	NM_002922	RGS1	regulator of G protein signaling 1
A_33_P3244956	-1.81842	0.000174455	NM_020645	NRIP3	nuclear receptor interacting protein 3
A_22_P00010451	-1.81725	0.00445261	NR_104190	DISC1FP1	DISC1 fusion partner 1
A_21_P0000160	-1.81689	0.000496293	NM_138461	TM4SF19	transmembrane 4 L six family member 19
A_23_P21162	-1.81599	0.00312224	NM_152773	TCTEX1D2	Tctex1 domain containing 2
A_32_P4262	-1.81126	0.00230594	NM_015585	CFAP61	cilia and flagella associated protein 61
A_22_P00001018	-1.81118	5.68896e-05	NR_024585	DLG5-AS1	DLG5 antisense RNA 1
A_23_P213562	-1.81087	0.00227553	NM_001992	F2R	coagulation factor II thrombin receptor
A_22_P00024365	-1.8104	5.22348e-05	lnc-LRMP-2:1	lnc-LRMP-2	lnc-LRMP-2:1
A_33_P3418209	-1.80848	0.00723923	NM_004791	ITGBL1	integrin subunit beta like 1
A_23_P207537	-1.80606	0.000684923	NM_007026	DUSP14	dual specificity phosphatase 14
A_23_P145569	-1.80401	0.00197357	NM_153187	SLC22A1	solute carrier family 22 member 1
A_33_P3399090	-1.80214	0.000845431	NM_001037954	DIXDC1	DIX domain containing 1
A_23_P146512	-1.80029	0.000425813	NM_016548	GOLM1	golgi membrane protein 1
A_33_P3269539	-1.79991	1.95435e-05	NM_058174	COL6A2	collagen type VI alpha 2 chain
A_33_P3333232	-1.7899	0.000579597	ENST00000621947	CCDC162P	coiled-coil domain containing 162, pseudogene
A_23_P331928	-1.7814	0.000261007	NM_133493	CD109	CD109 molecule
A_24_P313418	-1.77944	0.00233944	NM_002990	CCL22	C-C motif chemokine ligand 22
A_23_P250245	-1.77599	0.00126381	NM_001782	CD72	CD72 molecule
A_23_P372946	-1.77343	0.000403032	NM_138461	TM4SF19	transmembrane 4 L six family member 19
A_24_P84340	-1.7717	0.000920246	NM_198828	MAST4	microtubule associated serine/threonine kinase family member 4
A_33_P3261298	-1.76527	0.0061755	NM_014228	SLC6A7	solute carrier family 6 member 7
A_33_P3349637	-1.7649	0.000223914	NM_002587	PCDH1	protocadherin 1
A_23_P32078	-1.76004	3.47092e-05	NM_022127	SLC28A3	solute carrier family 28 member 3
A_33_P3337549	-1.75768	0.00168076	NM_001163942	ABCB5	ATP binding cassette subfamily B member 5
A_24_P702813	-1.75447	0.000873654	NM_004736	XPR1	xenotropic and polytropic retrovirus receptor 1
A_23_P50678	-1.75329	0.00204442	NM_139355	MATK	megakaryocyte-associated tyrosine kinase
A_33_P3387951	-1.74835	0.00348021	NM_020340	ARFGEF3	ARFGEF family member 3
A_33_P3629678	-1.74718	0.000557313	NM_000093	COL5A1	collagen type V alpha 1 chain
A_23_P116614	-1.74335	0.00186764	NM_001014811	ME3	malic enzyme 3
A_23_P257043	-1.74004	0.00360378	NM_005261	GEM	GTP binding protein overexpressed in skeletal muscle
A_23_P8913	-1.73905	0.00168302	NM_000067	CA2	carbonic anhydrase 2
A_23_P158096	-1.73811	0.00856556	NM_032888	COL27A1	collagen type XXVII alpha 1 chain
A_33_P3296997	-1.73688	0.000119597	NM_198483	RUFY4	RUN and FYVE domain containing 4
A_23_P138125	-1.73327	0.00237052	NM_005449	FCMR	Fc fragment of IgM receptor
A_23_P121702	-1.72326	0.000617358	NM_001014446	OCIAD2	OCIA domain containing 2
A_33_P6820294	-1.71741	0.00227021	NR_037875	MAP4K3-DT	MAP4K3 divergent transcript
A_23_P211212	-1.7152	0.00102235	NM_030582	COL18A1	collagen type XVIII alpha 1 chain
A_33_P3270776	-1.70961	0.000207854	NM_001297559	HTRA3	HtrA serine peptidase 3
A_33_P3268466	-1.70927	0.00066125	NM_001330073	MPDU1	mannose-P-dolichol utilization defect 1
A_33_P3379775	-1.70849	0.000467202	ENST00000376463	TLE1	transducin like enhancer of split 1
A_23_P218190	-1.70842	0.000725361	NM_000070	CAPN3	calpain 3
A_23_P25674	-1.70819	0.00549682	NM_001823	CKB	creatine kinase B
A_23_P165598	-1.70731	0.00194319	NM_001017920	DAPL1	death associated protein like 1
A_23_P108948	-1.70402	0.000653718	NM_018000	MREG	melanoregulin
A_33_P3284404	-1.70231	0.00222782	NM_145731	SYNGR1	synaptogyrin 1
A_23_P210330	-1.69102	0.000816002	NM_014181	LGALSL	galectin like
A_22_P00022843	-1.69092	0.000937001	NR_046683	ST3GAL6-AS1	ST3GAL6 antisense RNA 1
A_23_P161563	-1.68948	0.000186092	NM_022337	RAB38	RAB38, member RAS oncogene family
A_23_P47682	-1.68738	0.000488361	NM_020645	NRIP3	nuclear receptor interacting protein 3
A_33_P3369153	-1.68653	0.000466589	NM_002254	KIF3C	kinesin family member 3C
A_23_P353035	-1.6862	0.00733922	NM_001553	IGFBP7	insulin like growth factor binding protein 7
A_33_P3606465	-1.6848	0.002156	NR_033754	CBX3P2	chromobox 3 pseudogene 2
A_23_P92727	-1.68238	0.000438635	NM_015577	RAI14	retinoic acid induced 14
A_23_P51002	-1.68106	0.000579202	NM_176825	SULT1C2	sulfotransferase family 1C member 2
A_23_P126677	-1.67981	0.00294522	NM_021233	DNASE2B	deoxyribonuclease 2 beta
A_23_P105227	-1.67607	0.00054385	NM_001014811	ME3	malic enzyme 3
A_23_P169351	-1.67356	0.00646057	NM_003026	SH3GL2	SH3 domain containing GRB2 like 2, endophilin A1
A_24_P942493	-1.67121	0.000312728	NM_015253	WSCD1	WSC domain containing 1
A_23_P373724	-1.67023	0.00352511	NM_003622	PPFIBP1	PPFIA binding protein 1
A_33_P3369158	-1.66941	0.00022502	NM_002254	KIF3C	kinesin family member 3C
A_23_P358597	-1.66652	0.0014337	NM_022361	POPDC3	popeye domain containing 3
A_23_P359245	-1.66005	0.00145127	NM_000245	MET	MET proto-oncogene, receptor tyrosine kinase
A_24_P303454	-1.65797	0.000788567	NM_012454	TIAM2	T cell lymphoma invasion and metastasis 2
A_23_P337917	-1.65745	0.00105504	NM_177444	PPFIBP1	PPFIA binding protein 1
A_24_P10137	-1.65475	0.000878232	NM_014059	RGCC	regulator of cell cycle
A_33_P3298159	-1.6539	0.003475	NM_000954	PTGDS	prostaglandin D2 synthase
A_23_P112531	-1.6535	0.000497213	NM_001035254	FAM102A	family with sequence similarity 102 member A
A_23_P109171	-1.65158	0.0091139	NM_001195	BFSP1	beaded filament structural protein 1
A_23_P69810	-1.65137	0.00398043	NM_032717	GPAT3	glycerol-3-phosphate acyltransferase 3
A_24_P62783	-1.65054	0.0030877	NM_004102	FABP3	fatty acid binding protein 3
A_24_P402438	-1.64914	0.00209798	NM_003238	TGFB2	transforming growth factor beta 2
A_22_P00025313	-1.64593	0.00748668	XR_001747721	TCIRG1	T cell immune regulator 1, ATPase H+ transporting V0 subunit a3
A_23_P140748	-1.6427	0.000537502	NM_022910	NDRG4	NDRG family member 4
A_23_P127186	-1.63917	0.00627034	NM_206862	TACC2	transforming acidic coiled-coil containing protein 2
A_24_P27513	-1.63553	2.91084e-05	NM_033401	CNTNAP4	contactin associated protein like 4
A_22_P00004951	-1.63229	0.00152644	NR_046683	ST3GAL6-AS1	ST3GAL6 antisense RNA 1
A_33_P3231653	-1.63121	0.000404552	NM_016548	GOLM1	golgi membrane protein 1
A_23_P865	-1.62156	0.00170806	NM_001013660	FRRS1	ferric chelate reductase 1
A_23_P334870	-1.61997	0.000713531	NM_145316	TMEM217	transmembrane protein 217
A_22_P00011847	-1.6196	0.00893793	lnc-PHOX2A-1:1	lnc-PHOX2A-1	lnc-PHOX2A-1:1
A_23_P42322	-1.61722	0.00201888	NM_080680	COL11A2	collagen type XI alpha 2 chain
A_23_P47709	-1.6169	0.00324471	NM_000803	FOLR2	folate receptor beta
A_32_P80597	-1.61479	0.00934115	ENST00000394607	ELOVL6	ELOVL fatty acid elongase 6
A_23_P166269	-1.61117	0.00206246	NM_058186	FAM3B	family with sequence similarity 3 member B
A_23_P202501	-1.61076	0.00461655	NM_001031709	RNLS	renalase, FAD dependent amine oxidase
A_24_P353638	-1.60441	0.00208844	NM_021181	SLAMF7	SLAM family member 7
A_22_P00008038	-1.60428	0.00611371	NM_001253835	IGFBP7	insulin like growth factor binding protein 7
A_23_P97309	-1.6035	0.00196886	NM_001229	CASP9	caspase 9
A_24_P842006	-1.60298	0.00308747	NM_001014979	CCDC189	coiled-coil domain containing 189
A_23_P44207	-1.60039	0.00228039	NM_130767	ACOT12	acyl-CoA thioesterase 12
A_32_P213831	-1.60032	0.00267221	NM_020704	STRIP2	striatin interacting protein 2
A_23_P5200	-1.59973	0.00425385	NM_004646	NPHS1	NPHS1, nephrin
A_32_P86763	-1.59519	0.00308591	NM_004613	TGM2	transglutaminase 2
A_33_P3379091	-1.58922	0.00709745	NM_145731	SYNGR1	synaptogyrin 1
A_33_P3687198	-1.58749	0.00521507	NM_003806	HRK	harakiri, BCL2 interacting protein
A_22_P00016601	-1.58118	0.00115524	NM_001162893	KIAA0040	KIAA0040
A_24_P122137	-1.57948	0.00109129	NM_002309	LIF	LIF, interleukin 6 family cytokine
A_33_P3640690	-1.57945	0.00241072	NM_001323638	ZEB1	zinc finger E-box binding homeobox 1
A_23_P5903	-1.57683	0.00925665	NM_016354	SLCO4A1	solute carrier organic anion transporter family member 4A1
A_33_P3245908	-1.57361	0.000570752	NM_001353331	TMEM273	transmembrane protein 273
A_24_P119609	-1.57196	0.000385328	NM_015194	MYO1D	myosin ID
A_23_P85209	-1.56773	0.00111166	NM_000640	IL13RA2	interleukin 13 receptor subunit alpha 2
A_23_P14515	-1.56438	0.000695447	NM_152331	ACOT4	acyl-CoA thioesterase 4
A_24_P206047	-1.56345	0.000175274	NM_001151	SLC25A4	solute carrier family 25 member 4
A_23_P88559	-1.56328	0.00271014	NM_000236	LIPC	lipase C, hepatic type
A_22_P00008323	-1.56253	0.00202748	lnc-ITGBL1-1:1	lnc-ITGBL1-1	lnc-ITGBL1-1:1
A_24_P811704	-1.56112	0.000554699	NM_003622	PPFIBP1	PPFIA binding protein 1
A_22_P00008874	-1.56111	4.77429e-06	NR_046012	AGBL1-AS1	AGBL1 antisense RNA 1
A_23_P312874	-1.5609	0.00267006	NM_145026	SPATS1	spermatogenesis associated serine rich 1
A_32_P218355	-1.5601	0.00172845	NM_001164446	C6orf132	chromosome 6 open reading frame 132
A_23_P130158	-1.5587	0.00261905	NM_030753	WNT3	Wnt family member 3
A_33_P3290562	-1.55853	0.000144345	NM_000168	GLI3	GLI family zinc finger 3
A_23_P63343	-1.55804	0.0078412	NM_021995	UTS2	urotensin 2
A_24_P107317	-1.55336	0.000120393	NM_004205	USP2	ubiquitin specific peptidase 2
A_23_P379475	-1.55243	0.00048422	NM_014762	DHCR24	24-dehydrocholesterol reductase
A_33_P3407424	-1.54831	0.002444	NM_152243	CDC42EP1	CDC42 effector protein 1
A_22_P00012194	-1.54375	0.000281528	NR_117099	CASC21	cancer susceptibility 21
A_32_P224522	-1.54331	0.00205667	NM_024103	SLC25A23	solute carrier family 25 member 23
A_23_P258612	-1.54295	0.00115355	NM_016529	ATP8A2	ATPase phospholipid transporting 8A2
A_23_P252062	-1.54289	0.00112927	NM_138711	PPARG	peroxisome proliferator activated receptor gamma
A_23_P361049	-1.54021	0.00135884	NM_012223	MYO1B	myosin IB
A_24_P268676	-1.53932	0.00376664	NM_003670	BHLHE40	basic helix-loop-helix family member e40
A_23_P50535	-1.53744	0.000943289	NM_004409	DMPK	DM1 protein kinase
A_33_P3359183	-1.53725	0.000330005	NM_001002254	AWAT2	acyl-CoA wax alcohol acyltransferase 2
A_33_P3383174	-1.53675	0.00158153	ENST00000572508	NA	NA
A_23_P146233	-1.53618	0.00340685	ENST00000650478	LPL	lipoprotein lipase
A_32_P63848	-1.52791	0.00558142	NM_000436	OXCT1	3-oxoacid CoA-transferase 1
A_23_P415006	-1.52517	0.000480948	NM_015470	RAB11FIP5	RAB11 family interacting protein 5
A_24_P89457	-1.52384	0.000160224	NM_078467	CDKN1A	cyclin dependent kinase inhibitor 1A
A_21_P0000132	-1.5219	0.00586569	NM_001195620	CCDC189	coiled-coil domain containing 189
A_24_P345209	-1.5212	0.00149061	NM_001004023	DYRK3	dual specificity tyrosine phosphorylation regulated kinase 3
A_22_P00015918	-1.51915	0.00594363	XR_001747723	TCIRG1	T cell immune regulator 1, ATPase H+ transporting V0 subunit a3
A_23_P76386	-1.5173	0.00177259	NM_003044	SLC6A12	solute carrier family 6 member 12
A_21_P0005166	-1.51665	0.00183895	XR_001744141	RUNX2-AS1	RUNX2 antisense RNA 1
A_24_P152649	-1.51362	0.000665811	NR_033748	LOC644189	acyl-CoA thioesterase 4 pseudogene
A_19_P00315506	-1.51209	0.00442991	NM_001162893	KIAA0040	KIAA0040
A_23_P372834	-1.5075	0.000467862	NM_198098	AQP1	aquaporin 1 (Colton blood group)
A_23_P16944	-1.50742	0.00236316	NM_001006946	SDC1	syndecan 1
A_23_P135239	-1.50737	0.00146273	NM_005077	TLE1	transducin like enhancer of split 1
A_23_P14035	-1.50614	0.003141	NM_006422	AKAP3	A-kinase anchoring protein 3
A_23_P206359	-1.50537	0.00227358	NM_004360	CDH1	cadherin 1
A_23_P110624	-1.50511	0.000702906	NM_001332	CTNND2	catenin delta 2
A_23_P417942	-1.50495	0.00151085	NM_001024948	FNBP1L	formin binding protein 1 like
A_23_P132175	-1.50337	0.000734348	NM_023004	RTN4R	reticulon 4 receptor
A_22_P00022529	-1.50239	0.00175051	XR_242166	LOC101928716	uncharacterized LOC101928716
A_19_P00319537	-1.49965	0.00113073	NR_027105	LINC01091	long intergenic non-protein coding RNA 1091
A_23_P26124	-1.49494	0.00236521	NM_134260	RORA	RAR related orphan receptor A
A_23_P259506	-1.49212	0.00147806	NM_032412	CYSTM1	cysteine rich transmembrane module containing 1
A_33_P3375314	-1.48971	0.00140369	NM_006045	ATP9A	ATPase phospholipid transporting 9A (putative)
A_22_P00014437	-1.48792	0.00374728	ENST00000548846	LINC02356	long intergenic non-protein coding RNA 2356
A_23_P253389	-1.48552	5.56512e-05	NM_003040	SLC4A2	solute carrier family 4 member 2
A_22_P00025320	-1.48388	0.00447542	NR_024472	RSU1P2	Ras suppressor protein 1 pseudogene 2
A_21_P0004064	-1.48218	0.00556554	lnc-SLC25A48-2:2	NA	NA
A_33_P3328426	-1.47878	0.000556669	NM_001346464	ANO10	anoctamin 10
A_33_P3310780	-1.4752	0.000900846	NM_005231	CTTN	cortactin
A_24_P336417	-1.47518	0.00224273	NM_004736	XPR1	xenotropic and polytropic retrovirus receptor 1
A_33_P3251776	-1.47396	0.00102157	NM_001142777	HSD3B7	hydroxy-delta-5-steroid dehydrogenase, 3 beta- and steroid delta-isomerase 7
A_22_P00011843	-1.47339	0.00133409	NM_012396	PHLDA3	pleckstrin homology like domain family A member 3
A_23_P44421	-1.47336	0.00616585	NM_153692	HTRA4	HtrA serine peptidase 4
A_33_P3252834	-1.47165	0.000616749	NM_012396	PHLDA3	pleckstrin homology like domain family A member 3
A_23_P167983	-1.47073	0.00123344	ENST00000314088	HIST1H2AC	histone cluster 1 H2A family member c
A_33_P3322363	-1.47014	0.00110801	NM_001123366	HMSD	histocompatibility minor serpin domain containing
A_22_P00024874	-1.47011	0.00785757	ENST00000432251	NA	NA
A_23_P116235	-1.46785	0.000381863	NM_001012334	MDK	midkine
A_33_P3353996	-1.46108	0.00676708	NM_001145115	PPP1R3G	protein phosphatase 1 regulatory subunit 3G
A_24_P45620	-1.45627	0.00612165	NM_021995	UTS2	urotensin 2
A_24_P264909	-1.45582	0.0017188	NM_019080	NDFIP2	Nedd4 family interacting protein 2
A_33_P3320062	-1.45568	0.000689698	NM_002662	PLD1	phospholipase D1
A_23_P389692	-1.4545	0.000995108	NM_020776	KIAA1328	KIAA1328
A_33_P3289865	-1.45289	0.00194746	NM_006226	PLCL1	phospholipase C like 1 (inactive)
A_19_P00322276	-1.45111	0.00254365	NR_027105	LINC01091	long intergenic non-protein coding RNA 1091
A_23_P97394	-1.4508	0.00565452	NM_003567	BCAR3	BCAR3, NSP family adaptor protein
A_24_P135769	-1.45079	0.00178697	NM_198315	VWA5A	von Willebrand factor A domain containing 5A
A_24_P342632	-1.44969	0.00616052	NM_174858	AK5	adenylate kinase 5
A_33_P3327200	-1.44592	0.00178073	NM_001001396	ATP2B4	ATPase plasma membrane Ca2+ transporting 4
A_23_P425197	-1.44521	0.00435942	NM_144701	IL23R	interleukin 23 receptor
A_23_P62647	-1.44517	0.00789067	NM_003037	SLAMF1	signaling lymphocytic activation molecule family member 1
A_32_P78101	-1.44516	0.000395414	NM_032880	IGSF21	immunoglobin superfamily member 21
A_24_P411121	-1.44342	0.000549957	NM_148901	TNFRSF18	TNF receptor superfamily member 18
A_32_P51237	-1.44262	0.00894687	NM_181712	KANK4	KN motif and ankyrin repeat domains 4
A_23_P407112	-1.44149	0.00289073	NM_145263	SPATA18	spermatogenesis associated 18
A_21_P0005649	-1.44005	0.000713198	lnc-ERI1-3:1	lnc-ERI1-3	lnc-ERI1-3:1
A_23_P23346	-1.4387	0.00218226	NM_006818	MLLT11	MLLT11, transcription factor 7 cofactor
A_24_P265832	-1.43757	0.00291407	NM_033050	SUCNR1	succinate receptor 1
A_23_P253932	-1.43613	0.00461776	NM_001033030	FAIM	Fas apoptotic inhibitory molecule
A_23_P380614	-1.43529	0.008716	NM_006045	ATP9A	ATPase phospholipid transporting 9A (putative)
A_24_P406006	-1.43443	0.000794447	NM_024830	LPCAT1	lysophosphatidylcholine acyltransferase 1
A_24_P52921	-1.43435	0.000663117	NM_005504	BCAT1	branched chain amino acid transaminase 1
A_23_P167389	-1.43371	0.000247051	NM_022481	ARAP3	ArfGAP with RhoGAP domain, ankyrin repeat and PH domain 3
A_24_P366082	-1.43133	0.0006414	NM_015241	MICAL3	microtubule associated monooxygenase, calponin and LIM domain containing 3
A_22_P00015346	-1.43026	4.40595e-05	NR_047494	LINC00564	long intergenic non-protein coding RNA 564
A_23_P73114	-1.42866	0.00269161	NM_000313	PROS1	protein S
A_33_P3358307	-1.42739	0.00230931	NM_020205	OTUD7B	OTU deubiquitinase 7B
A_23_P212715	-1.42273	0.00178119	NM_170662	CBLB	Cbl proto-oncogene B
A_33_P3411628	-1.42183	0.000385721	NM_001363763	CDKN2A	cyclin dependent kinase inhibitor 2A
A_33_P3371224	-1.41925	0.00311439	NM_001346464	ANO10	anoctamin 10
A_23_P150053	-1.41586	0.000736124	NM_001613	ACTA2	actin, alpha 2, smooth muscle, aorta
A_33_P3299416	-1.41376	0.00424163	NM_181711	GRASP	general receptor for phosphoinositides 1 associated scaffold protein
A_24_P388433	-1.4137	0.00157379	NM_002718	PPP2R3A	protein phosphatase 2 regulatory subunit B''alpha
A_33_P3238280	-1.4136	0.0037487	NM_001322834	ESYT3	extended synaptotagmin 3
A_23_P201790	-1.41202	0.00101293	NM_001331029	PPP1R12B	protein phosphatase 1 regulatory subunit 12B
A_22_P00005343	-1.41163	7.34616e-05	NM_002237	KCNG1	potassium voltage-gated channel modifier subfamily G member 1
A_23_P211878	-1.41137	0.000117024	NM_001457	FLNB	filamin B
A_23_P136405	-1.41125	0.00300136	NM_005018	PDCD1	programmed cell death 1
A_21_P0012368	-1.40977	0.00141364	TCONS_l2_00018461	XLOC_l2_009639	NA
A_23_P207879	-1.40478	0.00448129	NM_024110	CARD14	caspase recruitment domain family member 14
A_23_P29769	-1.40442	0.00806849	NM_015472	WWTR1	WW domain containing transcription regulator 1
A_23_P212617	-1.3998	0.00129876	NM_003234	TFRC	transferrin receptor
A_22_P00016353	-1.39666	0.00192569	NR_037875	MAP4K3-DT	MAP4K3 divergent transcript
A_22_P00022392	-1.39532	0.00373422	XR_923394	LOC105373654	uncharacterized LOC105373654
A_33_P3222380	-1.39247	0.000294692	NM_138420	AHNAK2	AHNAK nucleoprotein 2
A_22_P00021961	-1.38906	0.00209088	ENST00000584898	LINC01900	long intergenic non-protein coding RNA 1900
A_24_P119678	-1.38578	0.00446508	AJ295982	NA	NA
A_23_P106389	-1.38528	0.000276305	NM_003612	SEMA7A	semaphorin 7A (John Milton Hagen blood group)
A_23_P98350	-1.38359	0.00269828	NM_001165	BIRC3	baculoviral IAP repeat containing 3
A_22_P00007454	-1.38147	0.00653272	XR_923394	LOC105373654	uncharacterized LOC105373654
A_24_P561341	-1.38024	0.000165845	NM_001002919	ALKAL2	ALK and LTK ligand 2
A_23_P82651	-1.37867	0.0028662	NM_002523	NPTX2	neuronal pentraxin 2
A_23_P386320	-1.37674	0.000531432	NM_033316	MELTF	melanotransferrin
A_33_P3282075	-1.3765	0.000868511	NM_001258248	SP6	Sp6 transcription factor
A_33_P3369034	-1.37645	0.00104429	NM_001170714	BCAR1	BCAR1, Cas family scaffold protein
A_33_P3492750	-1.36992	0.00251149	ENST00000436742	MGC27382	uncharacterized MGC27382
A_33_P3380098	-1.36769	0.00012668	NM_001243756	PXN	paxillin
A_23_P50638	-1.36764	0.0020268	NM_052972	LRG1	leucine rich alpha-2-glycoprotein 1
A_23_P321703	-1.36631	0.00101411	NM_004049	BCL2A1	BCL2 related protein A1
A_33_P3356776	-1.36626	0.00238787	NM_001010917	GOLGA7B	golgin A7 family member B
A_21_P0000508	-1.36597	0.00775653	NR_024243	SNAR-D	small NF90 (ILF3) associated RNA D
A_23_P146146	-1.36346	0.00523436	NM_152565	ATP6V0D2	ATPase H+ transporting V0 subunit d2
A_33_P3368358	-1.36317	0.0054679	NM_182966	NEDD9	neural precursor cell expressed, developmentally down-regulated 9
A_23_P67864	-1.35881	0.000634116	NM_004036	ADCY3	adenylate cyclase 3
A_22_P00006467	-1.35802	0.00592243	ENST00000517482	NA	NA
A_21_P0000511	-1.35666	0.00512429	NR_024342	SNAR-H	small NF90 (ILF3) associated RNA H
A_21_P0001775	-1.35531	0.00558319	NR_045637	BOLA3-AS1	BOLA3 divergent transcript
A_23_P372255	-1.35519	0.000722209	NM_002221	ITPKB	inositol-trisphosphate 3-kinase B
A_24_P289636	-1.35158	0.000359124	ENST00000379095	NGRN	neugrin, neurite outgrowth associated
A_23_P154507	-1.34861	0.00151931	NM_022334	ITGB1BP1	integrin subunit beta 1 binding protein 1
A_33_P3340655	-1.34391	0.00993087	NM_001323252	KLHL32	kelch like family member 32
A_23_P36397	-1.34348	0.000385353	NM_000785	CYP27B1	cytochrome P450 family 27 subfamily B member 1
A_33_P3284873	-1.34191	0.000148134	NA	NA	NA
A_24_P697685	-1.34094	0.00244029	NM_031913	ESYT3	extended synaptotagmin 3
A_24_P273253	-1.33911	0.000940936	NM_138420	AHNAK2	AHNAK nucleoprotein 2
A_33_P3226135	-1.33909	0.000167862	LF213897	NA	NA
A_23_P117602	-1.33873	0.00541498	NM_004131	GZMB	granzyme B
A_32_P130630	-1.33665	0.00810482	NM_004731	SLC16A7	solute carrier family 16 member 7
A_22_P00011121	-1.33581	0.000388324	ENST00000643731	LOC101928143	uncharacterized LOC101928143
A_24_P189533	-1.33503	0.00101899	NM_015036	ENDOD1	endonuclease domain containing 1
A_23_P43898	-1.32918	0.00744262	NM_173567	EPHX4	epoxide hydrolase 4
A_23_P386942	-1.3263	0.0060457	NM_145173	DIRAS1	DIRAS family GTPase 1
A_21_P0000702	-1.32625	0.000407717	NR_037888	STX18-AS1	STX18 antisense RNA 1 (head to head)
A_22_P00008961	-1.32585	0.0034096	NR_026796	LINC00520	long intergenic non-protein coding RNA 520
A_21_P0000876	-1.32352	0.00256402	NR_105019	TMEM161B-AS1	TMEM161B antisense RNA 1
A_21_P0010038	-1.32171	0.000923687	lnc-MAFB-1:1	lnc-MAFB-1	lnc-MAFB-1:1
A_33_P3225066	-1.32103	0.00851015	NM_201262	DNAJC12	DnaJ heat shock protein family (Hsp40) member C12
A_23_P252052	-1.31893	0.00241969	NM_182909	FILIP1L	filamin A interacting protein 1 like
A_33_P3231437	-1.31641	0.00302208	NA	NA	NA
A_33_P3350726	-1.3149	0.00332164	NM_001330615	PPARG	peroxisome proliferator activated receptor gamma
A_23_P407096	-1.3107	0.00270201	NM_152625	ZNF366	zinc finger protein 366
A_33_P3305105	-1.30866	0.000458474	NM_198315	VWA5A	von Willebrand factor A domain containing 5A
A_33_P3213169	-1.3068	0.00209318	ENST00000567409	ITGAX	integrin subunit alpha X
A_23_P90804	-1.30674	0.00326117	NM_145686	MAP4K4	mitogen-activated protein kinase kinase kinase kinase 4
A_24_P131222	-1.30644	0.000121089	NM_022089	ATP13A2	ATPase cation transporting 13A2
A_23_P60499	-1.30623	0.000998323	NM_021224	ZNF462	zinc finger protein 462
A_22_P00016602	-1.3048	0.00484771	NM_001162895	KIAA0040	KIAA0040
A_33_P3376365	-1.30306	0.000298569	ENST00000377836	HES2	hes family bHLH transcription factor 2
A_33_P3345812	-1.30305	0.000298129	NM_001039966	GPER1	G protein-coupled estrogen receptor 1
A_33_P3320197	-1.30251	0.00354767	NM_001002919	ALKAL2	ALK and LTK ligand 2
A_23_P310956	-1.30223	0.000615741	NM_058175	COL6A2	collagen type VI alpha 2 chain
A_23_P59950	-1.30188	0.00137318	NM_015359	SLC39A14	solute carrier family 39 member 14
A_33_P3238215	-1.2989	0.00182184	NM_001278458	COBLL1	cordon-bleu WH2 repeat protein like 1
A_32_P40288	-1.29726	0.00350136	NM_052913	TMEM200A	transmembrane protein 200A
A_23_P254271	-1.29658	0.00104785	NM_032525	TUBB6	tubulin beta 6 class V
A_33_P3354945	-1.29497	0.00123551	NM_172210	CSF1	colony stimulating factor 1
A_24_P32935	-1.29453	0.00380253	NM_000803	FOLR2	folate receptor beta
A_23_P10194	-1.29282	0.00306928	NM_201575	SEZ6L2	seizure related 6 homolog like 2
A_23_P206140	-1.2919	0.000814301	NM_018602	DNAJA4	DnaJ heat shock protein family (Hsp40) member A4
A_23_P202520	-1.29042	0.00365417	NM_001322882	ABLIM1	actin binding LIM protein 1
A_22_P00003544	-1.28784	0.00381326	NR_135567	LINC01857	long intergenic non-protein coding RNA 1857
A_24_P153853	-1.28759	0.000840168	NM_001005207	TRIM37	tripartite motif containing 37
A_22_P00013335	-1.28749	0.00035925	XR_001745869	LOC100507403	uncharacterized LOC100507403
A_23_P329890	-1.28594	0.00182221	NM_174926	TMEM136	transmembrane protein 136
A_23_P32279	-1.28498	0.000663637	NM_021570	BARX1	BARX homeobox 1
A_33_P3290687	-1.27942	0.00569143	NM_022365	DNAJC1	DnaJ heat shock protein family (Hsp40) member C1
A_24_P258846	-1.27831	0.000190524	NM_172390	NFATC1	nuclear factor of activated T cells 1
A_32_P112592	-1.27824	0.000743614	NR_026989	LINC01140	long intergenic non-protein coding RNA 1140
A_33_P3209346	-1.27793	8.58088e-05	NM_013417	IARS	isoleucyl-tRNA synthetase
A_23_P12241	-1.27669	0.00190765	NM_018298	MCOLN3	mucolipin 3
A_19_P00316467	-1.27503	0.00312249	ENST00000473756	NA	NA
A_32_P486693	-1.27396	0.00204953	NM_020645	NRIP3	nuclear receptor interacting protein 3
A_23_P126416	-1.27129	0.0030009	NM_005424	TIE1	tyrosine kinase with immunoglobulin like and EGF like domains 1
A_21_P0003756	-1.27092	0.000862304	lnc-ARSJ-1:2	lnc-ARSJ-1	lnc-ARSJ-1:2
A_23_P149975	-1.27089	0.00341369	NM_031453	FAM107B	family with sequence similarity 107 member B
A_21_P0014247	-1.2676	0.00736867	AK096685	NA	NA
A_22_P00020312	-1.26669	0.00326571	NR_135087	LOC105369340	uncharacterized LOC105369340
A_24_P105933	-1.26505	0.00620168	NM_004624	VIPR1	vasoactive intestinal peptide receptor 1
A_24_P278747	-1.26261	0.000504227	NM_001759	CCND2	cyclin D2
A_23_P169934	-1.25938	0.00129168	NM_178314	RILPL1	Rab interacting lysosomal protein like 1
A_23_P200096	-1.25609	0.000630164	NM_025106	SPSB1	splA/ryanodine receptor domain and SOCS box containing 1
A_33_P3234571	-1.25465	0.000511633	NM_001316332	MAP2K3	mitogen-activated protein kinase kinase 3
A_23_P85703	-1.25247	0.00500687	NM_005686	SOX13	SRY-box 13
A_23_P11507	-1.25228	0.000879166	NM_015534	ZZZ3	zinc finger ZZ-type containing 3
A_21_P0013278	-1.25001	0.0014442	NR_027237	LOC728743	zinc finger protein pseudogene
A_23_P7503	-1.25001	0.00447925	NM_138379	TIMD4	T cell immunoglobulin and mucin domain containing 4
A_32_P42574	-1.24921	0.000204555	NM_032800	C1orf198	chromosome 1 open reading frame 198
A_22_P00017401	-1.2456	0.0032793	XR_002956217	LOC105379057	uncharacterized LOC105379057
A_23_P302568	-1.24515	0.00563259	NM_003459	SLC30A3	solute carrier family 30 member 3
A_24_P275073	-1.23921	0.00917188	NM_139155	ADAMTS14	ADAM metallopeptidase with thrombospondin type 1 motif 14
A_23_P162449	-1.23698	0.000890531	NM_020762	SRGAP1	SLIT-ROBO Rho GTPase activating protein 1
A_21_P0012078	-1.23606	0.000345845	NR_136161	MIR4435-2HG	MIR4435-2 host gene
A_23_P380181	-1.23486	0.00163051	NM_006769	LMO4	LIM domain only 4
A_33_P3412975	-1.23411	0.00235483	NM_175875	SIX5	SIX homeobox 5
A_23_P38427	-1.2309	0.00183361	NM_032932	RAB11FIP4	RAB11 family interacting protein 4
A_32_P192970	-1.23029	0.00169691	NM_170726	ALDH4A1	aldehyde dehydrogenase 4 family member A1
A_23_P65651	-1.23026	0.00154261	NM_004184	WARS	tryptophanyl-tRNA synthetase
A_33_P3267814	-1.23025	0.00159219	NM_001136004	MICAL3	microtubule associated monooxygenase, calponin and LIM domain containing 3
A_23_P254507	-1.22672	0.00741678	NM_139211	HOPX	HOP homeobox
A_23_P122662	-1.22563	0.000518233	NM_018988	GFOD1	glucose-fructose oxidoreductase domain containing 1
A_33_P3337554	-1.22436	0.000608231	NM_001163993	ABCB5	ATP binding cassette subfamily B member 5
A_22_P00021380	-1.2242	0.00972914	NM_001190766	STMND1	stathmin domain containing 1
A_33_P3323463	-1.22311	5.88375e-05	ENST00000526686	HSPA8	heat shock protein family A (Hsp70) member 8
A_21_P0007932	-1.22232	0.00342964	NR_047013	LINC00400	long intergenic non-protein coding RNA 400
A_33_P3212555	-1.22108	0.000868834	NM_001314077	PROS1	protein S
A_21_P0010937	-1.2203	0.00138405	ENST00000446557	NA	NA
A_33_P3805090	-1.21783	0.00255217	ENST00000264433	FNIP2	folliculin interacting protein 2
A_21_P0000492	-1.21758	0.00566845	NR_004384	SNAR-F	small NF90 (ILF3) associated RNA F
A_21_P0008332	-1.21712	0.00234586	XR_943825	LOC105378177	uncharacterized LOC105378177
A_23_P160546	-1.21619	0.00191202	NM_001040217	MINDY1	MINDY lysine 48 deubiquitinase 1
A_21_P0000509	-1.21522	0.00727567	NR_024244	SNAR-G2	small NF90 (ILF3) associated RNA G2
A_23_P57268	-1.20946	0.00952024	NM_001338	CXADR	CXADR, Ig-like cell adhesion molecule
A_24_P166613	-1.20796	0.000525463	NM_017549	EPDR1	ependymin related 1
A_33_P3697530	-1.20347	0.00524072	NM_001142287	SEMA4D	semaphorin 4D
A_33_P3321293	-1.20292	0.000270327	NM_178229	IQGAP3	IQ motif containing GTPase activating protein 3
A_24_P158718	-1.20029	0.000291086	NM_015177	DTX4	deltex E3 ubiquitin ligase 4
A_33_P3287907	-1.19974	0.00189115	NR_024398	ZBED3-AS1	ZBED3 antisense RNA 1
A_23_P42335	-1.19892	0.000399514	NM_021922	FANCE	FA complementation group E
A_21_P0008893	-1.1988	0.000147378	ENST00000501068	NA	NA
A_23_P24884	-1.19455	0.000718436	NM_005418	ST5	suppression of tumorigenicity 5
A_33_P3298425	-1.19428	0.000248315	NM_006769	LMO4	LIM domain only 4
A_23_P46928	-1.19073	0.0046361	NM_002627	PFKP	phosphofructokinase, platelet
A_23_P90357	-1.18988	0.00133201	NM_001060	TBXA2R	thromboxane A2 receptor
A_21_P0006889	-1.18956	0.00385287	lnc-PTEN-1:1	lnc-PTEN-1	lnc-PTEN-1:1
A_33_P3246833	-1.18909	0.000910463	NM_001318914	IL1RN	interleukin 1 receptor antagonist
A_23_P105562	-1.1888	0.00153004	NM_000552	VWF	von Willebrand factor
A_23_P42116	-1.18738	0.000745161	NM_005155	PPT2	palmitoyl-protein thioesterase 2
A_21_P0006697	-1.18536	0.00131527	ENST00000412362	NA	NA
A_33_P3413962	-1.1851	0.00760897	NM_001345944	PFKP	phosphofructokinase, platelet
A_24_P456723	-1.18487	0.00285741	NM_001351368	C2orf92	chromosome 2 open reading frame 92
A_23_P401606	-1.17966	0.00537283	NM_005711	EDIL3	EGF like repeats and discoidin domains 3
A_22_P00023880	-1.17928	0.00338657	lnc-ANKMY2-1:1	lnc-ANKMY2-1	lnc-ANKMY2-1:1
A_33_P3333337	-1.17323	0.000329321	NM_001164213	LRCH1	leucine rich repeats and calponin homology domain containing 1
A_24_P237036	-1.1732	0.00259463	NM_003807	TNFSF14	TNF superfamily member 14
A_33_P3244951	-1.17141	0.00303466	NM_001243137	PDE8A	phosphodiesterase 8A
A_23_P96965	-1.1699	0.000812299	NM_030786	SYNC	syncoilin, intermediate filament protein
A_24_P228717	-1.16581	0.000463383	NM_002872	RAC2	Rac family small GTPase 2
A_33_P3369336	-1.16456	0.0018456	NM_002054	GCG	glucagon
A_23_P137665	-1.16233	0.00357447	NM_001276	CHI3L1	chitinase 3 like 1
A_33_P3237150	-1.16207	0.00243261	NM_001200	BMP2	bone morphogenetic protein 2
A_23_P213678	-1.16177	0.0050758	NM_000919	PAM	peptidylglycine alpha-amidating monooxygenase
A_23_P23502	-1.16053	0.00202515	NM_001005185	OR6N1	olfactory receptor family 6 subfamily N member 1
A_22_P00006547	-1.15905	0.00475767	NR_135087	LOC105369340	uncharacterized LOC105369340
A_23_P209426	-1.158	0.0065438	NM_015049	TRAK2	trafficking kinesin protein 2
A_24_P49427	-1.15708	0.00338457	NM_020864	NYAP2	neuronal tyrosine-phosphorylated phosphoinositide-3-kinase adaptor 2
A_23_P52761	-1.15699	0.000732753	NM_002423	MMP7	matrix metallopeptidase 7
A_33_P3362321	-1.15693	0.00287433	NM_201555	FHL2	four and a half LIM domains 2
A_33_P3309799	-1.15663	0.00609481	NM_006778	TRIM10	tripartite motif containing 10
A_22_P00018083	-1.15662	0.00685611	NM_152625	ZNF366	zinc finger protein 366
A_21_P0001581	-1.1559	0.0023452	XR_001737165	LYSMD1	LysM domain containing 1
A_33_P3307247	-1.15578	0.00462897	ENST00000317704	AK5	adenylate kinase 5
A_23_P66241	-1.15554	0.0034292	NM_176870	MT1M	metallothionein 1M
A_23_P169909	-1.15478	0.00156438	NM_004717	DGKI	diacylglycerol kinase iota
A_33_P3392921	-1.15444	0.00110302	NM_001184740	CTTN	cortactin
A_23_P95130	-1.15317	0.00300527	NM_207113	SLC37A3	solute carrier family 37 member 3
A_33_P3482534	-1.15021	0.00686766	NR_130924	LOC613266	uncharacterized LOC613266
A_24_P143076	-1.14736	0.000761883	NM_144671	PHETA1	PH domain containing endocytic trafficking adaptor 1
A_23_P79360	-1.14538	0.00184549	NM_052946	NOSTRIN	nitric oxide synthase trafficking
A_21_P0000676	-1.14469	0.00299829	NR_037184	NSMCE1-DT	NSMCE1 divergent transcript
A_23_P72651	-1.14121	0.00461086	NM_001077693	ECSCR	endothelial cell surface expressed chemotaxis and apoptosis regulator
A_33_P3220202	-1.1406	0.00261089	NM_013355	PKN3	protein kinase N3
A_23_P114983	-1.13978	0.000625021	NM_032588	TRIM63	tripartite motif containing 63
A_23_P203475	-1.13561	0.00181629	NM_145040	CAVIN3	caveolae associated protein 3
A_22_P00004931	-1.13482	0.00310752	lnc-DBX1-1:1	lnc-DBX1-1	lnc-DBX1-1:1
A_33_P3244274	-1.13302	0.00462736	BC016958	RNF208	ring finger protein 208
A_33_P3262575	-1.1329	0.000140871	NM_018842	BAIAP2L1	BAI1 associated protein 2 like 1
A_32_P31992	-1.13112	0.000220043	ENST00000439215	NA	NA
A_33_P3346108	-1.13061	0.00897545	NM_198483	RUFY4	RUN and FYVE domain containing 4
A_23_P321511	-1.13043	0.00401476	NM_178450	2003-03-01	membrane associated ring-CH-type finger 3
A_33_P3396766	-1.12934	0.00606282	BC068076	NA	NA
A_33_P3238166	-1.12872	0.00751318	NM_012293	PXDN	peroxidasin
A_33_P3236020	-1.12816	0.00603224	NM_138379	TIMD4	T cell immunoglobulin and mucin domain containing 4
A_21_P0000671	-1.12743	0.00505593	NM_001363555	MT1E	metallothionein 1E
A_22_P00017793	-1.12595	3.5838e-05	ENST00000503469	NA	NA
A_23_P344451	-1.1254	0.00149929	NM_016073	HDGFL3	HDGF like 3
A_23_P362183	-1.12466	0.00633147	NM_173551	ANKS6	ankyrin repeat and sterile alpha motif domain containing 6
A_23_P132826	-1.12338	0.00207845	NM_006217	SERPINI2	serpin family I member 2
A_21_P0011948	-1.12319	0.00428489	NR_015395	MIR4435-2HG	MIR4435-2 host gene
A_24_P208345	-1.12245	0.000866554	NM_033102	SLC45A3	solute carrier family 45 member 3
A_33_P3232458	-1.12163	0.00162995	NM_024692	CLIP4	CAP-Gly domain containing linker protein family member 4
A_22_P00018594	-1.12129	0.00754693	ENST00000473756	NA	NA
A_21_P0004301	-1.12103	0.00895818	lnc-SLC25A48-2:1	NA	NA
A_23_P121082	-1.12061	0.00267657	NM_000158	GBE1	1,4-alpha-glucan branching enzyme 1
A_23_P78867	-1.11944	0.00642966	NM_000540	RYR1	ryanodine receptor 1
A_23_P130194	-1.11924	0.00414017	NM_006907	PYCR1	pyrroline-5-carboxylate reductase 1
A_32_P70315	-1.11845	0.000149479	NM_003256	TIMP4	TIMP metallopeptidase inhibitor 4
A_19_P00327406	-1.11745	0.00387944	lnc-RP11-150O12.1.1-1:4	lnc-RP11-150O12.1.1-1	lnc-RP11-150O12.1.1-1:4
A_23_P152002	-1.11652	0.00231161	NM_004049	BCL2A1	BCL2 related protein A1
A_23_P67932	-1.11557	0.00402649	NM_000634	CXCR1	C-X-C motif chemokine receptor 1
A_33_P3883985	-1.114	0.0016521	NR_036442	LMF1	lipase maturation factor 1
A_33_P3223495	-1.11392	0.00726285	BX537670	FRY	FRY microtubule binding protein
A_23_P61406	-1.11258	0.00585519	NM_016848	SHC3	SHC adaptor protein 3
A_33_P3569068	-1.11196	0.000113942	NM_003550	MAD1L1	mitotic arrest deficient 1 like 1
A_23_P25974	-1.10835	0.000948812	NM_001010854	TTC7B	tetratricopeptide repeat domain 7B
A_24_P4170	-1.10488	0.00223781	NM_020361	CPA6	carboxypeptidase A6
A_23_P253321	-1.10429	0.00585713	NM_006228	PNOC	prepronociceptin
A_33_P3400993	-1.10323	0.00502711	NR_135822	LYPLAL1-AS1	LYPLAL1 antisense RNA 1
A_23_P104046	-1.10322	0.000362511	NM_006085	BPNT1	3'(2'), 5'-bisphosphate nucleotidase 1
A_23_P351667	-1.1032	0.00488045	NM_003812	ADAM23	ADAM metallopeptidase domain 23
A_21_P0013038	-1.10267	0.000789043	TCONS_l2_00024431	XLOC_l2_012727	NA
A_23_P20392	-1.10147	0.000227232	NM_015310	PSD3	pleckstrin and Sec7 domain containing 3
A_21_P0008550	-1.10118	0.000555974	XR_001750880	LOC105370660	uncharacterized LOC105370660
A_23_P157593	-1.10061	0.00158991	NM_004198	CHRNA6	cholinergic receptor nicotinic alpha 6 subunit
A_21_P0014157	-1.10054	0.00400847	THC2616237	NA	NA
A_24_P56363	-1.10046	0.000947946	NM_030925	CAB39L	calcium binding protein 39 like
A_24_P313186	-1.10036	0.0005059	NM_006888	CALM1	calmodulin 1
A_22_P00010103	-1.09986	0.0020862	ENST00000413311	NA	NA
A_23_P106844	-1.0977	0.00437111	NM_005953	MT2A	metallothionein 2A
A_24_P175176	-1.09624	0.00345365	NM_020432	PHTF2	putative homeodomain transcription factor 2
A_21_P0007442	-1.09271	0.00180134	lnc-FOLR3-1:2	lnc-FOLR3-1	lnc-FOLR3-1:2
A_21_P0012019	-1.09244	0.00203658	NR_135529	LOC105373553	uncharacterized LOC105373553
A_33_P3231557	-1.09241	0.00391449	NM_001351567	CDC14B	cell division cycle 14B
A_24_P251534	-1.09189	0.00117073	NM_001008392	CTDSPL	CTD small phosphatase like
A_22_P00018762	-1.09134	0.00651988	ENST00000524479	NA	NA
A_23_P159255	-1.09106	0.00214596	NM_002845	PTPRM	protein tyrosine phosphatase, receptor type M
A_24_P33895	-1.09029	0.00114192	NM_001040619	ATF3	activating transcription factor 3
A_32_P122754	-1.08728	0.000933137	NM_080655	MSANTD3	Myb/SANT DNA binding domain containing 3
A_32_P176911	-1.0872	0.00638546	NR_026774	LINC00239	long intergenic non-protein coding RNA 239
A_21_P0008460	-1.0872	0.0026945	NR_135251	LOC101928143	uncharacterized LOC101928143
A_23_P24716	-1.08455	0.00196542	NM_017870	TMEM132A	transmembrane protein 132A
A_23_P51936	-1.08443	0.00540817	NM_001561	TNFRSF9	TNF receptor superfamily member 9
A_23_P154806	-1.07936	0.00242386	NM_012156	EPB41L1	erythrocyte membrane protein band 4.1 like 1
A_22_P00015002	-1.07729	0.00188666	ENST00000607952	NA	NA
A_23_P329768	-1.07552	0.00159361	NM_014668	GREB1	growth regulating estrogen receptor binding 1
A_23_P54918	-1.07407	0.000963617	NM_153486	LDHD	lactate dehydrogenase D
A_24_P374943	-1.07387	0.00149786	NM_001338	CXADR	CXADR, Ig-like cell adhesion molecule
A_24_P32085	-1.07268	0.00198093	NM_024761	MOB3B	MOB kinase activator 3B
A_24_P185709	-1.07261	0.00274772	NM_012156	EPB41L1	erythrocyte membrane protein band 4.1 like 1
A_23_P256077	-1.07259	0.00743373	NM_022076	DUSP21	dual specificity phosphatase 21
A_23_P103672	-1.06956	0.00213022	NM_006617	NES	nestin
A_24_P197537	-1.06838	0.00847422	NM_003719	PDE8B	phosphodiesterase 8B
A_23_P145238	-1.0649	0.00486187	NM_080593	HIST1H2BK	histone cluster 1 H2B family member k
A_33_P3234124	-1.06425	0.00205169	NM_001291832	ERFE	erythroferrone
A_33_P3209351	-1.06184	0.000501452	NM_013417	IARS	isoleucyl-tRNA synthetase
A_24_P262127	-1.06142	0.00709774	NM_004165	RRAD	RRAD, Ras related glycolysis inhibitor and calcium channel regulator
A_33_P3382924	-1.06062	0.00077871	NM_003118	SPARC	secreted protein acidic and cysteine rich
A_23_P118427	-1.06049	0.00063201	NM_145109	MAP2K3	mitogen-activated protein kinase kinase 3
A_23_P14351	-1.05991	0.000874684	NM_004274	AKAP6	A-kinase anchoring protein 6
A_23_P145644	-1.05824	0.00203351	NM_000790	DDC	dopa decarboxylase
A_23_P115167	-1.05773	0.000549387	NM_015350	LRRC8B	leucine rich repeat containing 8 VRAC subunit B
A_22_P00016222	-1.05718	0.0064018	lnc-TM6SF1-1:1	lnc-TM6SF1-1	lnc-TM6SF1-1:1
A_23_P371266	-1.05709	0.00104875	NM_015569	DNM3	dynamin 3
A_23_P77593	-1.05706	0.000274767	NM_018052	VAC14	Vac14, PIKFYVE complex component
A_22_P00015308	-1.05608	0.0025679	NM_014387	LAT	linker for activation of T cells
A_22_P00013649	-1.0547	0.00734222	ENST00000522354	NA	NA
A_22_P00010431	-1.05137	0.00777708	lnc-N4BP2-1:1	lnc-N4BP2-1	lnc-N4BP2-1:1
A_23_P143551	-1.04833	0.000825412	NM_001696	ATP6V1E1	ATPase H+ transporting V1 subunit E1
A_24_P10657	-1.04783	0.000549719	NM_020428	SLC44A2	solute carrier family 44 member 2
A_23_P163682	-1.04519	0.00199255	NM_022450	RHBDF1	rhomboid 5 homolog 1
A_23_P253561	-1.045	0.00261995	NM_024331	TTPAL	alpha tocopherol transfer protein like
A_23_P258964	-1.0438	0.00274011	NM_013417	IARS	isoleucyl-tRNA synthetase
A_33_P3319026	-1.04334	0.00303214	NM_015534	ZZZ3	zinc finger ZZ-type containing 3
A_33_P3217465	-1.04282	0.00163722	NM_021242	MID1IP1	MID1 interacting protein 1
A_22_P00003190	-1.04209	0.00356858	NR_121633	CA3-AS1	CA3 antisense RNA 1
A_23_P43490	-1.04131	0.00153125	NM_058197	CDKN2A	cyclin dependent kinase inhibitor 2A
A_33_P3808996	-1.03992	0.000585719	NM_023071	SPATS2	spermatogenesis associated serine rich 2
A_24_P915692	-1.0399	0.000717168	NM_007350	PHLDA1	pleckstrin homology like domain family A member 1
A_33_P3268334	-1.03962	0.00257336	NM_002629	PGAM1	phosphoglycerate mutase 1
A_24_P926960	-1.03912	0.00101808	NM_001409	MEGF6	multiple EGF like domains 6
A_24_P3005	-1.039	0.00735975	NM_002977	SCN9A	sodium voltage-gated channel alpha subunit 9
A_23_P150394	-1.03738	0.00305385	NM_022003	FXYD6	FXYD domain containing ion transport regulator 6
A_23_P347432	-1.037	0.00246789	NM_001330311	DVL1	dishevelled segment polarity protein 1
A_33_P3395783	-1.0356	0.000196088	NM_015585	CFAP61	cilia and flagella associated protein 61
A_23_P13797	-1.03545	0.000709167	NM_024738	C12orf49	chromosome 12 open reading frame 49
A_23_P161769	-1.03357	0.00569732	NM_021603	FXYD2	FXYD domain containing ion transport regulator 2
A_33_P3246883	-1.03252	0.000806709	NM_033317	DMKN	dermokine
A_24_P272515	-1.03216	0.00137324	ENST00000435729	NA	NA
A_33_P3352562	-1.03139	0.000218166	NM_174983	MFSD12	major facilitator superfamily domain containing 12
A_23_P55251	-1.02964	0.00493631	NM_002204	ITGA3	integrin subunit alpha 3
A_19_P00321279	-1.02929	0.000984515	NR_125815	LINC02099	long intergenic non-protein coding RNA 2099
A_33_P3261743	-1.02721	0.00147361	NM_001145290	SLC37A2	solute carrier family 37 member 2
A_33_P3420530	-1.02642	0.0020498	NM_001134366	GAD2	glutamate decarboxylase 2
A_32_P319200	-1.0263	0.000276927	NM_199127	GGTLC2	gamma-glutamyltransferase light chain 2
A_33_P3258712	-1.02584	0.00515218	NR_135657	LOC101928000	uncharacterized LOC101928000
A_23_P1320	-1.02557	0.0078893	NM_021245	MYOZ1	myozenin 1
A_32_P143000	-1.02556	0.00403107	NM_015307	FAM189A1	family with sequence similarity 189 member A1
A_21_P0010211	-1.02482	0.00169876	NR_131902	LINC01679	long intergenic non-protein coding RNA 1679
A_24_P935986	-1.02369	0.00342874	NM_005504	BCAT1	branched chain amino acid transaminase 1
A_33_P3319845	-1.02269	0.002901	NM_001004750	OR51B6	olfactory receptor family 51 subfamily B member 6
A_23_P27005	-1.02195	0.00158389	NM_024308	DHRS11	dehydrogenase/reductase 11
A_22_P00007101	-1.02156	0.00681512	NR_146450	LINC02318	long intergenic non-protein coding RNA 2318
A_22_P00005786	-1.0213	0.00215451	ENST00000437506	NA	NA
A_24_P112941	-1.01993	0.000745679	NM_032808	LINGO1	leucine rich repeat and Ig domain containing 1
A_33_P3231670	-1.01911	0.00625764	NM_031297	RNF208	ring finger protein 208
A_33_P3408953	-1.01643	0.000536161	NM_001355479	GGTLC3	gamma-glutamyltransferase light chain family member 3
A_33_P3230995	-1.0145	0.00106883	NR_121630	CA3-AS1	CA3 antisense RNA 1
A_23_P369479	-1.01411	0.000601286	NM_170721	MSI2	musashi RNA binding protein 2
A_33_P3423121	-1.01324	0.00167399	NM_001260492	RDX	radixin
A_19_P00317054	-1.01174	0.000799603	NR_125803	SATB1-AS1	SATB1 antisense RNA 1
A_23_P104438	-1.01032	0.00883777	NM_032578	MYPN	myopalladin
A_33_P3260530	-1.0093	0.00407816	NM_181712	KANK4	KN motif and ankyrin repeat domains 4
A_23_P412577	-1.00904	0.00428256	NM_173505	ANKRD29	ankyrin repeat domain 29
A_33_P3323678	-1.0087	0.00116415	ENST00000545001	NA	NA
A_33_P3282005	-1.00842	0.00192854	NM_020335	VANGL2	VANGL planar cell polarity protein 2
A_23_P157268	-1.00818	0.0056927	NM_012129	CLDN12	claudin 12
A_23_P133474	-1.00736	0.000203653	NM_002084	GPX3	glutathione peroxidase 3
A_23_P420209	-1.00708	0.00824681	NM_004751	GCNT3	glucosaminyl (N-acetyl) transferase 3, mucin type
A_32_P131640	-1.00694	0.00219792	NM_173078	SLITRK4	SLIT and NTRK like family member 4
A_23_P205567	-1.00632	0.00248976	NM_006255	PRKCH	protein kinase C eta
A_33_P3277110	-1.00602	0.00583896	NM_006933	SLC5A3	solute carrier family 5 member 3
A_33_P3394933	-1.00595	0.0015071	NM_001017973	P4HA2	prolyl 4-hydroxylase subunit alpha 2
A_33_P3289596	-1.00409	0.00139824	NM_014971	EFR3B	EFR3 homolog B
A_33_P3399943	-1.00407	0.00801808	NM_001318936	RPS6KA2	ribosomal protein S6 kinase A2
A_23_P17503	-1.00351	0.00116257	NM_024704	KIF16B	kinesin family member 16B
A_33_P3332052	-1.0033	0.00189437	NM_001166347	SLC26A11	solute carrier family 26 member 11
A_24_P633902	-1.00316	0.0021841	NM_014455	RNF115	ring finger protein 115
A_21_P0013256	-1.00142	0.00514009	ENST00000452010	NA	NA
A_24_P184555	-1.0011	0.00125826	NM_002859	PXN	paxillin
A_21_P0014737	-1.0002	0.00221567	ENST00000521923	ZFPM2	zinc finger protein, FOG family member 2
